# Supplementary material for: Duvernoy’s Gland Transcriptomics of the Plains Black-Headed Snake, Tantilla nigriceps (Squamata, Colubridae): Unearthing the Venom of Small Rear-Fanged Snakes
Source: Toxins (Basel). 2021 May 6;13(5):336. doi: 10.3390/toxins13050336 (PMC8148590; doi:10.3390/toxins13050336)
Supplement: Supplementary file 1 [file toxins-13-00336-s001.zip › SuppData1-RSEM.xlsx]

## Sheet: Tnigr.meta
Field_ID	ASNHC_ID	Locale	State	Biome	Biome2	Sex	Age	Latitude	Longitude	SVL_cm	Tail_cm	Total_cm
CLP2590	15178	Hudspeth.TX	TX	Chihuahuan	CHU	F	A	31.6117	-105.37	20.7	4.8	25.5
CLP2591	15179	Hudspeth.TX	TX	Chihuahuan	CHU	M	A	31.6746	-105.371	18.6	5.2	23.8
CLP2592	15180	Duval.TX	TX	Plain	PLAIN	F	A	28.0084	-98.2455	17.6	3.9	21.5
CLP2753	15181	Hidalgo.NM	NM	Madrean	CHU	F	A	31.8903	-109.034	18.5	4	22.5
CLP2754	15182	Hidalgo.NM	NM	Madrean	CHU	M	A	31.8845	-109.028	18.8	5.5	24.3
CLP2759	15183	Hidalgo.NM	NM	Madrean	CHU	M	A	31.8945	-109.04	15.8	4.2	20

## Sheet: Tnigr.TPM
new_name	old_name	class	toxin_class	CLP2590_TPM	CLP2591_TPM	CLP2592_TPM	CLP2753_TPM	CLP2754_TPM	CLP2759_TPM	TX_AVG	NM_AVG	ALL_AVG	HUD.AVG
3FTx-1	TOXIN_Tnigr-CLP2590ext_3FTx_extContig295_-_CDS	Toxin	3FTx	149360	26024.1	1371.57	234925	231107	170542	58918.6	212191	135555	87692
3FTx-2	TOXIN_Tnigr-CLP2590ngen_3FTx-6a_ngenContig5194_-_CDS	Toxin	3FTx	214.03	166948	392534	6921.45	120.46	135.91	186565	2392.61	94478.9	83580.8
3FTx-3	TOXIN_Tnigr-CLP2590ext_3FTx_extContig125_-_CDS	Toxin	3FTx	66061.5	13019	1235.61	50410.5	38676.8	47710.4	26772	45599.2	36185.6	39540.3
3FTx-4	TOXIN_Tnigr-CLP2590ngen_3FTx_ngenContig5195_-_CDS	Toxin	3FTx	196.72	120116	70812.6	6468.43	76.65	239.01	63708.4	2261.36	32984.9	60156.3
3FTx-5	TOXIN_Tnigr-CLP2753ngen_3FTx-7a_ngen534_-_CDS	Toxin	3FTx	26419.6	13255.1	290.08	24662.4	26318.2	27285.3	13321.6	26088.6	19705.1	19837.4
3FTx-6	TOXIN_Tnigr-CLP2590ext_3FTx_extContig425_-_CDS	Toxin	3FTx	5185.55	2437.27	132.05	8419.83	12986.9	6420.45	2584.96	9275.73	5930.35	3811.41
3FTx-7	TOXIN_Tnigr-CLP2590ngen_3FTx_ngenContig5196_-_CDS	Toxin	3FTx	19.59	13112.9	2577.21	2173.69	10.5	135.43	5236.57	773.207	3004.89	6566.24
3FTx-8	TOXIN_Tnigr-CLP2590ext_3FTx_extContig164_-_CDS	Toxin	3FTx	1230.96	222.47	46.32	1528.51	3315.9	2784.82	499.917	2543.08	1521.5	726.715
3FTx-9	TOXIN_Tnigr-CLP2590ngen_3FTx_ngenContig7939_-_CDS	Toxin	3FTx	926.58	314.47	14.9	1373	1906.24	2065.27	418.65	1781.5	1100.08	620.525
AChE-1	TOXIN_Tnigr-CLP2591ngen_AChE-3_ngenContig12167_-_CDS	Toxin	AChE	1.39	335.9	147.71	32.37	22.03	12.87	161.667	22.4233	92.045	168.645
AChE-2	TOXIN_Tnigr-CLP2590trinity_AChE-4_trinityContig45610_-_CDS	Toxin	AChE	124.77	79.26	108.04	11.44	90.68	13.25	104.023	38.4567	71.24	102.015
AChE-3	TOXIN_Tnigr-CLP2591ngen_AChE-4_ngenContig12174_-_CDS	Toxin	AChE	1.58	80.55	102.34	10.33	7.19	10.06	61.49	9.19333	35.3417	41.065
CRISP-1	TOXIN_Tnigr-CLP2590ext_CRISP_extContig358_-_CDS	Toxin	CRISP	215207	40665.8	1665.9	136852	125573	134408	85846.2	132278	109062	127936
CRISP-2	TOXIN_Tnigr-CLP2590ext_CRISP_extContig403_-_CDS	Toxin	CRISP	69584.7	12585.3	566.65	42316.3	35135.9	59845.3	27578.9	45765.8	36672.4	41085
CTL-1	TOXIN_Tnigr-CLP2590ngen_CTL_ngenContig80_-_CDS	Toxin	CTL	51.11	37309.4	53666	3659.97	185.42	40.92	30342.2	1295.44	15818.8	18680.3
CTL-2	TOXIN_Tnigr-CLP2591ngen_CTL-5_ngenContig11164_-_CDS	Toxin	CTL	2.83	2733.17	7403.78	1013.5	22.72	5.35	3379.93	347.19	1863.56	1368
CTL-3	TOXIN_Tnigr-CLP2591ext_CTL-8a_extContig108_-_CDS	Toxin	CTL	14.68	1466.6	1233.77	45.18	3.31	2.08	905.017	16.8567	460.937	740.64
CTL-4	TOXIN_Tnigr-CLP2591ext_CTL-6_extContig146_-_CDS	Toxin	CTL	2.35	768.47	729.98	235.86	3.18	0	500.267	79.68	289.973	385.41
CTL-5	TOXIN_Tnigr-CLP2591ngen_CTL-2_ngenContig1869_-_CDS	Toxin	CTL	0.57	75.72	974.11	87.62	10.23	13.05	350.133	36.9667	193.55	38.145
CTL-6	TOXIN_Tnigr-CLP2591ngen_CTL-9a_ngenContig5336_-_CDS	Toxin	CTL	1.66	123.16	372.44	0.63	0	0	165.753	0.21	82.9817	62.41
CTL-7	TOXIN_Tnigr-CLP2591ngen_CTL-3_ngenContig5280_-_CDS	Toxin	CTL	0.31	174.08	12.13	0.59	0	0	62.1733	0.196667	31.185	87.195
Fused-1	TOXIN_Tnigr-CLP2590trinity_Fused-1_trinityContig1734_-_CDS	Toxin	Fused	11.3	21.2	39.25	5.6	5.33	13.04	23.9167	7.99	15.9533	16.25
KUN-1	TOXIN_Tnigr-CLP2590trinity_KUN-2_trinityContig64728_-_CDS	Toxin	KUN	12.1	22.83	91.83	20.81	36.56	18.57	42.2533	25.3133	33.7833	17.465
PDE4-1	TOXIN_Tnigr-CLP2590trinity_PDE4_trinityContig94798_-_CDS	Toxin	PDE4	8.56	10.89	24.61	12.93	22.87	13.38	14.6867	16.3933	15.54	9.725
PLA2-1	TOXIN_Tnigr-CLP2592ngen_PLA2-1a_ngen2710_-_CDS	Toxin	PLA2	1.04	12.71	718.53	7.86	1.25	17	244.093	8.70333	126.398	6.875
PLB-1	TOXIN_Tnigr-CLP2753ngen_PLB_ngen921_-_CDS	Toxin	PLB	2498.56	653.78	133.62	824.28	832.43	857.58	1095.32	838.097	966.708	1576.17
SVMPIII-1	TOXIN_Tnigr-CLP2590ext_SVMPIII_extContig278_-_CDS	Toxin	SVMPIII	91737.5	17263	700.01	62166.5	98939.7	69025.6	36566.8	76710.6	56638.7	54500.3
SVMPIII-2	TOXIN_Tnigr-CLP2590ext_SVMPIII_extContig413_-_CDS	Toxin	SVMPIII	34103.1	5154.46	196.68	11524.8	15935.5	25865.8	13151.4	17775.4	15463.4	19628.8
SVMPIII-3	TOXIN_Tnigr-CLP2590ext_SVMPIII_extContig385_-_CDS	Toxin	SVMPIII	16188.5	2499.29	158.52	16428	23488.1	14811.6	6282.1	18242.6	12262.3	9343.9
SVMPIII-4	TOXIN_Tnigr-CLP2590ext_SVMPIII_extContig435_-_CDS	Toxin	SVMPIII	12877	4475.38	132.72	13853.2	15680.8	12381.2	5828.36	13971.7	9900.04	8676.18
SVMPIII-5	TOXIN_Tnigr-CLP2753ext_SVMPIII_extender139_-_CDS	Toxin	SVMPIII	1085.36	152.25	27.61	14581	24432.8	9501.48	421.74	16171.8	8296.75	618.805
SVMPIII-6	TOXIN_Tnigr-CLP2753ngen_SVMPIII-2a_ngen1434_-_CDS	Toxin	SVMPIII	6115.07	796.2	44.02	7364.11	3944.69	9441.93	2318.43	6916.91	4617.67	3455.63
SVMPIII-7	TOXIN_Tnigr-CLP2753ngen_SVMPIII-3a_ngen179_-_CDS	Toxin	SVMPIII	1983.48	4277.97	4097.23	1279.33	1612.23	1040.56	3452.89	1310.71	2381.8	3130.73
SVMPIII-8	TOXIN_Tnigr-CLP2590ext_SVMPIII_extContig407_-_CDS	Toxin	SVMPIII	13538.8	179.9	2.72	10.56	12.23	70.53	4573.81	31.1067	2302.46	6859.35
VEGF-A-1	TOXIN_Tnigr-CLP2753trinity_VEGF-A_trinity52236_-_CDS	Toxin	VEGF-A	16.79	4.26	3.07	25.52	29.97	41.45	8.04	32.3133	20.1767	10.525
Waprin-1	TOXIN_Tnigr-CLP2590trinity_Waprin-2_trinityContig100924_-_CDS	Toxin	Waprin	213.87	901.17	324.15	75.14	72.36	154.65	479.73	100.717	290.223	557.52
14-3-3-ba	NONTOXIN_Tnigr-CLP2592ngen_14-3-3-ba_ngen3130_-_CDS	Nontoxin	14-3-3-ba	50.52	53.76	104.44	112.41	118.76	136.83	69.5733	122.667	96.12	52.14
14-3-3-e	NONTOXIN_Tnigr-CLP2592ngen_14-3-3-e_ngen2924_-_CDS	Nontoxin	14-3-3-e	69.06	59.15	138.51	137.02	111.29	152.15	88.9067	133.487	111.197	64.105
14-3-3-g	NONTOXIN_Tnigr-CLP2753trinity_14-3-3-g_trinity22069_-_CDS	Nontoxin	14-3-3-g	7.42	5.7	27.07	10.17	7.5	8.04	13.3967	8.57	10.9833	6.56
14-3-3-s	NONTOXIN_Tnigr-CLP2753trinity_14-3-3-s_trinity46615_-_CDS	Nontoxin	14-3-3-s	1.21	173.72	51.34	7.26	2.51	17.67	75.4233	9.14667	42.285	87.465
14-3-3-t	NONTOXIN_Tnigr-CLP2592ngen_14-3-3-t_ngen3602_-_CDS	Nontoxin	14-3-3-t	100.82	233.48	246.28	170.83	200.2	229.72	193.527	200.25	196.888	167.15
14-3-3-z	NONTOXIN_Tnigr-CLP2592ngen_14-3-3-z_ngen3129_-_CDS	Nontoxin	14-3-3-z	103.61	130	150.5	200.35	192.62	325.16	128.037	239.377	183.707	116.805
26SnonATP3	NONTOXIN_Tnigr-CLP2753ngen_26SnonATP3_ngen944_-_CDS	Nontoxin	26SnonATP3	20.13	41.15	27.61	34.33	90.55	76.21	29.63	67.03	48.33	30.64
26SnonATPase11	NONTOXIN_Tnigr-CLP2754trinity_26SnonATPase11_trinity20926_-_CDS	Nontoxin	26SnonATPase11	9.39	11.68	16.36	15.73	20.71	27.54	12.4767	21.3267	16.9017	10.535
26SProt2	NONTOXIN_Tnigr-CLP2754trinity_26SProt2_trinity43436_-_CDS	Nontoxin	26SProt2	28.31	42.93	60.05	50.75	51.06	49.85	43.7633	50.5533	47.1583	35.62
26SregS10B	NONTOXIN_Tnigr-CLP2592trinity_26SregS10B_trinity53533_-_CDS	Nontoxin	26SregS10B	34.25	44.07	65.15	50.7	43.53	60.48	47.8233	51.57	49.6967	39.16
28SribS25	NONTOXIN_Tnigr-CLP2592trinity_28SribS25_trinity1573_-_CDS	Nontoxin	28SribS25	45.88	31.4	51.99	61.93	36.78	45.41	43.09	48.04	45.565	38.64
28SribS36	NONTOXIN_Tnigr-CLP2592trinity_28SribS36_trinity424_-_CDS	Nontoxin	28SribS36	55.29	72.39	54.74	33.99	35.06	55.15	60.8067	41.4	51.1033	63.84
28SrpS23	NONTOXIN_Tnigr-CLP2753ngen_28SrpS23_ngen3953_-_CDS	Nontoxin	28SrpS23	22.47	55.53	32.81	28.08	9.55	33.42	36.9367	23.6833	30.31	39
28SS118c	NONTOXIN_Tnigr-CLP2590trinity_28SS118c_trinityContig73999_-_CDS	Nontoxin	28SS118c	24.77	24.32	21.07	36.98	31.61	33.61	23.3867	34.0667	28.7267	24.545
2OxyglutarateDH	NONTOXIN_Tnigr-CLP2754trinity_2OxyglutarateDH_trinity20322_-_CDS	Nontoxin	2OxyglutarateDH	21.29	15.79	32.45	32.2	35.54	32.35	23.1767	33.3633	28.27	18.54
39SL21	NONTOXIN_Tnigr-CLP2592trinity_39SL21_trinity51001_-_CDS	Nontoxin	39SL21	60.21	53.48	45	53.2	54.61	58.03	52.8967	55.28	54.0883	56.845
39SL4	NONTOXIN_Tnigr-CLP2759ngen_39SL4_ngen2942_-_CDS	Nontoxin	39SL4	22.46	29.2	27.08	26.57	29.87	34.35	26.2467	30.2633	28.255	25.83
39SL40	NONTOXIN_Tnigr-CLP2591trinity_39SL40_trinityContig103237_-_CDS	Nontoxin	39SL40	5.69	8.81	8.9	11.68	12.35	11.33	7.8	11.7867	9.79333	7.25
39SL46	NONTOXIN_Tnigr-CLP2592trinity_39SL46_trinity49731_-_CDS	Nontoxin	39SL46	19.52	28.29	24.52	21.69	25.45	17.01	24.11	21.3833	22.7467	23.905
39SrpL24	NONTOXIN_Tnigr-CLP2592trinity_39SrpL24_trinity7556_-_CDS	Nontoxin	39SrpL24	107.75	95.58	135.19	90.4	76.58	66.83	112.84	77.9367	95.3883	101.665
3bHDDIsom	NONTOXIN_Tnigr-CLP2754trinity_3bHDDIsom_trinity1766_-_CDS	Nontoxin	3bHDDIsom	11.04	5.5	20.34	5.79	8.27	2.3	12.2933	5.45333	8.87333	8.27
3Me2OxDLK	NONTOXIN_Tnigr-CLP2592trinity_3Me2OxDLK_trinity59839_-_CDS	Nontoxin	3Me2OxDLK	37.91	29.81	29.37	40	75.17	51.16	32.3633	55.4433	43.9033	33.86
53Exorib2	NONTOXIN_Tnigr-CLP2753trinity_53Exorib2_trinity20687_-_CDS	Nontoxin	53Exorib2	9.54	20.11	16.53	13.8	23.6	21.91	15.3933	19.77	17.5817	14.825
5AminolevulinateSyn	NONTOXIN_Tnigr-CLP2592trinity_5AminolevulinateSyn_trinity6381_-_CDS	Nontoxin	5AminolevulinateSyn	15.11	36.98	40.06	18.14	17.16	13.55	30.7167	16.2833	23.5	26.045
60SAcRibP1	NONTOXIN_Tnigr-CLP2592ngen_60SAcRibP1_ngen3482_-_CDS	Nontoxin	60SAcRibP1	1032.98	2644.01	1938.89	2084.37	1426.08	1674.78	1871.96	1728.41	1800.19	1838.5
60SrpL4	NONTOXIN_Tnigr-CLP2592ngen_60SrpL4_ngen2375_-_CDS	Nontoxin	60SrpL4	750.19	1981.46	1598.65	1600.49	1323.04	1142.7	1443.43	1355.41	1399.42	1365.83
6PhosDeh	NONTOXIN_Tnigr-CLP2592trinity_6PhosDeh_trinity32268_-_CDS	Nontoxin	6PhosDeh	19.04	41.25	38.18	23.58	19.32	35.46	32.8233	26.12	29.4717	30.145
A13MG2bN	NONTOXIN_Tnigr-CLP2591ngen_A13MG2bN_ngenContig1645_-_CDS	Nontoxin	A13MG2bN	1.89	12.66	12.38	2.51	9.25	6.17	8.97667	5.97667	7.47667	7.275
AAKG3	NONTOXIN_Tnigr-CLP2592ngen_AAKG3_ngen353_-_CDS	Nontoxin	AAKG3	25.82	25.76	74.12	23.07	23.01	27.88	41.9	24.6533	33.2767	25.79
AATransporter1	NONTOXIN_Tnigr-CLP2590trinity_AATransporter1_trinityContig32438_-_CDS	Nontoxin	AATransporter1	14.32	7.05	12.15	7.63	19.56	5.24	11.1733	10.81	10.9917	10.685
Abhydrolase13	NONTOXIN_Tnigr-CLP2592trinity_Abhydrolase13_trinity47491_-_CDS	Nontoxin	Abhydrolase13	54.64	32.06	44.96	44.8	48.5	46.48	43.8867	46.5933	45.24	43.35
Abhydrolase14A	NONTOXIN_Tnigr-CLP2753trinity_Abhydrolase14A_trinity58435_-_CDS	Nontoxin	Abhydrolase14A	10.46	18.35	13.38	10.7	17.53	11.07	14.0633	13.1	13.5817	14.405
Abhydrolase14B	NONTOXIN_Tnigr-CLP2590trinity_Abhydrolase14B_trinityContig30498_-_CDS	Nontoxin	Abhydrolase14B	6.72	22.67	30.83	4.94	14.11	10.05	20.0733	9.7	14.8867	14.695
abI-Interactor1	NONTOXIN_Tnigr-CLP2759trinity_abI-Interactor1_trinity76672_-_CDS	Nontoxin	abI-Interactor1	12.22	15.29	11.47	14.7	19.95	18.6	12.9933	17.75	15.3717	13.755
AcetcoASyn	NONTOXIN_Tnigr-CLP2759trinity_AcetcoASyn_trinity46891_-_CDS	Nontoxin	AcetcoASyn	6.19	4.73	11.02	13.2	17.01	18.3	7.31333	16.17	11.7417	5.46
AcetylCoA	NONTOXIN_Tnigr-CLP2592trinity_AcetylCoA_trinity24850_-_CDS	Nontoxin	AcetylCoA	41.9	33.89	48.14	47.96	30.22	38.23	41.31	38.8033	40.0567	37.895
acetylCoA2	NONTOXIN_Tnigr-CLP2592ngen_acetylCoA2_ngen744_-_CDS	Nontoxin	acetylCoA2	19.98	83.92	81.08	34.65	37.45	64.32	61.66	45.4733	53.5667	51.95
AcetylCoASynthetase	NONTOXIN_Tnigr-CLP2590trinity_AcetylCoASynthetase_trinityContig98532_-_CDS	Nontoxin	AcetylCoASynthetase	9.8	11.97	10.7	6.36	7.52	8.4	10.8233	7.42667	9.125	10.885
AcetylCoATrans1	NONTOXIN_Tnigr-CLP2592trinity_AcetylCoATrans1_trinity26022_-_CDS	Nontoxin	AcetylCoATrans1	12.04	3.78	50.41	15.93	44.66	18.21	22.0767	26.2667	24.1717	7.91
AcetylgalactosamineKin	NONTOXIN_Tnigr-CLP2590trinity_AcetylgalactosamineKin_trinityContig55172_-_CDS	Nontoxin	AcetylgalactosamineKin	10.6	6.3	10.58	5.32	9.84	8.35	9.16	7.83667	8.49833	8.45
Acetylgalactosaminyltrans13	NONTOXIN_Tnigr-CLP2590trinity_Acetylgalactosaminyltrans13_trinityContig11047_-_CDS	Nontoxin	Acetylgalactosaminyltrans13	9.7	7.44	35.49	14.6	17.38	13.05	17.5433	15.01	16.2767	8.57
AcetylglucosaminyltransC	NONTOXIN_Tnigr-CLP2590ngen_AcetylglucosaminyltransC_ngenContig7174_-_CDS	Nontoxin	AcetylglucosaminyltransC	11.96	7.82	11.88	6.33	6.26	5.07	10.5533	5.88667	8.22	9.89
AcetylhydrolaseIBa	NONTOXIN_Tnigr-CLP2753ngen_AcetylhydrolaseIBa_ngen1913_-_CDS	Nontoxin	AcetylhydrolaseIBa	10.72	32.86	39.39	28.4	34.95	32.13	27.6567	31.8267	29.7417	21.79
Acetyltransferase15	NONTOXIN_Tnigr-CLP2592trinity_Acetyltransferase15_trinity50714_-_CDS	Nontoxin	Acetyltransferase15	12.95	13.92	20.24	17.2	19.91	23.26	15.7033	20.1233	17.9133	13.435
Acetyltransferase30	NONTOXIN_Tnigr-CLP2753trinity_Acetyltransferase30_trinity55092_-_CDS	Nontoxin	Acetyltransferase30	3.82	5.82	10.36	3.91	10.16	9.59	6.66667	7.88667	7.27667	4.82
Acetyltransferase-Camello	NONTOXIN_Tnigr-CLP2753trinity_Acetyltransferase-Camello_trinity8027_-_CDS	Nontoxin	Acetyltransferase-Camello	8.26	12.12	15.05	13.39	23.31	9.01	11.81	15.2367	13.5233	10.19
ACOD	NONTOXIN_Tnigr-CLP2592ngen_ACOD_ngen2589_-_CDS	Nontoxin	ACOD	10.38	23.08	94.82	54.79	109.41	137.25	42.76	100.483	71.6217	16.73
ACSBG2	NONTOXIN_Tnigr-CLP2754trinity_ACSBG2_trinity16367_-_CDS	Nontoxin	ACSBG2	8.22	11.83	40.52	24.85	44.24	36.45	20.19	35.18	27.685	10.025
Actin1	NONTOXIN_Tnigr-CLP2592ngen_Actin1_ngen2709_-_CDS	Nontoxin	Actin1	704.38	2624.7	1979.86	904.54	1128.13	1104.07	1769.65	1045.58	1407.61	1664.54
actin231A	NONTOXIN_Tnigr-CLP2753ngen_actin231A_ngen3565_-_CDS	Nontoxin	actin231A	22.51	25.36	41.96	29.57	20.51	23.61	29.9433	24.5633	27.2533	23.935
Actin23comp3	NONTOXIN_Tnigr-CLP2592ngen_Actin23comp3_ngen852_-_CDS	Nontoxin	Actin23comp3	76.87	153.6	139.12	154.18	74.39	167.69	123.197	132.087	127.642	115.235
Actin3	NONTOXIN_Tnigr-CLP2592ngen_Actin3_ngen1017_-_CDS	Nontoxin	Actin3	56.02	56.57	100.23	58.22	45.11	92.23	70.94	65.1867	68.0633	56.295
Actin6	NONTOXIN_Tnigr-CLP2753trinity_Actin6_trinity46663_-_CDS	Nontoxin	Actin6	7.88	6.55	14.97	10.68	13.44	7.11	9.8	10.41	10.105	7.215
Actin-a2	NONTOXIN_Tnigr-CLP2592trinity_Actin-a2_trinity17257_-_CDS	Nontoxin	Actin-a2	3.11	239.05	24.47	649.84	39	8.39	88.8767	232.41	160.643	121.08
ActinRel10	NONTOXIN_Tnigr-CLP2753trinity_ActinRel10_trinity44289_-_CDS	Nontoxin	ActinRel10	10.33	13.48	26.48	16.63	21.97	17.22	16.7633	18.6067	17.685	11.905
ActinRel1B	NONTOXIN_Tnigr-CLP2592ngen_ActinRel1B_ngen967_-_CDS	Nontoxin	ActinRel1B	62.8	84.31	96.38	51.48	93.9	71.24	81.1633	72.2067	76.685	73.555
ActinRel2	NONTOXIN_Tnigr-CLP2592ngen_ActinRel2_ngen748_-_CDS	Nontoxin	ActinRel2	28.48	42.69	65.19	41.76	40.1	48.29	45.4533	43.3833	44.4183	35.585
ActinRel4	NONTOXIN_Tnigr-CLP2592ngen_ActinRel4_ngen2179_-_CDS	Nontoxin	ActinRel4	47.08	55	74.61	57.34	45.21	97.74	58.8967	66.7633	62.83	51.04
ActinRel5-1	NONTOXIN_Tnigr-CLP2592ngen_ActinRel5-1_ngen364_-_CDS	Nontoxin	ActinRel5-1	119.28	94.53	138.74	184.06	174.61	175.67	117.517	178.113	147.815	106.905
ActinRel5-2	NONTOXIN_Tnigr-CLP2592ngen_ActinRel5-2_ngen692_-_CDS	Nontoxin	ActinRel5-2	32.63	71.62	100.78	47.84	46.21	77.41	68.3433	57.1533	62.7483	52.125
ActinRelComp2	NONTOXIN_Tnigr-CLP2753ngen_ActinRelComp2_ngen384_-_CDS	Nontoxin	ActinRelComp2	84.9	147.82	116.42	144.86	145.64	218.52	116.38	169.673	143.027	116.36
Actinvin2A	NONTOXIN_Tnigr-CLP2590trinity_Actinvin2A_trinityContig83702_-_CDS	Nontoxin	Actinvin2A	6.15	7.28	36.88	10.54	13.71	11.48	16.77	11.91	14.34	6.715
ActSigCointeg1-2	NONTOXIN_Tnigr-CLP2753trinity_ActSigCointeg1-2_trinity23890_-_CDS	Nontoxin	ActSigCointeg1-2	8.78	16.58	19.66	15.36	20.05	13.77	15.0067	16.3933	15.7	12.68
ActSigCointegrator-1-1	NONTOXIN_Tnigr-CLP2754trinity_ActSigCointegrator-1-1_trinity11027_-_CDS	Nontoxin	ActSigCointegrator-1-1	2.83	3.44	10.52	6.84	12.24	14.01	5.59667	11.03	8.31333	3.135
AcylCoA	NONTOXIN_Tnigr-CLP2592ngen_AcylCoA_ngen1031_-_CDS	Nontoxin	AcylCoA	185.68	833.76	777.06	233.81	145.38	331.78	598.833	236.99	417.912	509.72
AcylCoADeh	NONTOXIN_Tnigr-CLP2754trinity_AcylCoADeh_trinity12464_-_CDS	Nontoxin	AcylCoADeh	10.98	9.64	14.65	7.31	17	3.42	11.7567	9.24333	10.5	10.31
AcylCoADH11	NONTOXIN_Tnigr-CLP2590trinity_AcylCoADH11_trinityContig15613_-_CDS	Nontoxin	AcylCoADH11	7.05	6.29	5.98	7.36	10.5	14.04	6.44	10.6333	8.53667	6.67
AcylCoADH-C4C12	NONTOXIN_Tnigr-CLP2753trinity_AcylCoADH-C4C12_trinity48603_-_CDS	Nontoxin	AcylCoADH-C4C12	17.99	13.36	23.6	22.26	21.03	20.66	18.3167	21.3167	19.8167	15.675
AcylCoAThioesterase7	NONTOXIN_Tnigr-CLP2759trinity_AcylCoAThioesterase7_trinity7057_-_CDS	Nontoxin	AcylCoAThioesterase7	4.45	4.43	5.17	5.08	12.5	8.12	4.68333	8.56667	6.625	4.44
ACYP1	NONTOXIN_Tnigr-CLP2753trinity_ACYP1_trinity5905_-_CDS	Nontoxin	ACYP1	15.03	24.89	12.79	10.48	33.28	23.86	17.57	22.54	20.055	19.96
ADA10	NONTOXIN_Tnigr-CLP2590ngen_ADA10_ngenContig4411_-_CDS	Nontoxin	ADA10	9.57	17.88	22.86	14.85	28.61	16.04	16.77	19.8333	18.3017	13.725
Adapter-crk1	NONTOXIN_Tnigr-CLP2754trinity_Adapter-crk1_trinity17115_-_CDS	Nontoxin	Adapter-crk1	22.25	24	57.98	20.93	28.67	32.78	34.7433	27.46	31.1017	23.125
ADBRibosyl6	NONTOXIN_Tnigr-CLP2590trinity_ADBRibosyl6_trinityContig97356_-_CDS	Nontoxin	ADBRibosyl6	6.3	13.83	7.09	7.59	8.26	6.34	9.07333	7.39667	8.235	10.065
ADE2	NONTOXIN_Tnigr-CLP2592ngen_ADE2_ngen917_-_CDS	Nontoxin	ADE2	41.46	192.36	156.7	51.66	94.89	83.16	130.173	76.57	103.372	116.91
AdeninePRT	NONTOXIN_Tnigr-CLP2592ngen_AdeninePRT_ngen3568_-_CDS	Nontoxin	AdeninePRT	142	606.52	362.25	246.84	135.94	244.76	370.257	209.18	289.718	374.26
AdenMonTran	NONTOXIN_Tnigr-CLP2754trinity_AdenMonTran_trinity10808_-_CDS	Nontoxin	AdenMonTran	12.91	4.01	39.59	14.23	42.34	16.15	18.8367	24.24	21.5383	8.46
Adenosylhomocysteinase2	NONTOXIN_Tnigr-CLP2592ngen_Adenosylhomocysteinase2_ngen1461_-_CDS	Nontoxin	Adenosylhomocysteinase2	204.07	50.33	37.47	147.7	90.61	184.57	97.29	140.96	119.125	127.2
AdenosylhomocysteinaseA	NONTOXIN_Tnigr-CLP2759trinity_AdenosylhomocysteinaseA_trinity49851_-_CDS	Nontoxin	AdenosylhomocysteinaseA	8	22.81	14.65	13.8	11.75	11.14	15.1533	12.23	13.6917	15.405
Adenovirus-E1B	NONTOXIN_Tnigr-CLP2592trinity_Adenovirus-E1B_trinity24721_-_CDS	Nontoxin	Adenovirus-E1B	6.06	10.72	15.96	2.56	8.93	3.08	10.9133	4.85667	7.885	8.39
AdenylateCyclase8	NONTOXIN_Tnigr-CLP2753ngen_AdenylateCyclase8_ngen1147_-_CDS	Nontoxin	AdenylateCyclase8	102.19	94.92	27.86	142.77	163.42	127.36	74.99	144.517	109.753	98.555
AdenylateKin6	NONTOXIN_Tnigr-CLP2759trinity_AdenylateKin6_trinity24735_-_CDS	Nontoxin	AdenylateKin6	8.91	11.42	32.58	11.26	7.5	8.59	17.6367	9.11667	13.3767	10.165
AdenylylCyclase1	NONTOXIN_Tnigr-CLP2753trinity_AdenylylCyclase1_trinity24110_-_CDS	Nontoxin	AdenylylCyclase1	13.69	20.58	25.09	25.67	38.65	29.6	19.7867	31.3067	25.5467	17.135
ADH	NONTOXIN_Tnigr-CLP2592ngen_ADH_ngen793_-_CDS	Nontoxin	ADH	34.11	95.25	78.79	34.2	30.38	38.25	69.3833	34.2767	51.83	64.68
Adipocyte	NONTOXIN_Tnigr-CLP2592trinity_Adipocyte_trinity49188_-_CDS	Nontoxin	Adipocyte	25.7	29.79	27.6	16.56	29.25	22	27.6967	22.6033	25.15	27.745
AdiponectinRec2	NONTOXIN_Tnigr-CLP2592ngen_AdiponectinRec2_ngen2794_-_CDS	Nontoxin	AdiponectinRec2	22.84	34.76	156.55	25.25	42.69	40.28	71.3833	36.0733	53.7283	28.8
AdipRec1	NONTOXIN_Tnigr-CLP2754trinity_AdipRec1_trinity50751_-_CDS	Nontoxin	AdipRec1	1.11	4.71	5.07	2.7	14.31	7.22	3.63	8.07667	5.85333	2.91
ADPPyrophos	NONTOXIN_Tnigr-CLP2753ngen_ADPPyrophos_ngen2207_-_CDS	Nontoxin	ADPPyrophos	9.12	20.39	20.92	30.04	33.73	18.48	16.81	27.4167	22.1133	14.755
ADPRib14	NONTOXIN_Tnigr-CLP2753trinity_ADPRib14_trinity27544_-_CDS	Nontoxin	ADPRib14	16.34	7.93	4.39	17.39	7.16	16.53	9.55333	13.6933	11.6233	12.135
ADPRibosyl1-2	NONTOXIN_Tnigr-CLP2592ngen_ADPRibosyl1-2_ngen2775_-_CDS	Nontoxin	ADPRibosyl1-2	106.07	93.42	173.05	166.66	222.32	178.28	124.18	189.087	156.633	99.745
ADPRibosyl1-4	NONTOXIN_Tnigr-CLP2592ngen_ADPRibosyl1-4_ngen899_-_CDS	Nontoxin	ADPRibosyl1-4	150.01	80.96	174.98	214.5	152.78	289.42	135.317	218.9	177.108	115.485
ADPRibosyl2	NONTOXIN_Tnigr-CLP2753trinity_ADPRibosyl2_trinity49802_-_CDS	Nontoxin	ADPRibosyl2	62.4	63.12	37.5	30.09	31.51	41.55	54.34	34.3833	44.3617	62.76
ADPRibosyl3-1	NONTOXIN_Tnigr-CLP2592trinity_ADPRibosyl3-1_trinity9277_-_CDS	Nontoxin	ADPRibosyl3-1	150.82	106.99	129.79	156.38	165.51	207.46	129.2	176.45	152.825	128.905
ADPRibosyl3-2	NONTOXIN_Tnigr-CLP2753ngen_ADPRibosyl3-2_ngen3220_-_CDS	Nontoxin	ADPRibosyl3-2	35.17	16.08	81.29	50.41	100.55	66.45	44.18	72.47	58.325	25.625
ADPRibosyl6	NONTOXIN_Tnigr-CLP2592ngen_ADPRibosyl6_ngen3647_-_CDS	Nontoxin	ADPRibosyl6	120.51	123.14	199.14	109.43	128.46	125.05	147.597	120.98	134.288	121.825
ADP-ribosylArgHydrolase	NONTOXIN_Tnigr-CLP2753trinity_ADP-ribosylArgHydrolase_trinity13526_-_CDS	Nontoxin	ADP-ribosylArgHydrolase	14.81	25.95	12	11.95	13.33	16.92	17.5867	14.0667	15.8267	20.38
ADP-Ribosylation1-1	NONTOXIN_Tnigr-CLP2753trinity_ADP-Ribosylation1-1_trinity47292_-_CDS	Nontoxin	ADP-Ribosylation1-1	11.79	13.5	4.11	12.29	9.19	9.91	9.8	10.4633	10.1317	12.645
ADP-ribosylation4	NONTOXIN_Tnigr-CLP2592ngen_ADP-ribosylation4_ngen3523_-_CDS	Nontoxin	ADP-ribosylation4	71.15	38.58	195.88	110	137.32	160.18	101.87	135.833	118.852	54.865
ADP-ribosylation4A	NONTOXIN_Tnigr-CLP2754trinity_ADP-ribosylation4A_trinity20279_-_CDS	Nontoxin	ADP-ribosylation4A	10.01	36.77	13.24	6.63	43.77	24.76	20.0067	25.0533	22.53	23.39
ADPribosylation-5A	NONTOXIN_Tnigr-CLP2592trinity_ADPribosylation-5A_trinity7552_-_CDS	Nontoxin	ADPribosylation-5A	7.45	5.43	24.45	12.04	10.96	3.77	12.4433	8.92333	10.6833	6.44
ADP-ribosylation6	NONTOXIN_Tnigr-CLP2592trinity_ADP-ribosylation6_trinity16222_-_CDS	Nontoxin	ADP-ribosylation6	15.17	9.14	16.21	10.31	11.36	14.14	13.5067	11.9367	12.7217	12.155
ADPRibosylation-8B	NONTOXIN_Tnigr-CLP2592ngen_ADPRibosylation-8B_ngen713_-_CDS	Nontoxin	ADPRibosylation-8B	14.04	7.04	73.77	19.73	33.8	17.78	31.6167	23.77	27.6933	10.54
ADP-Ribosylation-GGA1-3	NONTOXIN_Tnigr-CLP2753trinity_ADP-Ribosylation-GGA1-3_trinity41054_-_CDS	Nontoxin	ADP-Ribosylation-GGA1-3	6.19	6.55	13.45	7.25	16.25	7.37	8.73	10.29	9.51	6.37
ADPRibPyro	NONTOXIN_Tnigr-CLP2753trinity_ADPRibPyro_trinity1917_-_CDS	Nontoxin	ADPRibPyro	15.18	9.11	17.45	15.41	14.87	10.4	13.9133	13.56	13.7367	12.145
ADT3	NONTOXIN_Tnigr-CLP2592ngen_ADT3_ngen2935_-_CDS	Nontoxin	ADT3	87.38	327.96	284.39	248.89	308.42	210.33	233.243	255.88	244.562	207.67
AffCuUp2	NONTOXIN_Tnigr-CLP2592ngen_AffCuUp2_ngen568_-_CDS	Nontoxin	AffCuUp2	121.61	52.54	106.36	82.97	108.9	106.66	93.5033	99.51	96.5067	87.075
AFGFIB	NONTOXIN_Tnigr-CLP2754trinity_AFGFIB_trinity47482_-_CDS	Nontoxin	AFGFIB	10.74	22.74	33.44	18.41	16.75	10.64	22.3067	15.2667	18.7867	16.74
aftiphilin	NONTOXIN_Tnigr-CLP2753trinity_aftiphilin_trinity44719_-_CDS	Nontoxin	aftiphilin	12.54	13.12	37.99	16.8	19.72	14.93	21.2167	17.15	19.1833	12.83
AGalAT7	NONTOXIN_Tnigr-CLP2592trinity_AGalAT7_trinity49354_-_CDS	Nontoxin	AGalAT7	10.82	12.25	25.61	29.53	62.35	36.14	16.2267	42.6733	29.45	11.535
AGR2	NONTOXIN_Tnigr-CLP2592ngen_AGR2_ngen3055_-_CDS	Nontoxin	AGR2	21.64	389.8	668.89	228.01	63.9	50.31	360.11	114.073	237.092	205.72
AHA1	NONTOXIN_Tnigr-CLP2753trinity_AHA1_trinity57575_-_CDS	Nontoxin	AHA1	13.68	9.28	9.38	24.33	11.99	24.37	10.78	20.23	15.505	11.48
AIDA	NONTOXIN_Tnigr-CLP2592trinity_AIDA_trinity27516_-_CDS	Nontoxin	AIDA	15.62	20.49	62.25	21.7	19.03	26.66	32.7867	22.4633	27.625	18.055
aKGDiO-ABH6	NONTOXIN_Tnigr-CLP2753trinity_aKGDiO-ABH6_trinity31638_-_CDS	Nontoxin	aKGDiO-ABH6	30.27	17.64	41.11	14.39	8.9	4.24	29.6733	9.17667	19.425	23.955
AKinAnc10	NONTOXIN_Tnigr-CLP2591ngen_AKinAnc10_ngenContig14013_-_CDS	Nontoxin	AKinAnc10	7.37	8.83	20.35	8.87	14.37	8.32	12.1833	10.52	11.3517	8.1
Akirin2	NONTOXIN_Tnigr-CLP2753trinity_Akirin2_trinity44383_-_CDS	Nontoxin	Akirin2	14.86	17.29	14.06	16.45	17.89	26.28	15.4033	20.2067	17.805	16.075
AKT	NONTOXIN_Tnigr-CLP2592trinity_AKT_trinity19953_-_CDS	Nontoxin	AKT	71.18	45.23	38.03	77.88	99.68	87.43	51.48	88.33	69.905	58.205
AlcDe5III	NONTOXIN_Tnigr-CLP2592ngen_AlcDe5III_ngen441_-_CDS	Nontoxin	AlcDe5III	47.78	55.81	78.48	37.31	25.03	32.14	60.69	31.4933	46.0917	51.795
AldDeh16A1	NONTOXIN_Tnigr-CLP2753trinity_AldDeh16A1_trinity323_-_CDS	Nontoxin	AldDeh16A1	7.79	12.73	12.02	11.28	30.22	19.36	10.8467	20.2867	15.5667	10.26
AldehydeDH2	NONTOXIN_Tnigr-CLP2753trinity_AldehydeDH2_trinity42207_-_CDS	Nontoxin	AldehydeDH2	29.75	52.02	91.99	57.4	63.22	59.52	57.92	60.0467	58.9833	40.885
AldoKetoRed1B1	NONTOXIN_Tnigr-CLP2592ngen_AldoKetoRed1B1_ngen1518_-_CDS	Nontoxin	AldoKetoRed1B1	16.37	203.87	56.75	32.12	20.39	35.79	92.33	29.4333	60.8817	110.12
AldolaseA	NONTOXIN_Tnigr-CLP2592ngen_AldolaseA_ngen3207_-_CDS	Nontoxin	AldolaseA	476	1162.4	163.68	1076.24	470.13	623.31	600.693	723.227	661.96	819.2
ALG13	NONTOXIN_Tnigr-CLP2754trinity_ALG13_trinity39052_-_CDS	Nontoxin	ALG13	15.43	27.04	10.22	20.09	8.11	28.92	17.5633	19.04	18.3017	21.235
AllograftInflammatory1	NONTOXIN_Tnigr-CLP2753ngen_AllograftInflammatory1_ngen2772_-_CDS	Nontoxin	AllograftInflammatory1	2.6	9.66	10.46	18.94	14.69	49.48	7.57333	27.7033	17.6383	6.13
AlphaActinin4	NONTOXIN_Tnigr-CLP2754ngen_AlphaActinin4_ngen804_-_CDS	Nontoxin	AlphaActinin4	15.45	15.42	38.63	29.7	50.99	26.95	23.1667	35.88	29.5233	15.435
AlphaCrystallinB	NONTOXIN_Tnigr-CLP2753ngen_AlphaCrystallinB_ngen2386_-_CDS	Nontoxin	AlphaCrystallinB	4.54	52.75	35.34	49.33	9.83	3.61	30.8767	20.9233	25.9	28.645
AlphaEndosulfine	NONTOXIN_Tnigr-CLP2592trinity_AlphaEndosulfine_trinity23760_-_CDS	Nontoxin	AlphaEndosulfine	22.3	63.86	57.13	51.83	54.59	45.46	47.7633	50.6267	49.195	43.08
AlphaEnolase	NONTOXIN_Tnigr-CLP2592ngen_AlphaEnolase_ngen3030_-_CDS	Nontoxin	AlphaEnolase	272.33	125.42	114.47	328.67	279.27	422.49	170.74	343.477	257.108	198.875
AlphaGlobin	NONTOXIN_Tnigr-CLP2592ngen_AlphaGlobin_ngen2879_-_CDS	Nontoxin	AlphaGlobin	203.33	3837.22	1370.05	26.32	499.73	13.78	1803.53	179.943	991.738	2020.27
Amidase-NIT2-2	NONTOXIN_Tnigr-CLP2753ngen_Amidase-NIT2-2_ngen3874_-_CDS	Nontoxin	Amidase-NIT2-2	13.24	8.94	22.62	31.78	20.34	28.42	14.9333	26.8467	20.89	11.09
Aminoacyl-tRNASyn	NONTOXIN_Tnigr-CLP2592ngen_Aminoacyl-tRNASyn_ngen387_-_CDS	Nontoxin	Aminoacyl-tRNASyn	54.86	148.77	68.3	113.55	86.57	94.96	90.6433	98.36	94.5017	101.815
Aminotransferase	NONTOXIN_Tnigr-CLP2753trinity_Aminotransferase_trinity18778_-_CDS	Nontoxin	Aminotransferase	16.71	25.69	63.28	62.19	117.47	126.24	35.2267	101.967	68.5967	21.2
Aminotransferase2-1	NONTOXIN_Tnigr-CLP2753trinity_Aminotransferase2-1_trinity53737_-_CDS	Nontoxin	Aminotransferase2-1	41.82	31.72	15.47	25.9	66.01	14.93	29.67	35.6133	32.6417	36.77
AMN1	NONTOXIN_Tnigr-CLP2592ngen_AMN1_ngen683_-_CDS	Nontoxin	AMN1	3.51	13.84	64.82	23.95	28.28	37.74	27.39	29.99	28.69	8.675
AMPKin-b1	NONTOXIN_Tnigr-CLP2753trinity_AMPKin-b1_trinity15960_-_CDS	Nontoxin	AMPKin-b1	10.97	14.37	21.76	16.81	22.08	11.86	15.7	16.9167	16.3083	12.67
AMPKin-g1	NONTOXIN_Tnigr-CLP2592trinity_AMPKin-g1_trinity23392_-_CDS	Nontoxin	AMPKin-g1	4.72	12.43	16.03	16.62	20.95	15.16	11.06	17.5767	14.3183	8.575
Anaphase11	NONTOXIN_Tnigr-CLP2592trinity_Anaphase11_trinity11607_-_CDS	Nontoxin	Anaphase11	57.61	41.72	48.46	44.86	34.29	29.22	49.2633	36.1233	42.6933	49.665
Anaphase13	NONTOXIN_Tnigr-CLP2592trinity_Anaphase13_trinity51015_-_CDS	Nontoxin	Anaphase13	22.39	47.97	8.68	9.78	28.39	0	26.3467	12.7233	19.535	35.18
AndrogenInd1	NONTOXIN_Tnigr-CLP2753trinity_AndrogenInd1_trinity15053_-_CDS	Nontoxin	AndrogenInd1	8.17	10.19	21.99	21.4	17.08	12.21	13.45	16.8967	15.1733	9.18
AngiogenesisInh-1-2	NONTOXIN_Tnigr-CLP2753ngen_AngiogenesisInh-1-2_ngen1408_-_CDS	Nontoxin	AngiogenesisInh-1-2	33.93	24.89	22.58	52.02	68.04	64.18	27.1333	61.4133	44.2733	29.41
AnionChan2	NONTOXIN_Tnigr-CLP2753trinity_AnionChan2_trinity20724_-_CDS	Nontoxin	AnionChan2	199.63	267.37	239.58	196.15	140.82	201.68	235.527	179.55	207.538	233.5
Ankyrin13D	NONTOXIN_Tnigr-CLP2754trinity_Ankyrin13D_trinity15330_-_CDS	Nontoxin	Ankyrin13D	17.38	23.1	23.83	27.21	25.3	26.77	21.4367	26.4267	23.9317	20.24
Ankyrin39	NONTOXIN_Tnigr-CLP2753trinity_Ankyrin39_trinity45009_-_CDS	Nontoxin	Ankyrin39	17.42	37.13	15.68	9.86	15.96	2.67	23.41	9.49667	16.4533	27.275
Ankyrin-46	NONTOXIN_Tnigr-CLP2753trinity_Ankyrin-46_trinity15976_-_CDS	Nontoxin	Ankyrin-46	2.9	6.26	15.36	6.82	2.68	0.9	8.17333	3.46667	5.82	4.58
AnkyrinRepeat-10	NONTOXIN_Tnigr-CLP2753trinity_AnkyrinRepeat-10_trinity1052_-_CDS	Nontoxin	AnkyrinRepeat-10	5.97	7.41	13.17	8.58	14.01	4.96	8.85	9.18333	9.01667	6.69
Ankyrin-SOCS6-1	NONTOXIN_Tnigr-CLP2591trinity_Ankyrin-SOCS6-1_trinityContig68679_-_CDS	Nontoxin	Ankyrin-SOCS6-1	2.54	7.43	2.82	7.84	11.44	10.68	4.26333	9.98667	7.125	4.985
ANM1	NONTOXIN_Tnigr-CLP2592trinity_ANM1_trinity51870_-_CDS	Nontoxin	ANM1	34.84	185.29	100.49	49.65	79.15	82.17	106.873	70.3233	88.5983	110.065
AnnexinA1	NONTOXIN_Tnigr-CLP2592ngen_AnnexinA1_ngen3646_-_CDS	Nontoxin	AnnexinA1	144.62	527.6	426.48	363.16	315.62	551.5	366.233	410.093	388.163	336.11
AnnexinA11	NONTOXIN_Tnigr-CLP2754trinity_AnnexinA11_trinity42156_-_CDS	Nontoxin	AnnexinA11	13.55	28.3	33.95	30.63	48.94	52.71	25.2667	44.0933	34.68	20.925
AnnexinA2	NONTOXIN_Tnigr-CLP2592ngen_AnnexinA2_ngen2874_-_CDS	Nontoxin	AnnexinA2	69.81	507.77	624.92	169.82	173.07	243.83	400.833	195.573	298.203	288.79
AnnexinA4-1	NONTOXIN_Tnigr-CLP2592ngen_AnnexinA4-1_ngen409_-_CDS	Nontoxin	AnnexinA4-1	18.03	70.47	93.18	17.17	15.67	26.15	60.56	19.6633	40.1117	44.25
AnnexinA5	NONTOXIN_Tnigr-CLP2592ngen_AnnexinA5_ngen1211_-_CDS	Nontoxin	AnnexinA5	57.31	60.91	115.69	97.67	110.59	165.06	77.97	124.44	101.205	59.11
AnnexinA6	NONTOXIN_Tnigr-CLP2753trinity_AnnexinA6_trinity1994_-_CDS	Nontoxin	AnnexinA6	3.91	15.38	28.49	18.97	12.16	11.9	15.9267	14.3433	15.135	9.645
AnnexinA7	NONTOXIN_Tnigr-CLP2592ngen_AnnexinA7_ngen1050_-_CDS	Nontoxin	AnnexinA7	24.73	55.27	82.7	38.52	35.22	36.91	54.2333	36.8833	45.5583	40
ANR46	NONTOXIN_Tnigr-CLP2590ngen_ANR46_ngenContig1633_-_CDS	Nontoxin	ANR46	16.17	19.29	16.93	16.26	19.81	21.12	17.4633	19.0633	18.2633	17.73
AntigenCD44	NONTOXIN_Tnigr-CLP2590trinity_AntigenCD44_trinityContig34077_-_CDS	Nontoxin	AntigenCD44	2.56	11.07	6.11	1.83	3.48	5.56	6.58	3.62333	5.10167	6.815
AntizymeInh1	NONTOXIN_Tnigr-CLP2754trinity_AntizymeInh1_trinity52305_-_CDS	Nontoxin	AntizymeInh1	3.1	20.58	45.35	3.42	11.55	6.26	23.01	7.07667	15.0433	11.84
AP-1-2	NONTOXIN_Tnigr-CLP2759trinity_AP-1-2_trinity7542_-_CDS	Nontoxin	AP-1-2	4.83	4.67	25.39	8.42	8.26	15.81	11.63	10.83	11.23	4.75
AP15B	NONTOXIN_Tnigr-CLP2759ngen_AP15B_ngen1986_-_CDS	Nontoxin	AP15B	12.78	0.89	5.81	11.49	5.97	17.46	6.49333	11.64	9.06667	6.835
AP1-m2	NONTOXIN_Tnigr-CLP2753trinity_AP1-m2_trinity54786_-_CDS	Nontoxin	AP1-m2	15.32	17.11	26.04	13.52	10.8	10.53	19.49	11.6167	15.5533	16.215
AP-1-mu1	NONTOXIN_Tnigr-CLP2592trinity_AP-1-mu1_trinity32249_-_CDS	Nontoxin	AP-1-mu1	20.75	13.47	35.45	21.19	23.19	35.56	23.2233	26.6467	24.935	17.11
AP-1-s1A	NONTOXIN_Tnigr-CLP2592ngen_AP-1-s1A_ngen472_-_CDS	Nontoxin	AP-1-s1A	96.92	107.52	160.27	116.08	57.39	125.72	121.57	99.73	110.65	102.22
AP-1-s3	NONTOXIN_Tnigr-CLP2592ngen_AP-1-s3_ngen2038_-_CDS	Nontoxin	AP-1-s3	43.57	28.28	52.46	60.31	33.17	58.71	41.4367	50.73	46.0833	35.925
AP-2-a1-1	NONTOXIN_Tnigr-CLP2753trinity_AP-2-a1-1_trinity49636_-_CDS	Nontoxin	AP-2-a1-1	4.07	6.37	8.93	8.11	16.48	10.47	6.45667	11.6867	9.07167	5.22
AP-2-a2	NONTOXIN_Tnigr-CLP2590trinity_AP-2-a2_trinityContig80877_-_CDS	Nontoxin	AP-2-a2	6.57	7.89	13.68	7.68	14.22	7.74	9.38	9.88	9.63	7.23
AP-2-mu	NONTOXIN_Tnigr-CLP2592ngen_AP-2-mu_ngen1278_-_CDS	Nontoxin	AP-2-mu	60.63	82.68	108.37	75.82	81.6	77.36	83.8933	78.26	81.0767	71.655
AP-2-sigma	NONTOXIN_Tnigr-CLP2592ngen_AP-2-sigma_ngen1873_-_CDS	Nontoxin	AP-2-sigma	97.98	127.69	90.76	154.07	126.78	176.38	105.477	152.41	128.943	112.835
AP-3-mu1	NONTOXIN_Tnigr-CLP2590trinity_AP-3-mu1_trinityContig68922_-_CDS	Nontoxin	AP-3-mu1	6.84	16.84	24.5	14.55	16.75	19.03	16.06	16.7767	16.4183	11.84
AP-3-s1	NONTOXIN_Tnigr-CLP2592trinity_AP-3-s1_trinity35485_-_CDS	Nontoxin	AP-3-s1	79.36	66.21	118.61	125.42	137.59	199.38	88.06	154.13	121.095	72.785
AP4A	NONTOXIN_Tnigr-CLP2753trinity_AP4A_trinity20745_-_CDS	Nontoxin	AP4A	35.3	33.59	15.87	69.57	83.8	76.65	28.2533	76.6733	52.4633	34.445
AP5s1	NONTOXIN_Tnigr-CLP2591trinity_AP5s1_trinityContig53875_-_CDS	Nontoxin	AP5s1	6.05	7.55	12.88	12.4	2.62	15.74	8.82667	10.2533	9.54	6.8
ApopInhib5	NONTOXIN_Tnigr-CLP2591ngen_ApopInhib5_ngenContig14244_-_CDS	Nontoxin	ApopInhib5	7.66	7.75	13.5	9.78	21.36	13.38	9.63667	14.84	12.2383	7.705
ApoptosisInh-1	NONTOXIN_Tnigr-CLP2592trinity_ApoptosisInh-1_trinity55316_-_CDS	Nontoxin	ApoptosisInh-1	5.06	12.07	29.19	6.48	2.76	8.22	15.44	5.82	10.63	8.565
Aquaporin1	NONTOXIN_Tnigr-CLP2753ngen_Aquaporin1_ngen585_-_CDS	Nontoxin	Aquaporin1	34.61	77.28	26.36	23.13	37.9	17.57	46.0833	26.2	36.1417	55.945
Aquaporin3	NONTOXIN_Tnigr-CLP2592trinity_Aquaporin3_trinity55742_-_CDS	Nontoxin	Aquaporin3	52.24	59.89	18.77	9.21	4.51	12.22	43.6333	8.64667	26.14	56.065
Aquaporin5	NONTOXIN_Tnigr-CLP2592ngen_Aquaporin5_ngen3282_-_CDS	Nontoxin	Aquaporin5	565.31	188.23	420.6	366.81	616.58	411.14	391.38	464.843	428.112	376.77
Aralar1	NONTOXIN_Tnigr-CLP2753ngen_Aralar1_ngen3363_-_CDS	Nontoxin	Aralar1	47.53	25.61	14.38	41.44	27.04	40.17	29.1733	36.2167	32.695	36.57
Arfaptin1	NONTOXIN_Tnigr-CLP2754trinity_Arfaptin1_trinity51037_-_CDS	Nontoxin	Arfaptin1	10.38	10.23	14.58	5.62	12.55	11.87	11.73	10.0133	10.8717	10.305
Arfaptin2	NONTOXIN_Tnigr-CLP2592trinity_Arfaptin2_trinity13748_-_CDS	Nontoxin	Arfaptin2	65.81	46.43	79.32	64.76	59.57	65.87	63.8533	63.4	63.6267	56.12
Arginyl-tRNASyn	NONTOXIN_Tnigr-CLP2753ngen_Arginyl-tRNASyn_ngen4246_-_CDS	Nontoxin	Arginyl-tRNASyn	18.25	13.43	56.9	31.03	26.68	32.22	29.5267	29.9767	29.7517	15.84
Armadillo1	NONTOXIN_Tnigr-CLP2753trinity_Armadillo1_trinity26943_-_CDS	Nontoxin	Armadillo1	5.87	6.31	19.38	8.65	12.22	15.74	10.52	12.2033	11.3617	6.09
Armadillo6-2	NONTOXIN_Tnigr-CLP2754trinity_Armadillo6-2_trinity25630_-_CDS	Nontoxin	Armadillo6-2	5.69	7.07	10.06	6.69	9.05	8.16	7.60667	7.96667	7.78667	6.38
ArylacetamideDeacetylase	NONTOXIN_Tnigr-CLP2591trinity_ArylacetamideDeacetylase_trinityContig152905_-_CDS	Nontoxin	ArylacetamideDeacetylase	3.52	60.68	29.24	1.24	1.01	4.04	31.1467	2.09667	16.6217	32.1
ASF1	NONTOXIN_Tnigr-CLP2754trinity_ASF1_trinity37030_-_CDS	Nontoxin	ASF1	11.99	16.75	14.47	18.04	17.99	19.4	14.4033	18.4767	16.44	14.37
AspAminoTrans1	NONTOXIN_Tnigr-CLP2592ngen_AspAminoTrans1_ngen430_-_CDS	Nontoxin	AspAminoTrans1	91.59	56.39	47.95	87.99	76.59	110.49	65.31	91.69	78.5	73.99
AspAminoTrans2	NONTOXIN_Tnigr-CLP2592trinity_AspAminoTrans2_trinity1534_-_CDS	Nontoxin	AspAminoTrans2	39.19	39.5	51.63	55.75	56.08	41.7	43.44	51.1767	47.3083	39.345
Aspartyl-tRNASyn	NONTOXIN_Tnigr-CLP2759trinity_Aspartyl-tRNASyn_trinity5957_-_CDS	Nontoxin	Aspartyl-tRNASyn	11.94	16.26	28.48	21.83	20	24.36	18.8933	22.0633	20.4783	14.1
AspBetaHyd2	NONTOXIN_Tnigr-CLP2590trinity_AspBetaHyd2_trinityContig62057_-_CDS	Nontoxin	AspBetaHyd2	6.9	6.58	15.39	9.27	7.39	4.53	9.62333	7.06333	8.34333	6.74
AspDipeptidase	NONTOXIN_Tnigr-CLP2592ngen_AspDipeptidase_ngen596_-_CDS	Nontoxin	AspDipeptidase	22.68	34.16	136.2	19.9	13.26	3.01	64.3467	12.0567	38.2017	28.42
AspSyn	NONTOXIN_Tnigr-CLP2592ngen_AspSyn_ngen2586_-_CDS	Nontoxin	AspSyn	16.48	5.47	106.77	13.73	41.74	18.1	42.9067	24.5233	33.715	10.975
AsptRNASyn	NONTOXIN_Tnigr-CLP2592ngen_AsptRNASyn_ngen3586_-_CDS	Nontoxin	AsptRNASyn	30.62	20.72	146.12	58.78	84.97	57.41	65.82	67.0533	66.4367	25.67
ATOX1	NONTOXIN_Tnigr-CLP2592trinity_ATOX1_trinity4998_-_CDS	Nontoxin	ATOX1	25.37	96.56	62.48	120.65	13.96	111.6	61.47	82.07	71.77	60.965
ATP23	NONTOXIN_Tnigr-CLP2592trinity_ATP23_trinity5096_-_CDS	Nontoxin	ATP23	9.09	4.68	6.12	16.64	16.15	13.33	6.63	15.3733	11.0017	6.885
ATPaseAAA1	NONTOXIN_Tnigr-CLP2754trinity_ATPaseAAA1_trinity49295_-_CDS	Nontoxin	ATPaseAAA1	6.04	7.3	8.34	7.67	17.67	12.9	7.22667	12.7467	9.98667	6.67
ATPaseV1-G3	NONTOXIN_Tnigr-CLP2592ngen_ATPaseV1-G3_ngen3017_-_CDS	Nontoxin	ATPaseV1-G3	1145.93	398.3	386.53	1050.42	688.81	1315.38	643.587	1018.2	830.895	772.115
ATPaseVI11B	NONTOXIN_Tnigr-CLP2753trinity_ATPaseVI11B_trinity21344_-_CDS	Nontoxin	ATPaseVI11B	12.48	15.14	64.45	23.29	31.73	19.58	30.69	24.8667	27.7783	13.81
ATPBindCassetteF2	NONTOXIN_Tnigr-CLP2754ngen_ATPBindCassetteF2_ngen2165_-_CDS	Nontoxin	ATPBindCassetteF2	48.43	47.99	70.89	62	57.29	48.33	55.77	55.8733	55.8217	48.21
ATPBindingD3	NONTOXIN_Tnigr-CLP2753trinity_ATPBindingD3_trinity28898_-_CDS	Nontoxin	ATPBindingD3	10.54	22.23	38.06	10.51	21.91	21.12	23.61	17.8467	20.7283	16.385
ATPBindingE1	NONTOXIN_Tnigr-CLP2592trinity_ATPBindingE1_trinity6128_-_CDS	Nontoxin	ATPBindingE1	41.93	60.78	141.73	44.09	50.06	65.55	81.48	53.2333	67.3567	51.355
ATPSyn-a	NONTOXIN_Tnigr-CLP2592ngen_ATPSyn-a_ngen2918_-_CDS	Nontoxin	ATPSyn-a	314.87	240.77	174.17	315.54	204.67	245.92	243.27	255.377	249.323	277.82
ATPSyn-b1	NONTOXIN_Tnigr-CLP2592ngen_ATPSyn-b1_ngen3376_-_CDS	Nontoxin	ATPSyn-b1	665.18	351.87	257.95	469.27	370.13	440.1	425	426.5	425.75	508.525
ATPSyn-b2	NONTOXIN_Tnigr-CLP2592ngen_ATPSyn-b2_ngen1003_-_CDS	Nontoxin	ATPSyn-b2	371.74	257.37	198.62	336.59	216.6	331.14	275.91	294.777	285.343	314.555
ATPSynCoupling6	NONTOXIN_Tnigr-CLP2590trinity_ATPSynCoupling6_trinityContig32828_-_CDS	Nontoxin	ATPSynCoupling6	283.27	231.53	234.61	277.58	204.95	231.63	249.803	238.053	243.928	257.4
ATPSyn-d	NONTOXIN_Tnigr-CLP2592ngen_ATPSyn-d_ngen1291_-_CDS	Nontoxin	ATPSyn-d	717.45	506.35	478.73	470.97	283.92	345.14	567.51	366.677	467.093	611.9
ATPSyn-e	NONTOXIN_Tnigr-CLP2592ngen_ATPSyn-e_ngen1218_-_CDS	Nontoxin	ATPSyn-e	1360.93	972.84	1196.8	1262.06	668.43	1127.46	1176.86	1019.32	1098.09	1166.88
ATPSyn-f	NONTOXIN_Tnigr-CLP2592ngen_ATPSyn-f_ngen1433_-_CDS	Nontoxin	ATPSyn-f	1900.78	1264.85	1014.62	1267.03	1021.1	1044.43	1393.42	1110.85	1252.13	1582.82
ATPSyn-g	NONTOXIN_Tnigr-CLP2592ngen_ATPSyn-g_ngen3169_-_CDS	Nontoxin	ATPSyn-g	1468.62	1355.05	1102.66	889.38	798.24	669.15	1308.78	785.59	1047.18	1411.84
ATPSynLipid-1	NONTOXIN_Tnigr-CLP2592ngen_ATPSynLipid-1_ngen576_-_CDS	Nontoxin	ATPSynLipid-1	182.28	297.5	150.8	225.73	172.52	118.72	210.193	172.323	191.258	239.89
ATPSynLipid-2	NONTOXIN_Tnigr-CLP2592ngen_ATPSynLipid-2_ngen1269_-_CDS	Nontoxin	ATPSynLipid-2	978.81	702.99	248.93	583.95	244.49	495.38	643.577	441.273	542.425	840.9
ATPSynLipid-4	NONTOXIN_Tnigr-CLP2753ngen_ATPSynLipid-4_ngen1864_-_CDS	Nontoxin	ATPSynLipid-4	81.69	74.81	20.57	91.95	119.96	155.55	59.0233	122.487	90.755	78.25
ATPSynO	NONTOXIN_Tnigr-CLP2753ngen_ATPSynO_ngen681_-_CDS	Nontoxin	ATPSynO	515	509.06	345.2	451.96	300.75	475.7	456.42	409.47	432.945	512.03
AuroraKin	NONTOXIN_Tnigr-CLP2592trinity_AuroraKin_trinity43947_-_CDS	Nontoxin	AuroraKin	12.35	22.31	22.35	32.52	18.03	24.94	19.0033	25.1633	22.0833	17.33
Autophagy101	NONTOXIN_Tnigr-CLP2753ngen_Autophagy101_ngen1723_-_CDS	Nontoxin	Autophagy101	41.28	25.9	50.42	27.7	37.14	34.61	39.2	33.15	36.175	33.59
Autophagy13-2	NONTOXIN_Tnigr-CLP2753trinity_Autophagy13-2_trinity10527_-_CDS	Nontoxin	Autophagy13-2	4.44	5.64	16.21	7.18	16.13	5	8.76333	9.43667	9.1	5.04
Autophagy5	NONTOXIN_Tnigr-CLP2754trinity_Autophagy5_trinity12301_-_CDS	Nontoxin	Autophagy5	10.76	15.59	16.54	9.38	18.95	14.74	14.2967	14.3567	14.3267	13.175
BACD3	NONTOXIN_Tnigr-CLP2590trinity_BACD3_trinityContig64571_-_CDS	Nontoxin	BACD3	6.2	8.92	9.5	7.47	6.42	7.68	8.20667	7.19	7.69833	7.56
Band5	NONTOXIN_Tnigr-CLP2592trinity_Band5_trinity55591_-_CDS	Nontoxin	Band5	8.8	16.56	27.71	7.64	14.54	13.74	17.69	11.9733	14.8317	12.68
BarrierAutointegration	NONTOXIN_Tnigr-CLP2592ngen_BarrierAutointegration_ngen671_-_CDS	Nontoxin	BarrierAutointegration	78.53	107	137.35	122.3	74.6	99.37	107.627	98.7567	103.192	92.765
Basigin	NONTOXIN_Tnigr-CLP2592ngen_Basigin_ngen700_-_CDS	Nontoxin	Basigin	25.75	51.57	91.37	64.07	60.16	35.06	56.23	53.0967	54.6633	38.66
BAT1	NONTOXIN_Tnigr-CLP2753trinity_BAT1_trinity23906_-_CDS	Nontoxin	BAT1	30.82	33.68	32.8	51.18	61.73	36.42	32.4333	49.7767	41.105	32.25
Battenin	NONTOXIN_Tnigr-CLP2591ngen_Battenin_ngenContig4034_-_CDS	Nontoxin	Battenin	6.66	10.95	15.72	9.13	29.47	18.98	11.11	19.1933	15.1517	8.805
BaxInh1	NONTOXIN_Tnigr-CLP2592ngen_BaxInh1_ngen3245_-_CDS	Nontoxin	BaxInh1	521.21	356.48	433.87	762.54	1171.94	664.33	437.187	866.27	651.728	438.845
BCAminotransferase	NONTOXIN_Tnigr-CLP2759trinity_BCAminotransferase_trinity59291_-_CDS	Nontoxin	BCAminotransferase	10.06	27.41	63.87	23.02	37.22	24.04	33.78	28.0933	30.9367	18.735
BCell31	NONTOXIN_Tnigr-CLP2592ngen_BCell31_ngen3541_-_CDS	Nontoxin	BCell31	98.85	228.65	206.68	80.71	88.69	98.88	178.06	89.4267	133.743	163.75
bcellLympLeuk10	NONTOXIN_Tnigr-CLP2754trinity_bcellLympLeuk10_trinity27972_-_CDS	Nontoxin	bcellLympLeuk10	2.36	6	8.41	3.8	5.26	5.63	5.59	4.89667	5.24333	4.18
BCellRec29	NONTOXIN_Tnigr-CLP2753trinity_BCellRec29_trinity57256_-_CDS	Nontoxin	BCellRec29	7.81	6.59	15.81	4.39	10.92	4.9	10.07	6.73667	8.40333	7.2
bcl2antiapop	NONTOXIN_Tnigr-CLP2753ngen_bcl2antiapop_ngen2338_-_CDS	Nontoxin	bcl2antiapop	33.4	33.26	27.39	31.93	48.83	26.38	31.35	35.7133	33.5317	33.33
Bcms1	NONTOXIN_Tnigr-CLP2753trinity_Bcms1_trinity54571_-_CDS	Nontoxin	Bcms1	14.11	8.41	25.89	18.61	17.93	30.79	16.1367	22.4433	19.29	11.26
BET1	NONTOXIN_Tnigr-CLP2592trinity_BET1_trinity37810_-_CDS	Nontoxin	BET1	32.45	44.95	93.06	27.17	64.04	82.15	56.82	57.7867	57.3033	38.7
BetaCateninInt1	NONTOXIN_Tnigr-CLP2753trinity_BetaCateninInt1_trinity55120_-_CDS	Nontoxin	BetaCateninInt1	7.59	29.37	6.13	20.51	6.55	32.98	14.3633	20.0133	17.1883	18.48
BetaCentractin	NONTOXIN_Tnigr-CLP2592trinity_BetaCentractin_trinity51895_-_CDS	Nontoxin	BetaCentractin	12.8	9.97	29.6	22.47	33.64	25.44	17.4567	27.1833	22.32	11.385
Bifunctional	NONTOXIN_Tnigr-CLP2753ngen_Bifunctional_ngen4372_-_CDS	Nontoxin	Bifunctional	28.21	16.13	69.9	32.04	40.93	28.11	38.08	33.6933	35.8867	22.17
Biglycan	NONTOXIN_Tnigr-CLP2591ngen_Biglycan_ngenContig6172_-_CDS	Nontoxin	Biglycan	8.79	5.59	12.23	4.53	1.5	3.24	8.87	3.09	5.98	7.19
Biogenesis	NONTOXIN_Tnigr-CLP2592ngen_Biogenesis_ngen1538_-_CDS	Nontoxin	Biogenesis	107.6	91.58	103.07	109.21	79.4	166.26	100.75	118.29	109.52	99.59
BiPGlyMutase	NONTOXIN_Tnigr-CLP2591ngen_BiPGlyMutase_ngenContig13236_-_CDS	Nontoxin	BiPGlyMutase	4.67	15.98	9.19	4.59	3.5	5.29	9.94667	4.46	7.20333	10.325
BladderCancer	NONTOXIN_Tnigr-CLP2592trinity_BladderCancer_trinity7997_-_CDS	Nontoxin	BladderCancer	23.1	32.64	23.88	23.79	30.25	41.35	26.54	31.7967	29.1683	27.87
BleomycinHydrolase	NONTOXIN_Tnigr-CLP2753ngen_BleomycinHydrolase_ngen3550_-_CDS	Nontoxin	BleomycinHydrolase	13.97	20.03	51.54	71.76	82.67	57.48	28.5133	70.6367	49.575	17
boIA2	NONTOXIN_Tnigr-CLP2592trinity_boIA2_trinity18988_-_CDS	Nontoxin	boIA2	46.82	74.28	78.36	24.99	38.95	51.19	66.4867	38.3767	52.4317	60.55
BPNT1	NONTOXIN_Tnigr-CLP2590trinity_BPNT1_trinityContig5254_-_CDS	Nontoxin	BPNT1	63.25	59.4	49.38	88.73	83.29	113.77	57.3433	95.2633	76.3033	61.325
BrainAngioInh1	NONTOXIN_Tnigr-CLP2754trinity_BrainAngioInh1_trinity20410_-_CDS	Nontoxin	BrainAngioInh1	17.64	15.75	13.16	22.88	32.79	38.82	15.5167	31.4967	23.5067	16.695
BrainI3	NONTOXIN_Tnigr-CLP2592ngen_BrainI3_ngen280_-_CDS	Nontoxin	BrainI3	31.62	129.44	117.41	25.67	41.89	14.59	92.8233	27.3833	60.1033	80.53
BRCA1-A-BRE	NONTOXIN_Tnigr-CLP2753trinity_BRCA1-A-BRE_trinity20774_-_CDS	Nontoxin	BRCA1-A-BRE	26.32	23.76	38.13	23.67	21.82	14.59	29.4033	20.0267	24.715	25.04
BRCC36	NONTOXIN_Tnigr-CLP2592trinity_BRCC36_trinity30504_-_CDS	Nontoxin	BRCC36	6.09	16.96	12	13.1	12.18	9.41	11.6833	11.5633	11.6233	11.525
BRICK1	NONTOXIN_Tnigr-CLP2592ngen_BRICK1_ngen435_-_CDS	Nontoxin	BRICK1	189.6	177.64	353.6	208.1	250.14	155.33	240.28	204.523	222.402	183.62
BridgingIntegrator3	NONTOXIN_Tnigr-CLP2754trinity_BridgingIntegrator3_trinity34608_-_CDS	Nontoxin	BridgingIntegrator3	6.01	12.7	10.72	16.52	11.49	18.46	9.81	15.49	12.65	9.355
BTBD6	NONTOXIN_Tnigr-CLP2590ngen_BTBD6_ngenContig5691_-_CDS	Nontoxin	BTBD6	35.13	22.98	13.66	32.49	55.79	12.84	23.9233	33.7067	28.815	29.055
BTB-POZ	NONTOXIN_Tnigr-CLP2753trinity_BTB-POZ_trinity40577_-_CDS	Nontoxin	BTB-POZ	4.38	17.03	7.84	5.93	19.65	20.63	9.75	15.4033	12.5767	10.705
BTG1	NONTOXIN_Tnigr-CLP2592ngen_BTG1_ngen679_-_CDS	Nontoxin	BTG1	25.63	59.86	69.65	42.6	69.88	48.66	51.7133	53.7133	52.7133	42.745
BTG2	NONTOXIN_Tnigr-CLP2753trinity_BTG2_trinity25205_-_CDS	Nontoxin	BTG2	2.73	10.15	6.43	6.31	18.57	5.15	6.43667	10.01	8.22333	6.44
BUD31	NONTOXIN_Tnigr-CLP2592ngen_BUD31_ngen2012_-_CDS	Nontoxin	BUD31	45.94	57.72	51.98	73.2	60.35	72.59	51.88	68.7133	60.2967	51.83
bUDPNA2E	NONTOXIN_Tnigr-CLP2754trinity_bUDPNA2E_trinity44646_-_CDS	Nontoxin	bUDPNA2E	16.42	17.88	38.97	17.67	31.16	26.63	24.4233	25.1533	24.7883	17.15
Bystin	NONTOXIN_Tnigr-CLP2590trinity_Bystin_trinityContig84314_-_CDS	Nontoxin	Bystin	11.19	23.39	19.62	13.12	18.05	24	18.0667	18.39	18.2283	17.29
BZW1	NONTOXIN_Tnigr-CLP2592ngen_BZW1_ngen960_-_CDS	Nontoxin	BZW1	119.33	107.95	167.53	161.51	162.9	242.42	131.603	188.943	160.273	113.64
C10orf35	NONTOXIN_Tnigr-CLP2753trinity_C10orf35_trinity52569_-_CDS	Nontoxin	C10orf35	7.65	13.14	55.25	10.57	12.81	19.51	25.3467	14.2967	19.8217	10.395
C11orf46	NONTOXIN_Tnigr-CLP2591ngen_C11orf46_ngenContig3835_-_CDS	Nontoxin	C11orf46	9.76	16.27	5.8	13.61	20.03	6.75	10.61	13.4633	12.0367	13.015
C11orf54	NONTOXIN_Tnigr-CLP2592trinity_C11orf54_trinity41363_-_CDS	Nontoxin	C11orf54	9.5	33.06	20.56	15.71	19.03	26.68	21.04	20.4733	20.7567	21.28
C11orf67	NONTOXIN_Tnigr-CLP2592ngen_C11orf67_ngen2290_-_CDS	Nontoxin	C11orf67	36.67	76.2	58.06	44.93	33.82	17.46	56.9767	32.07	44.5233	56.435
C11orf73	NONTOXIN_Tnigr-CLP2754trinity_C11orf73_trinity1935_-_CDS	Nontoxin	C11orf73	34.3	54.24	46.53	43.41	43.9	64.49	45.0233	50.6	47.8117	44.27
C12orf23	NONTOXIN_Tnigr-CLP2592trinity_C12orf23_trinity7956_-_CDS	Nontoxin	C12orf23	26.74	21.84	30.21	12.84	48.9	32.67	26.2633	31.47	28.8667	24.29
C13orf33	NONTOXIN_Tnigr-CLP2754trinity_C13orf33_trinity44814_-_CDS	Nontoxin	C13orf33	27.49	20.23	53.07	22.61	25.74	28.22	33.5967	25.5233	29.56	23.86
C14orf166	NONTOXIN_Tnigr-CLP2592ngen_C14orf166_ngen1330_-_CDS	Nontoxin	C14orf166	70.47	232.03	197.15	74.64	75.15	86.71	166.55	78.8333	122.692	151.25
C15orf40	NONTOXIN_Tnigr-CLP2592trinity_C15orf40_trinity58066_-_CDS	Nontoxin	C15orf40	24.65	42.26	44.89	26.47	27.3	48.36	37.2667	34.0433	35.655	33.455
C15orf57	NONTOXIN_Tnigr-CLP2592trinity_C15orf57_trinity4215_-_CDS	Nontoxin	C15orf57	3.47	7.65	12.29	4.05	5.78	4.55	7.80333	4.79333	6.29833	5.56
C16orf48	NONTOXIN_Tnigr-CLP2753ngen_C16orf48_ngen1819_-_CDS	Nontoxin	C16orf48	6.91	9.6	12.19	27.12	16.46	36.43	9.56667	26.67	18.1183	8.255
C16orf80	NONTOXIN_Tnigr-CLP2592trinity_C16orf80_trinity21204_-_CDS	Nontoxin	C16orf80	77.15	115.67	136.93	68.07	77.23	70.25	109.917	71.85	90.8833	96.41
C16orf87	NONTOXIN_Tnigr-CLP2754trinity_C16orf87_trinity28323_-_CDS	Nontoxin	C16orf87	44.63	78.78	36.22	40.2	34.45	51.52	53.21	42.0567	47.6333	61.705
C17orf37	NONTOXIN_Tnigr-CLP2592trinity_C17orf37_trinity8290_-_CDS	Nontoxin	C17orf37	37.16	31.68	23.37	29.12	55.45	81.61	30.7367	55.3933	43.065	34.42
C18orf19	NONTOXIN_Tnigr-CLP2592trinity_C18orf19_trinity11746_-_CDS	Nontoxin	C18orf19	5.5	10.95	11.31	6.29	7.48	7.39	9.25333	7.05333	8.15333	8.225
C18orf32	NONTOXIN_Tnigr-CLP2592trinity_C18orf32_trinity53078_-_CDS	Nontoxin	C18orf32	108.94	85.28	139.03	57.53	67.15	52.02	111.083	58.9	84.9917	97.11
C1GALT1	NONTOXIN_Tnigr-CLP2753trinity_C1GALT1_trinity48100_-_CDS	Nontoxin	C1GALT1	11.75	13.27	26.36	15.47	24.46	22.99	17.1267	20.9733	19.05	12.51
C1orf123	NONTOXIN_Tnigr-CLP2592trinity_C1orf123_trinity51155_-_CDS	Nontoxin	C1orf123	23.88	34.65	56.22	30.76	31.08	33.18	38.25	31.6733	34.9617	29.265
C1orf31	NONTOXIN_Tnigr-CLP2592trinity_C1orf31_trinity9389_-_CDS	Nontoxin	C1orf31	39.96	47.64	20.17	26.32	21.66	32.95	35.9233	26.9767	31.45	43.8
C1orf43-2	NONTOXIN_Tnigr-CLP2591trinity_C1orf43-2_trinityContig68342_-_CDS	Nontoxin	C1orf43-2	11.75	6.29	23.03	17.45	19.73	15.63	13.69	17.6033	15.6467	9.02
C20orf11	NONTOXIN_Tnigr-CLP2753ngen_C20orf11_ngen3324_-_CDS	Nontoxin	C20orf11	18.69	24.96	27.45	24.54	27.89	36.18	23.7	29.5367	26.6183	21.825
C20orf24	NONTOXIN_Tnigr-CLP2592ngen_C20orf24_ngen1481_-_CDS	Nontoxin	C20orf24	33.61	63.84	90.76	40.26	35.38	64.08	62.7367	46.5733	54.655	48.725
C20orf30	NONTOXIN_Tnigr-CLP2753trinity_C20orf30_trinity8471_-_CDS	Nontoxin	C20orf30	14.08	32.87	46.93	24.26	46.19	6.77	31.2933	25.74	28.5167	23.475
C20orf43	NONTOXIN_Tnigr-CLP2592trinity_C20orf43_trinity55383_-_CDS	Nontoxin	C20orf43	44.9	96.9	153.55	55.76	49.54	69.99	98.45	58.43	78.44	70.9
C21orf59	NONTOXIN_Tnigr-CLP2592trinity_C21orf59_trinity27459_-_CDS	Nontoxin	C21orf59	12.27	19.06	21.92	13.27	15.16	23.2	17.75	17.21	17.48	15.665
C22orf25	NONTOXIN_Tnigr-CLP2592trinity_C22orf25_trinity52952_-_CDS	Nontoxin	C22orf25	11.9	26.72	19.65	14.15	14.55	13.13	19.4233	13.9433	16.6833	19.31
C22orf28	NONTOXIN_Tnigr-CLP2753trinity_C22orf28_trinity54962_-_CDS	Nontoxin	C22orf28	38.09	55.45	61.05	49.56	43.95	44.89	51.53	46.1333	48.8317	46.77
C22orf32	NONTOXIN_Tnigr-CLP2759ngen_C22orf32_ngen5012_-_CDS	Nontoxin	C22orf32	272.49	209.15	211.85	207.46	100.8	252.47	231.163	186.91	209.037	240.82
C2orf64	NONTOXIN_Tnigr-CLP2592trinity_C2orf64_trinity60023_-_CDS	Nontoxin	C2orf64	28.97	37.8	57.56	23.12	35.73	25.29	41.4433	28.0467	34.745	33.385
C2orf68	NONTOXIN_Tnigr-CLP2753trinity_C2orf68_trinity12427_-_CDS	Nontoxin	C2orf68	9.95	15.7	29.28	13.18	11.95	7.87	18.31	11	14.655	12.825
C3HC4ZF	NONTOXIN_Tnigr-CLP2592ngen_C3HC4ZF_ngen609_-_CDS	Nontoxin	C3HC4ZF	62.63	66.29	129.5	45.95	67.51	80.02	86.14	64.4933	75.3167	64.46
C3orf18	NONTOXIN_Tnigr-CLP2753ngen_C3orf18_ngen3766_-_CDS	Nontoxin	C3orf18	12.77	11.39	3.11	15.28	12.93	0	9.09	9.40333	9.24667	12.08
C3orf19-2	NONTOXIN_Tnigr-CLP2753trinity_C3orf19-2_trinity17070_-_CDS	Nontoxin	C3orf19-2	10.39	24.87	22.92	13.95	20.4	12.63	19.3933	15.66	17.5267	17.63
C3orf26	NONTOXIN_Tnigr-CLP2592trinity_C3orf26_trinity6588_-_CDS	Nontoxin	C3orf26	4.44	9.02	10.75	7.36	4.15	12.66	8.07	8.05667	8.06333	6.73
C3orf37	NONTOXIN_Tnigr-CLP2753trinity_C3orf37_trinity16171_-_CDS	Nontoxin	C3orf37	7.1	8.93	7.78	5.01	6.23	2.19	7.93667	4.47667	6.20667	8.015
C3PAT4	NONTOXIN_Tnigr-CLP2753ngen_C3PAT4_ngen4139_-_CDS	Nontoxin	C3PAT4	24.97	29.43	34.37	27.03	32.46	22.2	29.59	27.23	28.41	27.2
C4orf29	NONTOXIN_Tnigr-CLP2753trinity_C4orf29_trinity32742_-_CDS	Nontoxin	C4orf29	5.55	6.67	6.83	9.08	6.05	9.14	6.35	8.09	7.22	6.11
C4orf34	NONTOXIN_Tnigr-CLP2592ngen_C4orf34_ngen2578_-_CDS	Nontoxin	C4orf34	904.79	398.61	850.52	625.69	968.27	841.55	717.973	811.837	764.905	651.7
C4orf43	NONTOXIN_Tnigr-CLP2592trinity_C4orf43_trinity3009_-_CDS	Nontoxin	C4orf43	12.18	12.71	49.5	19.25	14.66	22.56	24.7967	18.8233	21.81	12.445
C4orf52	NONTOXIN_Tnigr-CLP2592ngen_C4orf52_ngen1683_-_CDS	Nontoxin	C4orf52	100.55	91.2	80.25	60.87	180.3	56.57	90.6667	99.2467	94.9567	95.875
C5orf43	NONTOXIN_Tnigr-CLP2592trinity_C5orf43_trinity47714_-_CDS	Nontoxin	C5orf43	10.53	20.79	49.34	9.25	17.87	57.8	26.8867	28.3067	27.5967	15.66
C5orf44	NONTOXIN_Tnigr-CLP2590trinity_C5orf44_trinityContig24663_-_CDS	Nontoxin	C5orf44	11.35	7.79	10.01	12.7	11.77	10.52	9.71667	11.6633	10.69	9.57
C5orf51	NONTOXIN_Tnigr-CLP2753trinity_C5orf51_trinity55081_-_CDS	Nontoxin	C5orf51	21.44	24.58	28.91	19.73	19.55	22.87	24.9767	20.7167	22.8467	23.01
C6orf106	NONTOXIN_Tnigr-CLP2754trinity_C6orf106_trinity49961_-_CDS	Nontoxin	C6orf106	9.3	13.8	28.27	12.42	34.21	8.66	17.1233	18.43	17.7767	11.55
C6orf115	NONTOXIN_Tnigr-CLP2592trinity_C6orf115_trinity37782_-_CDS	Nontoxin	C6orf115	5.69	1.4	42.9	10.25	6.55	52.22	16.6633	23.0067	19.835	3.545
C6orf120	NONTOXIN_Tnigr-CLP2753trinity_C6orf120_trinity55382_-_CDS	Nontoxin	C6orf120	11.44	10.67	15.68	9.86	15.02	8	12.5967	10.96	11.7783	11.055
C6orf125	NONTOXIN_Tnigr-CLP2590trinity_C6orf125_trinityContig24209_-_CDS	Nontoxin	C6orf125	31.65	29.26	51.54	36.73	15.12	62.13	37.4833	37.9933	37.7383	30.455
C6orf35	NONTOXIN_Tnigr-CLP2592ngen_C6orf35_ngen1928_-_CDS	Nontoxin	C6orf35	29.85	36	38.65	27.63	23.91	17.43	34.8333	22.99	28.9117	32.925
C6orf62	NONTOXIN_Tnigr-CLP2753ngen_C6orf62_ngen3071_-_CDS	Nontoxin	C6orf62	38.64	37.7	56.95	63.32	79.22	46.9	44.43	63.1467	53.7883	38.17
C7orf26	NONTOXIN_Tnigr-CLP2753trinity_C7orf26_trinity32920_-_CDS	Nontoxin	C7orf26	14.5	17.62	21.81	11.6	13.61	13.66	17.9767	12.9567	15.4667	16.06
C7orf42	NONTOXIN_Tnigr-CLP2592ngen_C7orf42_ngen2611_-_CDS	Nontoxin	C7orf42	34.01	42.94	98.19	35.5	59.82	45.91	58.38	47.0767	52.7283	38.475
C7orf55	NONTOXIN_Tnigr-CLP2592ngen_C7orf55_ngen2056_-_CDS	Nontoxin	C7orf55	188.48	142.59	244.94	162.43	127.5	187.05	192.003	158.993	175.498	165.535
C7orf59	NONTOXIN_Tnigr-CLP2592ngen_C7orf59_ngen2599_-_CDS	Nontoxin	C7orf59	187.07	255.3	285.53	207.43	132.59	169.21	242.633	169.743	206.188	221.185
C8orf59	NONTOXIN_Tnigr-CLP2592ngen_C8orf59_ngen1695_-_CDS	Nontoxin	C8orf59	31.94	62.95	127.94	78.63	86.52	37.27	74.2767	67.4733	70.875	47.445
C9orf46	NONTOXIN_Tnigr-CLP2753trinity_C9orf46_trinity38801_-_CDS	Nontoxin	C9orf46	13.85	9.38	13.54	10.18	13.84	14.91	12.2567	12.9767	12.6167	11.615
Cab45	NONTOXIN_Tnigr-CLP2592ngen_Cab45_ngen2986_-_CDS	Nontoxin	Cab45	148.24	144.96	216.37	209.79	218.46	237.79	169.857	222.013	195.935	146.6
CaBinding39	NONTOXIN_Tnigr-CLP2592ngen_CaBinding39_ngen711_-_CDS	Nontoxin	CaBinding39	77.82	41.69	52.45	81.16	98.48	114.52	57.32	98.0533	77.6867	59.755
CaBinding-p22	NONTOXIN_Tnigr-CLP2753ngen_CaBinding-p22_ngen3626_-_CDS	Nontoxin	CaBinding-p22	27.58	34.39	33.5	27.09	41.08	42.26	31.8233	36.81	34.3167	30.985
CaChannel1	NONTOXIN_Tnigr-CLP2592trinity_CaChannel1_trinity23252_-_CDS	Nontoxin	CaChannel1	30.83	69.04	46.55	38.56	31.06	30.24	48.8067	33.2867	41.0467	49.935
CaIntBind1	NONTOXIN_Tnigr-CLP2592trinity_CaIntBind1_trinity23573_-_CDS	Nontoxin	CaIntBind1	140.91	152.08	191.97	117.92	101.81	123.12	161.653	114.283	137.968	146.495
CalbindinD28K	NONTOXIN_Tnigr-CLP2592ngen_CalbindinD28K_ngen2202_-_CDS	Nontoxin	CalbindinD28K	4.14	38.48	41.51	7.27	0	1.65	28.0433	2.97333	15.5083	21.31
Calcin	NONTOXIN_Tnigr-CLP2591ext_Calcin_extContig53_-_CDS	Nontoxin	Calcin	18.47	367.52	123.17	16.64	30.58	45.32	169.72	30.8467	100.283	192.995
Calcineurin-B1	NONTOXIN_Tnigr-CLP2753ngen_Calcineurin-B1_ngen1311_-_CDS	Nontoxin	Calcineurin-B1	41.98	33.61	29.71	61.93	61.66	75.52	35.1	66.37	50.735	37.795
Calcyphosine	NONTOXIN_Tnigr-CLP2753trinity_Calcyphosine_trinity8742_-_CDS	Nontoxin	Calcyphosine	2.75	18.04	14.17	12.79	9.02	5.55	11.6533	9.12	10.3867	10.395
Calglandulin	NONTOXIN_Tnigr-CLP2592trinity_Calglandulin_trinity12947_-_CDS	Nontoxin	Calglandulin	1.73	132.14	13.44	275.26	4.99	4.1	49.1033	94.7833	71.9433	66.935
calmegin	NONTOXIN_Tnigr-CLP2754trinity_calmegin_trinity33903_-_CDS	Nontoxin	calmegin	5.66	0.89	0	27.01	41.99	24.86	2.18333	31.2867	16.735	3.275
Calmod	NONTOXIN_Tnigr-CLP2592trinity_Calmod_trinity12456_-_CDS	Nontoxin	Calmod	2.29	214.65	11.23	369.67	1.64	10.72	76.0567	127.343	101.7	108.47
Calmodulin-1	NONTOXIN_Tnigr-CLP2592trinity_Calmodulin-1_trinity35744_-_CDS	Nontoxin	Calmodulin-1	12.39	28.4	29.09	11.36	27.03	33.58	23.2933	23.99	23.6417	20.395
Calmodulin-2	NONTOXIN_Tnigr-CLP2592ngen_Calmodulin-2_ngen1231_-_CDS	Nontoxin	Calmodulin-2	467.1	270.88	185.13	381.2	293.29	483.37	307.703	385.953	346.828	368.99
Calmodulin-3	NONTOXIN_Tnigr-CLP2592ngen_Calmodulin-3_ngen3533_-_CDS	Nontoxin	Calmodulin-3	79.98	117.88	126.94	130.62	113.53	213.49	108.267	152.547	130.407	98.93
CalmodulinKin1	NONTOXIN_Tnigr-CLP2592ngen_CalmodulinKin1_ngen2552_-_CDS	Nontoxin	CalmodulinKin1	89.66	66.21	192.69	86.03	91.21	99.38	116.187	92.2067	104.197	77.935
Calpain1-1	NONTOXIN_Tnigr-CLP2591ngen_Calpain1-1_ngenContig2520_-_CDS	Nontoxin	Calpain1-1	11.69	12	39.73	14.47	18.67	16.53	21.14	16.5567	18.8483	11.845
Calpain1-2	NONTOXIN_Tnigr-CLP2753trinity_Calpain1-2_trinity18858_-_CDS	Nontoxin	Calpain1-2	7.24	13.12	25.48	14.82	31.03	12.67	15.28	19.5067	17.3933	10.18
Calponin2	NONTOXIN_Tnigr-CLP2590ngen_Calponin2_ngenContig8967_-_CDS	Nontoxin	Calponin2	12.92	12.46	12.25	8.53	7.64	9.14	12.5433	8.43667	10.49	12.69
Calponin3	NONTOXIN_Tnigr-CLP2592trinity_Calponin3_trinity49008_-_CDS	Nontoxin	Calponin3	38.79	38.94	15.61	75.9	85.08	105.88	31.1133	88.9533	60.0333	38.865
Calumenin	NONTOXIN_Tnigr-CLP2753trinity_Calumenin_trinity4848_-_CDS	Nontoxin	Calumenin	23.4	35.51	49.41	25.36	41.51	35.86	36.1067	34.2433	35.175	29.455
cAMPKin	NONTOXIN_Tnigr-CLP2592trinity_cAMPKin_trinity7895_-_CDS	Nontoxin	cAMPKin	96.91	77.56	130.67	122.39	120.09	121.24	101.713	121.24	111.477	87.235
cAMPKin-b	NONTOXIN_Tnigr-CLP2754trinity_cAMPKin-b_trinity12767_-_CDS	Nontoxin	cAMPKin-b	9.54	12.02	22.76	10.65	13.92	14.11	14.7733	12.8933	13.8333	10.78
cAMPKinIa	NONTOXIN_Tnigr-CLP2592ngen_cAMPKinIa_ngen458_-_CDS	Nontoxin	cAMPKinIa	13.45	18.41	57.73	16.58	28.7	33.74	29.8633	26.34	28.1017	15.93
cAMPKinII	NONTOXIN_Tnigr-CLP2753trinity_cAMPKinII_trinity7365_-_CDS	Nontoxin	cAMPKinII	14.66	16.4	17.18	14.23	33.12	29.87	16.08	25.74	20.91	15.53
cAMPRegPP19	NONTOXIN_Tnigr-CLP2753trinity_cAMPRegPP19_trinity24189_-_CDS	Nontoxin	cAMPRegPP19	5.4	16.11	16.36	5.06	21.7	16.54	12.6233	14.4333	13.5283	10.755
cAMPResp3	NONTOXIN_Tnigr-CLP2753trinity_cAMPResp3_trinity18668_-_CDS	Nontoxin	cAMPResp3	15.27	13.55	64.01	17.69	31.09	32.03	30.9433	26.9367	28.94	14.41
Canopy2	NONTOXIN_Tnigr-CLP2753trinity_Canopy2_trinity12146_-_CDS	Nontoxin	Canopy2	27.64	15.93	20.36	16.08	37.54	52.3	21.31	35.3067	28.3083	21.785
Capping-b	NONTOXIN_Tnigr-CLP2592ngen_Capping-b_ngen1252_-_CDS	Nontoxin	Capping-b	84.75	87.96	172.67	116.26	120.28	130.13	115.127	122.223	118.675	86.355
CarbEzrin	NONTOXIN_Tnigr-CLP2754trinity_CarbEzrin_trinity29030_-_CDS	Nontoxin	CarbEzrin	7.8	11.48	16.36	8.78	13.84	8.06	11.88	10.2267	11.0533	9.64
CarbinolamineDH2	NONTOXIN_Tnigr-CLP2753trinity_CarbinolamineDH2_trinity5890_-_CDS	Nontoxin	CarbinolamineDH2	10.35	8.77	20.38	0	2.63	3.6	13.1667	2.07667	7.62167	9.56
CarbonylReductase4	NONTOXIN_Tnigr-CLP2753trinity_CarbonylReductase4_trinity6899_-_CDS	Nontoxin	CarbonylReductase4	13.88	14.17	19.52	10.76	11.23	5.04	15.8567	9.01	12.4333	14.025
CarbReductase1	NONTOXIN_Tnigr-CLP2592ngen_CarbReductase1_ngen1459_-_CDS	Nontoxin	CarbReductase1	42.39	93.82	57.89	52.93	43.11	92.68	64.7	62.9067	63.8033	68.105
CaRegHSP1	NONTOXIN_Tnigr-CLP2753trinity_CaRegHSP1_trinity34356_-_CDS	Nontoxin	CaRegHSP1	5.39	20.01	8.12	7.27	15.23	5.19	11.1733	9.23	10.2017	12.7
CarnOAcet	NONTOXIN_Tnigr-CLP2590trinity_CarnOAcet_trinityContig17786_-_CDS	Nontoxin	CarnOAcet	14.85	17.63	46.55	7.96	10.31	7.88	26.3433	8.71667	17.53	16.24
Carrier2	NONTOXIN_Tnigr-CLP2753ngen_Carrier2_ngen2228_-_CDS	Nontoxin	Carrier2	7.14	15.05	33.49	19.84	42.01	30.09	18.56	30.6467	24.6033	11.095
Carrier30-4	NONTOXIN_Tnigr-CLP2592trinity_Carrier30-4_trinity19915_-_CDS	Nontoxin	Carrier30-4	10.13	12.24	22.03	11.22	27.02	11.77	14.8	16.67	15.735	11.185
CaseinKin1a	NONTOXIN_Tnigr-CLP2753ngen_CaseinKin1a_ngen3555_-_CDS	Nontoxin	CaseinKin1a	43.92	31.67	61.46	48.97	55.19	53.49	45.6833	52.55	49.1167	37.795
CaseinKinIIa	NONTOXIN_Tnigr-CLP2592trinity_CaseinKinIIa_trinity35173_-_CDS	Nontoxin	CaseinKinIIa	19.14	23.75	29.14	29.76	29.53	33.09	24.01	30.7933	27.4017	21.445
CaseinKinII-a	NONTOXIN_Tnigr-CLP2590trinity_CaseinKinII-a_trinityContig36144_-_CDS	Nontoxin	CaseinKinII-a	5.38	5.6	47.53	11.73	17.1	14.07	19.5033	14.3	16.9017	5.49
CasKin2b	NONTOXIN_Tnigr-CLP2592trinity_CasKin2b_trinity17531_-_CDS	Nontoxin	CasKin2b	50.28	57.82	65.58	39.8	46.98	60.5	57.8933	49.0933	53.4933	54.05
Caspase10	NONTOXIN_Tnigr-CLP2753trinity_Caspase10_trinity15034_-_CDS	Nontoxin	Caspase10	5.44	7.8	10.96	12.28	6.75	10.9	8.06667	9.97667	9.02167	6.62
CASP-b	NONTOXIN_Tnigr-CLP2592trinity_CASP-b_trinity51972_-_CDS	Nontoxin	CASP-b	9.94	14.64	43.6	10.61	18.9	11.61	22.7267	13.7067	18.2167	12.29
Catalase	NONTOXIN_Tnigr-CLP2591trinity_Catalase_trinityContig13524_-_CDS	Nontoxin	Catalase	18.07	58.54	45.36	19.05	44.66	25.05	40.6567	29.5867	35.1217	38.305
Catenin-a1	NONTOXIN_Tnigr-CLP2754trinity_Catenin-a1_trinity22721_-_CDS	Nontoxin	Catenin-a1	10.99	12.08	23.85	14.73	26.01	23.91	15.64	21.55	18.595	11.535
Catenin-b1-1	NONTOXIN_Tnigr-CLP2759trinity_Catenin-b1-1_trinity15650_-_CDS	Nontoxin	Catenin-b1-1	36.89	62.8	51.16	46.01	95.21	89.05	50.2833	76.7567	63.52	49.845
CathepsinB	NONTOXIN_Tnigr-CLP2592ngen_CathepsinB_ngen2484_-_CDS	Nontoxin	CathepsinB	176.16	151.26	210.14	134.45	172.86	197.57	179.187	168.293	173.74	163.71
CathepsinD	NONTOXIN_Tnigr-CLP2592ngen_CathepsinD_ngen950_-_CDS	Nontoxin	CathepsinD	85.04	75.38	68.39	49.93	67.22	62.26	76.27	59.8033	68.0367	80.21
CathepsinZ	NONTOXIN_Tnigr-CLP2592ngen_CathepsinZ_ngen1506_-_CDS	Nontoxin	CathepsinZ	33.35	46.22	71.61	39.9	73.1	59.44	50.3933	57.48	53.9367	39.785
CATL1	NONTOXIN_Tnigr-CLP2592ngen_CATL1_ngen1086_-_CDS	Nontoxin	CATL1	107.75	95.89	113.43	138.14	211.73	170.82	105.69	173.563	139.627	101.82
CaUptake-1	NONTOXIN_Tnigr-CLP2754trinity_CaUptake-1_trinity39338_-_CDS	Nontoxin	CaUptake-1	7.04	10.96	19.27	8.66	10.72	12.95	12.4233	10.7767	11.6	9
Caveolin1	NONTOXIN_Tnigr-CLP2591ngen_Caveolin1_ngenContig7154_-_CDS	Nontoxin	Caveolin1	4.18	28.99	23.68	7.92	13.07	13.78	18.95	11.59	15.27	16.585
Caveolin2	NONTOXIN_Tnigr-CLP2592trinity_Caveolin2_trinity47282_-_CDS	Nontoxin	Caveolin2	14.29	29.17	16.06	4.92	15.22	22.04	19.84	14.06	16.95	21.73
CCAATD	NONTOXIN_Tnigr-CLP2592ngen_CCAATD_ngen1186_-_CDS	Nontoxin	CCAATD	51.61	143.96	149.25	30.22	157.21	50.75	114.94	79.3933	97.1667	97.785
Ccd115	NONTOXIN_Tnigr-CLP2590trinity_Ccd115_trinityContig3254_-_CDS	Nontoxin	Ccd115	26.16	21.53	27.35	13.77	22.25	13.96	25.0133	16.66	20.8367	23.845
ccd149	NONTOXIN_Tnigr-CLP2753ngen_ccd149_ngen1733_-_CDS	Nontoxin	ccd149	10.69	14.68	31.98	21.97	25.64	24.91	19.1167	24.1733	21.645	12.685
CCD25	NONTOXIN_Tnigr-CLP2753trinity_CCD25_trinity26570_-_CDS	Nontoxin	CCD25	6.64	7.11	18.1	10.93	6.4	13.68	10.6167	10.3367	10.4767	6.875
CCD58	NONTOXIN_Tnigr-CLP2592trinity_CCD58_trinity29758_-_CDS	Nontoxin	CCD58	15.18	43.45	47.76	20.38	20.12	22.85	35.4633	21.1167	28.29	29.315
CCDC120	NONTOXIN_Tnigr-CLP2753trinity_CCDC120_trinity44561_-_CDS	Nontoxin	CCDC120	12.3	13.13	13.13	8.5	9.42	7.79	12.8533	8.57	10.7117	12.715
CCDC124	NONTOXIN_Tnigr-CLP2753trinity_CCDC124_trinity40224_-_CDS	Nontoxin	CCDC124	13.29	20.92	37.28	15.31	14.57	14.55	23.83	14.81	19.32	17.105
CCDC126	NONTOXIN_Tnigr-CLP2753trinity_CCDC126_trinity6976_-_CDS	Nontoxin	CCDC126	8.34	8.88	4.62	5.79	7.88	16.9	7.28	10.19	8.735	8.61
CCDC130	NONTOXIN_Tnigr-CLP2753trinity_CCDC130_trinity58069_-_CDS	Nontoxin	CCDC130	9.48	7.35	10.44	13.69	12.85	12.14	9.09	12.8933	10.9917	8.415
CCDC134	NONTOXIN_Tnigr-CLP2753trinity_CCDC134_trinity48634_-_CDS	Nontoxin	CCDC134	18.77	9.96	15.69	11.65	22.87	20.79	14.8067	18.4367	16.6217	14.365
CCDC75	NONTOXIN_Tnigr-CLP2753ngen_CCDC75_ngen2300_-_CDS	Nontoxin	CCDC75	25.05	24.88	21.47	24.75	34.16	34.58	23.8	31.1633	27.4817	24.965
CCDC-94	NONTOXIN_Tnigr-CLP2753trinity_CCDC-94_trinity56419_-_CDS	Nontoxin	CCDC-94	3.67	3.83	12.28	5.63	8.15	9.25	6.59333	7.67667	7.135	3.75
CCHCCH2	NONTOXIN_Tnigr-CLP2592ngen_CCHCCH2_ngen2418_-_CDS	Nontoxin	CCHCCH2	637.43	455.82	281.01	428.64	231.08	293.74	458.087	317.82	387.953	546.625
CCHCCHD7	NONTOXIN_Tnigr-CLP2592trinity_CCHCCHD7_trinity30633_-_CDS	Nontoxin	CCHCCHD7	14.81	42.94	37.69	29.91	22.86	19.48	31.8133	24.0833	27.9483	28.875
CCHCCHDC3	NONTOXIN_Tnigr-CLP2592ngen_CCHCCHDC3_ngen87_-_CDS	Nontoxin	CCHCCHDC3	80.29	87.83	56.6	47.83	32.29	34.47	74.9067	38.1967	56.5517	84.06
CCHL	NONTOXIN_Tnigr-CLP2590trinity_CCHL_trinityContig61578_-_CDS	Nontoxin	CCHL	63.24	156.84	70.57	61.21	70.49	55.37	96.8833	62.3567	79.62	110.04
CD033	NONTOXIN_Tnigr-CLP2592trinity_CD033_trinity24926_-_CDS	Nontoxin	CD033	7.15	11.55	21.99	18.54	17.22	12.65	13.5633	16.1367	14.85	9.35
CD151Antigen	NONTOXIN_Tnigr-CLP2753ngen_CD151Antigen_ngen693_-_CDS	Nontoxin	CD151Antigen	31.23	26.51	26.49	24.4	51.34	33.23	28.0767	36.3233	32.2	28.87
CD2AntCytTail2	NONTOXIN_Tnigr-CLP2592ngen_CD2AntCytTail2_ngen1718_-_CDS	Nontoxin	CD2AntCytTail2	24.67	144.58	59.26	30.95	98.44	55.63	76.17	61.6733	68.9217	84.625
CD2Assoc	NONTOXIN_Tnigr-CLP2590trinity_CD2Assoc_trinityContig88835_-_CDS	Nontoxin	CD2Assoc	12.89	12.11	41.25	18.61	22.44	19.82	22.0833	20.29	21.1867	12.5
CD3-g	NONTOXIN_Tnigr-CLP2753trinity_CD3-g_trinity21717_-_CDS	Nontoxin	CD3-g	4.46	12.78	3.95	17.42	6.03	19.48	7.06333	14.31	10.6867	8.62
CD63	NONTOXIN_Tnigr-CLP2592ngen_CD63_ngen2629_-_CDS	Nontoxin	CD63	363.57	363.43	578.58	387.02	441.98	429.31	435.193	419.437	427.315	363.5
CD81	NONTOXIN_Tnigr-CLP2753ngen_CD81_ngen630_-_CDS	Nontoxin	CD81	14.93	27.99	16.57	31.69	60.34	39.74	19.83	43.9233	31.8767	21.46
CD82	NONTOXIN_Tnigr-CLP2592trinity_CD82_trinity7899_-_CDS	Nontoxin	CD82	121.29	85.73	166.62	159.64	291.94	220.65	124.547	224.077	174.312	103.51
CD9	NONTOXIN_Tnigr-CLP2592ngen_CD9_ngen3260_-_CDS	Nontoxin	CD9	88.27	175.13	186.09	162.2	197.4	151.79	149.83	170.463	160.147	131.7
CDC26	NONTOXIN_Tnigr-CLP2592trinity_CDC26_trinity41803_-_CDS	Nontoxin	CDC26	23.61	34.15	51.68	0	10.95	9.37	36.48	6.77333	21.6267	28.88
CDC28Kinase-1B	NONTOXIN_Tnigr-CLP2592trinity_CDC28Kinase-1B_trinity50794_-_CDS	Nontoxin	CDC28Kinase-1B	31.55	10.76	20.17	37.59	21.66	17.97	20.8267	25.74	23.2833	21.155
CDC42	NONTOXIN_Tnigr-CLP2592ngen_CDC42_ngen1241_-_CDS	Nontoxin	CDC42	55.91	128.96	131.99	131.67	129.86	107.64	105.62	123.057	114.338	92.435
CDC42-1	NONTOXIN_Tnigr-CLP2753trinity_CDC42-1_trinity41087_-_CDS	Nontoxin	CDC42-1	0	6.15	47.06	11.28	36.09	17.97	17.7367	21.78	19.7583	3.075
CDC5	NONTOXIN_Tnigr-CLP2753trinity_CDC5_trinity20595_-_CDS	Nontoxin	CDC5	14.04	20.51	25.16	12.79	22.97	16.21	19.9033	17.3233	18.6133	17.275
CDGSH2	NONTOXIN_Tnigr-CLP2754trinity_CDGSH2_trinity47078_-_CDS	Nontoxin	CDGSH2	16.7	22.99	64.87	17.88	27.56	40.78	34.8533	28.74	31.7967	19.845
CDK16	NONTOXIN_Tnigr-CLP2590trinity_CDK16_trinityContig37653_-_CDS	Nontoxin	CDK16	9.4	9.92	15.24	12.08	12.13	12.77	11.52	12.3267	11.9233	9.66
CDK5-1-1	NONTOXIN_Tnigr-CLP2754trinity_CDK5-1-1_trinity6829_-_CDS	Nontoxin	CDK5-1-1	11.13	14.84	27.67	16.69	17.11	22.89	17.88	18.8967	18.3883	12.985
CDK5-3	NONTOXIN_Tnigr-CLP2753ngen_CDK5-3_ngen4316_-_CDS	Nontoxin	CDK5-3	19.68	51.95	52.5	39.7	78.16	83.37	41.3767	67.0767	54.2267	35.815
Cdk7	NONTOXIN_Tnigr-CLP2591trinity_Cdk7_trinityContig54081_-_CDS	Nontoxin	Cdk7	5.08	5.71	3.63	5.37	6.14	4.71	4.80667	5.40667	5.10667	5.395
CDKMAT1	NONTOXIN_Tnigr-CLP2753trinity_CDKMAT1_trinity10599_-_CDS	Nontoxin	CDKMAT1	13.63	13.11	14.71	13.46	7.92	20.52	13.8167	13.9667	13.8917	13.37
CDPglyceroltrans	NONTOXIN_Tnigr-CLP2590trinity_CDPglyceroltrans_trinityContig44231_-_CDS	Nontoxin	CDPglyceroltrans	4.19	8.46	9.69	5.57	14.4	5.76	7.44667	8.57667	8.01167	6.325
CDPSOPT	NONTOXIN_Tnigr-CLP2753trinity_CDPSOPT_trinity38088_-_CDS	Nontoxin	CDPSOPT	5.53	7.96	4.45	9.5	16.15	8.93	5.98	11.5267	8.75333	6.745
CellCyc50A	NONTOXIN_Tnigr-CLP2592ngen_CellCyc50A_ngen1594_-_CDS	Nontoxin	CellCyc50A	35.82	31.46	40.82	36.66	60.56	28.87	36.0333	42.03	39.0317	33.64
CellDeath10	NONTOXIN_Tnigr-CLP2592ngen_CellDeath10_ngen1669_-_CDS	Nontoxin	CellDeath10	51.09	39.09	65.39	57.26	59.53	83.38	51.8567	66.7233	59.29	45.09
CellDeath4-1	NONTOXIN_Tnigr-CLP2592trinity_CellDeath4-1_trinity29230_-_CDS	Nontoxin	CellDeath4-1	66.15	217.97	476.46	40.82	41.95	48.18	253.527	43.65	148.588	142.06
CellDeath5	NONTOXIN_Tnigr-CLP2592ngen_CellDeath5_ngen1619_-_CDS	Nontoxin	CellDeath5	30.58	63.78	82.33	43.41	21.15	38.24	58.8967	34.2667	46.5817	47.18
CellDeath6	NONTOXIN_Tnigr-CLP2754trinity_CellDeath6_trinity40316_-_CDS	Nontoxin	CellDeath6	4.2	16.93	29.71	6.82	21.64	15.31	16.9467	14.59	15.7683	10.565
CellDiffRCD1	NONTOXIN_Tnigr-CLP2592trinity_CellDiffRCD1_trinity53806_-_CDS	Nontoxin	CellDiffRCD1	10.32	10.67	30.67	12.76	15.55	6.51	17.22	11.6067	14.4133	10.495
CellDivCycle123	NONTOXIN_Tnigr-CLP2753ngen_CellDivCycle123_ngen2016_-_CDS	Nontoxin	CellDivCycle123	37.31	45.03	56.92	35.1	38.6	44.35	46.42	39.35	42.885	41.17
CellGrowthNucleolar	NONTOXIN_Tnigr-CLP2754trinity_CellGrowthNucleolar_trinity22241_-_CDS	Nontoxin	CellGrowthNucleolar	15.51	35.73	22.22	16.51	18.24	33.13	24.4867	22.6267	23.5567	25.62
Centrin2	NONTOXIN_Tnigr-CLP2753ngen_Centrin2_ngen3691_-_CDS	Nontoxin	Centrin2	17.49	22.67	46.43	27.07	16.83	17.87	28.8633	20.59	24.7267	20.08
Centrin-3	NONTOXIN_Tnigr-CLP2592trinity_Centrin-3_trinity7794_-_CDS	Nontoxin	Centrin-3	3.09	5.81	9.83	12.28	8.91	11.55	6.24333	10.9133	8.57833	4.45
CerSynth2	NONTOXIN_Tnigr-CLP2592trinity_CerSynth2_trinity2951_-_CDS	Nontoxin	CerSynth2	26.36	35.39	53.52	30.33	48.89	36.73	38.4233	38.65	38.5367	30.875
C-ets-2	NONTOXIN_Tnigr-CLP2592trinity_C-ets-2_trinity59616_-_CDS	Nontoxin	C-ets-2	5.09	11.4	13.64	6.09	14.36	9.96	10.0433	10.1367	10.09	8.245
ChargedMultivesicular5	NONTOXIN_Tnigr-CLP2592ngen_ChargedMultivesicular5_ngen200_-_CDS	Nontoxin	ChargedMultivesicular5	17.14	35.15	37.03	25.2	32.47	30.53	29.7733	29.4	29.5867	26.145
CHID1	NONTOXIN_Tnigr-CLP2592trinity_CHID1_trinity8175_-_CDS	Nontoxin	CHID1	11.63	17.58	14.12	12.28	17.1	7.03	14.4433	12.1367	13.29	14.605
CholineTransporter4	NONTOXIN_Tnigr-CLP2592trinity_CholineTransporter4_trinity49202_-_CDS	Nontoxin	CholineTransporter4	20.68	52.58	50.34	25.92	27.53	0.25	41.2	17.9	29.55	36.63
CholTran2	NONTOXIN_Tnigr-CLP2590trinity_CholTran2_trinityContig98392_-_CDS	Nontoxin	CholTran2	5.08	8.72	13.56	5.82	9.85	3.98	9.12	6.55	7.835	6.9
Chondroitin2	NONTOXIN_Tnigr-CLP2759trinity_Chondroitin2_trinity50300_-_CDS	Nontoxin	Chondroitin2	10.09	5.93	6.86	13.21	5.27	15.79	7.62667	11.4233	9.525	8.01
CHP1	NONTOXIN_Tnigr-CLP2592trinity_CHP1_trinity50765_-_CDS	Nontoxin	CHP1	33.47	26.66	15.18	28.17	60.9	37.02	25.1033	42.03	33.5667	30.065
ChromatinMod1A	NONTOXIN_Tnigr-CLP2592trinity_ChromatinMod1A_trinity53845_-_CDS	Nontoxin	ChromatinMod1A	14.16	19.14	30.68	21.41	26.02	15.63	21.3267	21.02	21.1733	16.65
Chromobox3-1	NONTOXIN_Tnigr-CLP2592ngen_Chromobox3-1_ngen1637_-_CDS	Nontoxin	Chromobox3-1	42.57	97.17	55.31	44.13	53.46	74.53	65.0167	57.3733	61.195	69.87
Chromobox5	NONTOXIN_Tnigr-CLP2754trinity_Chromobox5_trinity24412_-_CDS	Nontoxin	Chromobox5	6.09	8.54	8.1	9.63	11	17.36	7.57667	12.6633	10.12	7.315
CIAO1	NONTOXIN_Tnigr-CLP2753trinity_CIAO1_trinity3362_-_CDS	Nontoxin	CIAO1	7.78	15.48	11.47	17	24.9	9.35	11.5767	17.0833	14.33	11.63
CIKS	NONTOXIN_Tnigr-CLP2590trinity_CIKS_trinityContig38879_-_CDS	Nontoxin	CIKS	8.92	13.69	17.74	11.75	11.66	7.29	13.45	10.2333	11.8417	11.305
CitrateSyn	NONTOXIN_Tnigr-CLP2592ngen_CitrateSyn_ngen1138_-_CDS	Nontoxin	CitrateSyn	34.5	33.62	53.55	44.11	66.84	52.93	40.5567	54.6267	47.5917	34.06
CJMB042m14	NONTOXIN_Tnigr-CLP2592ngen_CJMB042m14_ngen3045_-_CDS	Nontoxin	CJMB042m14	73.42	98.98	133.42	100.52	150.41	128.58	101.94	126.503	114.222	86.2
CKIIa	NONTOXIN_Tnigr-CLP2592ngen_CKIIa_ngen2894_-_CDS	Nontoxin	CKIIa	84.54	131.72	86.53	78.56	85.56	123.7	100.93	95.94	98.435	108.13
ClassE40	NONTOXIN_Tnigr-CLP2754trinity_ClassE40_trinity39159_-_CDS	Nontoxin	ClassE40	4.5	6.22	9.68	3.43	10.79	8.48	6.8	7.56667	7.18333	5.36
ClathrinAssembly1	NONTOXIN_Tnigr-CLP2754trinity_ClathrinAssembly1_trinity47937_-_CDS	Nontoxin	ClathrinAssembly1	8.47	15.25	18.04	15.38	19.1	16.15	13.92	16.8767	15.3983	11.86
ClathrinInt1	NONTOXIN_Tnigr-CLP2592trinity_ClathrinInt1_trinity60250_-_CDS	Nontoxin	ClathrinInt1	9.68	12.2	35.9	16.64	19.51	17.21	19.26	17.7867	18.5233	10.94
Claud1	NONTOXIN_Tnigr-CLP2759trinity_Claud1_trinity14518_-_CDS	Nontoxin	Claud1	12.62	10.96	10.13	9.9	9.14	7.64	11.2367	8.89333	10.065	11.79
Claud12	NONTOXIN_Tnigr-CLP2754trinity_Claud12_trinity33850_-_CDS	Nontoxin	Claud12	5.23	7.21	6.22	6.3	9.47	8.13	6.22	7.96667	7.09333	6.22
Claudin15	NONTOXIN_Tnigr-CLP2592ngen_Claudin15_ngen3372_-_CDS	Nontoxin	Claudin15	118.3	34.3	211.71	188.4	230.06	190.57	121.437	203.01	162.223	76.3
Claudin4-1	NONTOXIN_Tnigr-CLP2753trinity_Claudin4-1_trinity40260_-_CDS	Nontoxin	Claudin4-1	0.84	11.29	20.26	13.62	9.15	3.62	10.7967	8.79667	9.79667	6.065
Claudin7	NONTOXIN_Tnigr-CLP2592ngen_Claudin7_ngen1625_-_CDS	Nontoxin	Claudin7	47.45	77.84	66.77	56.09	117.47	56.19	64.02	76.5833	70.3017	62.645
Cleavage3	NONTOXIN_Tnigr-CLP2592trinity_Cleavage3_trinity19898_-_CDS	Nontoxin	Cleavage3	15.23	15.25	44.49	13.91	20.5	19.06	24.99	17.8233	21.4067	15.24
Cleavage4	NONTOXIN_Tnigr-CLP2753trinity_Cleavage4_trinity58119_-_CDS	Nontoxin	Cleavage4	10.62	10.57	21.97	6.15	13.38	17.3	14.3867	12.2767	13.3317	10.595
Cleavage5	NONTOXIN_Tnigr-CLP2592trinity_Cleavage5_trinity51211_-_CDS	Nontoxin	Cleavage5	15.32	25.27	12.43	21.01	21.05	25.71	17.6733	22.59	20.1317	20.295
CleftTm1	NONTOXIN_Tnigr-CLP2753ngen_CleftTm1_ngen3319_-_CDS	Nontoxin	CleftTm1	42.74	18.49	42.86	46.43	60.43	65.46	34.6967	57.44	46.0683	30.615
CLIC-1	NONTOXIN_Tnigr-CLP2753trinity_CLIC-1_trinity26644_-_CDS	Nontoxin	CLIC-1	10.46	8.56	12.52	13.18	30.86	21.95	10.5133	21.9967	16.255	9.51
ClICP1	NONTOXIN_Tnigr-CLP2753ngen_ClICP1_ngen788_-_CDS	Nontoxin	ClICP1	184.66	260.39	230.21	283.27	231.87	263.48	225.087	259.54	242.313	222.525
Clp1	NONTOXIN_Tnigr-CLP2590trinity_Clp1_trinityContig103111_-_CDS	Nontoxin	Clp1	6.01	8.11	8.11	5.31	12.32	9.11	7.41	8.91333	8.16167	7.06
clpX	NONTOXIN_Tnigr-CLP2592trinity_clpX_trinity7647_-_CDS	Nontoxin	clpX	25.32	28.07	38.34	29.51	32.05	29.64	30.5767	30.4	30.4883	26.695
CMB4c	NONTOXIN_Tnigr-CLP2592trinity_CMB4c_trinity7580_-_CDS	Nontoxin	CMB4c	18.41	13.69	39.18	12.55	27.51	33.75	23.76	24.6033	24.1817	16.05
CMBP7	NONTOXIN_Tnigr-CLP2592trinity_CMBP7_trinity17703_-_CDS	Nontoxin	CMBP7	7.77	12.47	11.61	16.67	9.99	10.73	10.6167	12.4633	11.54	10.12
CMVB-2a	NONTOXIN_Tnigr-CLP2592trinity_CMVB-2a_trinity500_-_CDS	Nontoxin	CMVB-2a	10.34	23.73	33.91	29.66	22	39.06	22.66	30.24	26.45	17.035
c-Myc	NONTOXIN_Tnigr-CLP2592ngen_c-Myc_ngen1502_-_CDS	Nontoxin	c-Myc	176.96	215.95	183.84	73.53	47.67	88.79	192.25	69.9967	131.123	196.455
CNOT8	NONTOXIN_Tnigr-CLP2592ngen_CNOT8_ngen522_-_CDS	Nontoxin	CNOT8	31.23	34.01	43.95	29.47	37.57	32.82	36.3967	33.2867	34.8417	32.62
CNPPD1	NONTOXIN_Tnigr-CLP2753trinity_CNPPD1_trinity9063_-_CDS	Nontoxin	CNPPD1	11.24	19.94	29.26	11.38	25.49	11.17	20.1467	16.0133	18.08	15.59
Coatomer-b	NONTOXIN_Tnigr-CLP2753ngen_Coatomer-b_ngen1289_-_CDS	Nontoxin	Coatomer-b	32.39	22.58	75.55	67.17	99.04	90.57	43.5067	85.5933	64.55	27.485
Coatomer-bp	NONTOXIN_Tnigr-CLP2592ngen_Coatomer-bp_ngen2400_-_CDS	Nontoxin	Coatomer-bp	51.23	33.42	145.32	85.37	117.68	136.8	76.6567	113.283	94.97	42.325
Coatomer-d	NONTOXIN_Tnigr-CLP2592ngen_Coatomer-d_ngen2410_-_CDS	Nontoxin	Coatomer-d	144.4	133.28	354.34	388.24	219.09	262.79	210.673	290.04	250.357	138.84
Coatomer-e	NONTOXIN_Tnigr-CLP2592ngen_Coatomer-e_ngen532_-_CDS	Nontoxin	Coatomer-e	82.06	54.64	117.33	243.44	184.72	275.46	84.6767	234.54	159.608	68.35
Coatomer-g	NONTOXIN_Tnigr-CLP2592trinity_Coatomer-g_trinity21234_-_CDS	Nontoxin	Coatomer-g	14.82	10.02	45.63	23.79	36.71	39.34	23.49	33.28	28.385	12.42
Coatomer-z1	NONTOXIN_Tnigr-CLP2592ngen_Coatomer-z1_ngen1136_-_CDS	Nontoxin	Coatomer-z1	193.06	136.53	225.95	385.7	325.59	412.1	185.18	374.463	279.822	164.795
Coatomer-z2	NONTOXIN_Tnigr-CLP2592ngen_Coatomer-z2_ngen2281_-_CDS	Nontoxin	Coatomer-z2	27.95	49.44	74.06	43.42	60.52	74.05	50.4833	59.33	54.9067	38.695
CoenzymeAligase	NONTOXIN_Tnigr-CLP2754trinity_CoenzymeAligase_trinity45919_-_CDS	Nontoxin	CoenzymeAligase	3.53	5.65	33.54	8.92	14.42	11.85	14.24	11.73	12.985	4.59
CoenzymeQBinding-COQ10-B	NONTOXIN_Tnigr-CLP2592trinity_CoenzymeQBinding-COQ10-B_trinity29759_-_CDS	Nontoxin	CoenzymeQBinding-COQ10-B	23.75	14.06	10.91	26.57	15.25	22.11	16.24	21.31	18.775	18.905
Cofilin2	NONTOXIN_Tnigr-CLP2592ngen_Cofilin2_ngen2454_-_CDS	Nontoxin	Cofilin2	227.64	402.2	319.71	357.92	366.6	357.68	316.517	360.733	338.625	314.92
ColdShockE1	NONTOXIN_Tnigr-CLP2592trinity_ColdShockE1_trinity41529_-_CDS	Nontoxin	ColdShockE1	46.56	103.79	180.51	65.91	73.79	87.6	110.287	75.7667	93.0267	75.175
Collagen4-3aBinding	NONTOXIN_Tnigr-CLP2753ngen_Collagen4-3aBinding_ngen3265_-_CDS	Nontoxin	Collagen4-3aBinding	25.84	21.74	26.21	24.49	31.22	29.86	24.5967	28.5233	26.56	23.79
COMM2	NONTOXIN_Tnigr-CLP2592trinity_COMM2_trinity23656_-_CDS	Nontoxin	COMM2	4.46	11.38	16.67	6.68	8.48	6.44	10.8367	7.2	9.01833	7.92
COMM3-2-2	NONTOXIN_Tnigr-CLP2753trinity_COMM3-2-2_trinity25171_-_CDS	Nontoxin	COMM3-2-2	15.96	17.1	25.77	24.79	31.47	59.25	19.61	38.5033	29.0567	16.53
COMM-4-1	NONTOXIN_Tnigr-CLP2592trinity_COMM-4-1_trinity48695_-_CDS	Nontoxin	COMM-4-1	34.73	50.16	34.17	8.91	16.96	19.31	39.6867	15.06	27.3733	42.445
COMM7	NONTOXIN_Tnigr-CLP2754trinity_COMM7_trinity11172_-_CDS	Nontoxin	COMM7	14.44	26.81	18.2	17.24	6.73	13.18	19.8167	12.3833	16.1	20.625
COMM-8	NONTOXIN_Tnigr-CLP2592trinity_COMM-8_trinity30421_-_CDS	Nontoxin	COMM-8	26.04	26.95	12.16	14.1	13.43	14.63	21.7167	14.0533	17.885	26.495
COMM9	NONTOXIN_Tnigr-CLP2754trinity_COMM9_trinity13241_-_CDS	Nontoxin	COMM9	22.46	36.93	34.43	34.55	32.47	38.49	31.2733	35.17	33.2217	29.695
ConsPlaMem	NONTOXIN_Tnigr-CLP2592trinity_ConsPlaMem_trinity8265_-_CDS	Nontoxin	ConsPlaMem	9.16	12.58	20.86	19.87	34.54	16.08	14.2	23.4967	18.8483	10.87
COP9	NONTOXIN_Tnigr-CLP2753trinity_COP9_trinity25550_-_CDS	Nontoxin	COP9	30.02	41.8	41.73	44.56	40.98	48.98	37.85	44.84	41.345	35.91
COP9-2	NONTOXIN_Tnigr-CLP2753trinity_COP9-2_trinity40720_-_CDS	Nontoxin	COP9-2	13.18	45.45	63.91	22.04	28.07	28.82	40.8467	26.31	33.5783	29.315
COP9-4	NONTOXIN_Tnigr-CLP2759trinity_COP9-4_trinity75313_-_CDS	Nontoxin	COP9-4	15.35	20.7	17.25	21.3	28.35	28.97	17.7667	26.2067	21.9867	18.025
COP9-7a	NONTOXIN_Tnigr-CLP2592trinity_COP9-7a_trinity25293_-_CDS	Nontoxin	COP9-7a	13.3	20.04	19.21	23.6	31.94	26.12	17.5167	27.22	22.3683	16.67
COP9Signalsome-5	NONTOXIN_Tnigr-CLP2592trinity_COP9Signalsome-5_trinity59902_-_CDS	Nontoxin	COP9Signalsome-5	20.98	18.18	31.35	13.4	16.31	29.05	23.5033	19.5867	21.545	19.58
Copine1	NONTOXIN_Tnigr-CLP2590trinity_Copine1_trinityContig83240_-_CDS	Nontoxin	Copine1	10.69	15.42	28.28	10.7	15.52	16.92	18.13	14.38	16.255	13.055
Copine2	NONTOXIN_Tnigr-CLP2591ngen_Copine2_ngenContig4663_-_CDS	Nontoxin	Copine2	5.38	11.33	10.13	7.52	8.35	14.23	8.94667	10.0333	9.49	8.355
Copine3	NONTOXIN_Tnigr-CLP2753trinity_Copine3_trinity7241_-_CDS	Nontoxin	Copine3	10.68	8.3	19.17	11.95	24.67	18.21	12.7167	18.2767	15.4967	9.49
CoreBinding-beta	NONTOXIN_Tnigr-CLP2592ngen_CoreBinding-beta_ngen794_-_CDS	Nontoxin	CoreBinding-beta	25.55	29.11	81.03	38.25	33.01	37.2	45.23	36.1533	40.6917	27.33
Corn4	NONTOXIN_Tnigr-CLP2592trinity_Corn4_trinity40807_-_CDS	Nontoxin	Corn4	17.5	19.01	8.99	21.75	16.87	15.75	15.1667	18.1233	16.645	18.255
Cornichon	NONTOXIN_Tnigr-CLP2592ngen_Cornichon_ngen1858_-_CDS	Nontoxin	Cornichon	29.56	39.24	35.12	47.54	67.53	59.82	34.64	58.2967	46.4683	34.4
Coronin1B	NONTOXIN_Tnigr-CLP2592ngen_Coronin1B_ngen1289_-_CDS	Nontoxin	Coronin1B	34.12	69.76	88.38	41.52	54.74	57.14	64.0867	51.1333	57.61	51.94
Cortactin	NONTOXIN_Tnigr-CLP2592trinity_Cortactin_trinity25921_-_CDS	Nontoxin	Cortactin	20.39	18.22	37.97	29.47	39.2	44.98	25.5267	37.8833	31.705	19.305
COX19	NONTOXIN_Tnigr-CLP2753ngen_COX19_ngen2933_-_CDS	Nontoxin	COX19	21.99	14.73	54.26	61.24	42.41	48.86	30.3267	50.8367	40.5817	18.36
COX2	NONTOXIN_Tnigr-CLP2592trinity_COX2_trinity54698_-_CDS	Nontoxin	COX2	83.45	76.26	119.35	93.19	100.42	88	93.02	93.87	93.445	79.855
COX4	NONTOXIN_Tnigr-CLP2592trinity_COX4_trinity11754_-_CDS	Nontoxin	COX4	13.99	32.26	47.46	30.66	28.8	27	31.2367	28.82	30.0283	23.125
CoxsackieRec	NONTOXIN_Tnigr-CLP2592trinity_CoxsackieRec_trinity43085_-_CDS	Nontoxin	CoxsackieRec	28.17	27.95	65.14	49.08	68	43.65	40.42	53.5767	46.9983	28.06
CPIN1	NONTOXIN_Tnigr-CLP2590trinity_CPIN1_trinityContig2188_-_CDS	Nontoxin	CPIN1	6.47	17.64	0	14.08	17.52	17.27	8.03667	16.29	12.1633	12.055
CPTP	NONTOXIN_Tnigr-CLP2753trinity_CPTP_trinity16279_-_CDS	Nontoxin	CPTP	9.49	4.86	0	9.62	2.29	11.24	4.78333	7.71667	6.25	7.175
CRADD	NONTOXIN_Tnigr-CLP2753ngen_CRADD_ngen3827_-_CDS	Nontoxin	CRADD	11.03	7.14	20	13.36	22.05	18.5	12.7233	17.97	15.3467	9.085
CreatineKin	NONTOXIN_Tnigr-CLP2753ngen_CreatineKin_ngen898_-_CDS	Nontoxin	CreatineKin	1.29	515.28	27.71	633.49	21.95	12.09	181.427	222.51	201.968	258.285
CreatineKinU	NONTOXIN_Tnigr-CLP2754trinity_CreatineKinU_trinity49923_-_CDS	Nontoxin	CreatineKinU	48.95	102.8	19.67	16.71	24.74	22.99	57.14	21.48	39.31	75.875
CRIP1	NONTOXIN_Tnigr-CLP2590trinity_CRIP1_trinityContig21334_-_CDS	Nontoxin	CRIP1	25.79	44.16	59.31	16.63	56.03	22.97	43.0867	31.8767	37.4817	34.975
CRIPT	NONTOXIN_Tnigr-CLP2590trinity_CRIPT_trinityContig87958_-_CDS	Nontoxin	CRIPT	77.98	90.12	196.74	62.73	59.73	55.16	121.613	59.2067	90.41	84.05
Cryptochrome-2	NONTOXIN_Tnigr-CLP2591ngen_Cryptochrome-2_ngenContig337_-_CDS	Nontoxin	Cryptochrome-2	8.61	23.07	27.9	13.8	15.2	11.71	19.86	13.57	16.715	15.84
Crystallin-z	NONTOXIN_Tnigr-CLP2590trinity_Crystallin-z_trinityContig15887_-_CDS	Nontoxin	Crystallin-z	11.24	19.74	25.4	16.45	16.31	19.94	18.7933	17.5667	18.18	15.49
CSL4	NONTOXIN_Tnigr-CLP2754trinity_CSL4_trinity41824_-_CDS	Nontoxin	CSL4	9.02	14.22	16.44	6.48	10.57	19.2	13.2267	12.0833	12.655	11.62
CSN6A	NONTOXIN_Tnigr-CLP2590trinity_CSN6A_trinityContig95642_-_CDS	Nontoxin	CSN6A	8.58	8.39	15.11	5.12	11.14	11.11	10.6933	9.12333	9.90833	8.485
CSRP2	NONTOXIN_Tnigr-CLP2592trinity_CSRP2_trinity60521_-_CDS	Nontoxin	CSRP2	23.1	37.14	54.07	30.31	37.28	53	38.1033	40.1967	39.15	30.12
CTDNuvEnvPhos1	NONTOXIN_Tnigr-CLP2590trinity_CTDNuvEnvPhos1_trinityContig90998_-_CDS	Nontoxin	CTDNuvEnvPhos1	4.56	9.85	7.5	3.67	6.35	3.03	7.30333	4.35	5.82667	7.205
CTDP2	NONTOXIN_Tnigr-CLP2759trinity_CTDP2_trinity88298_-_CDS	Nontoxin	CTDP2	9.43	14.4	24.88	15.31	25.18	22.99	16.2367	21.16	18.6983	11.915
C-termBinding-2	NONTOXIN_Tnigr-CLP2592trinity_C-termBinding-2_trinity360_-_CDS	Nontoxin	C-termBinding-2	1.68	6.31	9.97	4.82	10.7	3.23	5.98667	6.25	6.11833	3.995
CTerminalBinding1	NONTOXIN_Tnigr-CLP2592trinity_CTerminalBinding1_trinity49145_-_CDS	Nontoxin	CTerminalBinding1	74.08	82.46	140.43	80.72	104.37	93.75	98.99	92.9467	95.9683	78.27
CTermRNAPolPP	NONTOXIN_Tnigr-CLP2754trinity_CTermRNAPolPP_trinity44776_-_CDS	Nontoxin	CTermRNAPolPP	3.38	11.18	13.21	5.51	17.49	3.34	9.25667	8.78	9.01833	7.28
CUGBP	NONTOXIN_Tnigr-CLP2753trinity_CUGBP_trinity46399_-_CDS	Nontoxin	CUGBP	10.82	9.19	21.93	11.39	15.05	16.07	13.98	14.17	14.075	10.005
Cullin1	NONTOXIN_Tnigr-CLP2753trinity_Cullin1_trinity31371_-_CDS	Nontoxin	Cullin1	9.16	26.8	22.47	15.8	34.24	27.77	19.4767	25.9367	22.7067	17.98
Cullin3	NONTOXIN_Tnigr-CLP2754trinity_Cullin3_trinity37531_-_CDS	Nontoxin	Cullin3	22.13	21.86	58.9	34.94	37.38	49.15	34.2967	40.49	37.3933	21.995
CuUptake1	NONTOXIN_Tnigr-CLP2753ngen_CuUptake1_ngen3291_-_CDS	Nontoxin	CuUptake1	10.65	5.9	14.94	29.13	32.21	22.89	10.4967	28.0767	19.2867	8.275
CWC15	NONTOXIN_Tnigr-CLP2753ngen_CWC15_ngen1806_-_CDS	Nontoxin	CWC15	27.41	48.07	54.92	34.74	36.51	54.77	43.4667	42.0067	42.7367	37.74
CX7A2	NONTOXIN_Tnigr-CLP2592ngen_CX7A2_ngen875_-_CDS	Nontoxin	CX7A2	210.71	169.24	183.87	283.71	170.26	291.32	187.94	248.43	218.185	189.975
CXorf56	NONTOXIN_Tnigr-CLP2592trinity_CXorf56_trinity59577_-_CDS	Nontoxin	CXorf56	15.61	24.42	33.48	17.11	42.71	16.19	24.5033	25.3367	24.92	20.015
CycCO6B1	NONTOXIN_Tnigr-CLP2592ngen_CycCO6B1_ngen1352_-_CDS	Nontoxin	CycCO6B1	467.06	285.06	317.81	327.43	225.81	246.03	356.643	266.423	311.533	376.06
CycKinInh1	NONTOXIN_Tnigr-CLP2592trinity_CycKinInh1_trinity49380_-_CDS	Nontoxin	CycKinInh1	14.27	52.83	35.7	17.04	68.93	27.87	34.2667	37.9467	36.1067	33.55
CyclinC	NONTOXIN_Tnigr-CLP2753trinity_CyclinC_trinity18304_-_CDS	Nontoxin	CyclinC	6.91	7.39	3.6	7.67	6.26	8.48	5.96667	7.47	6.71833	7.15
CyclinD1	NONTOXIN_Tnigr-CLP2592trinity_CyclinD1_trinity9205_-_CDS	Nontoxin	CyclinD1	11.06	9.85	21.73	6.84	8.52	14.61	14.2133	9.99	12.1017	10.455
CyclinDepKin4	NONTOXIN_Tnigr-CLP2592trinity_CyclinDepKin4_trinity2976_-_CDS	Nontoxin	CyclinDepKin4	7.64	16.06	37.69	8.78	11.94	8.69	20.4633	9.80333	15.1333	11.85
CyclinDepKin-5	NONTOXIN_Tnigr-CLP2754trinity_CyclinDepKin-5_trinity40406_-_CDS	Nontoxin	CyclinDepKin-5	32.48	48.67	23.7	26.31	23.54	23	34.95	24.2833	29.6167	40.575
Cyclin-H1	NONTOXIN_Tnigr-CLP2592trinity_Cyclin-H1_trinity23073_-_CDS	Nontoxin	Cyclin-H1	9.31	13.21	13.58	12.37	10.66	17.87	12.0333	13.6333	12.8333	11.26
Cyclin-I	NONTOXIN_Tnigr-CLP2592trinity_Cyclin-I_trinity28109_-_CDS	Nontoxin	Cyclin-I	10.61	36.34	26.4	20.79	41.71	18.82	24.45	27.1067	25.7783	23.475
CyclinKin-10	NONTOXIN_Tnigr-CLP2591ngen_CyclinKin-10_ngenContig4371_-_CDS	Nontoxin	CyclinKin-10	10.27	17.06	12.64	7.95	9.32	12.66	13.3233	9.97667	11.65	13.665
CyclinY	NONTOXIN_Tnigr-CLP2590trinity_CyclinY_trinityContig85240_-_CDS	Nontoxin	CyclinY	10.8	13.28	28.99	10.88	17.32	7.77	17.69	11.99	14.84	12.04
CyclophilinLigand	NONTOXIN_Tnigr-CLP2753trinity_CyclophilinLigand_trinity57618_-_CDS	Nontoxin	CyclophilinLigand	3.77	4.24	9.14	6.15	6.34	3.03	5.71667	5.17333	5.445	4.005
CylinKin1	NONTOXIN_Tnigr-CLP2753trinity_CylinKin1_trinity33704_-_CDS	Nontoxin	CylinKin1	4.04	6.17	6.26	4.16	4.76	5.32	5.49	4.74667	5.11833	5.105
CysGly1	NONTOXIN_Tnigr-CLP2592ngen_CysGly1_ngen3117_-_CDS	Nontoxin	CysGly1	32.68	209.53	273.85	64.81	59.48	80.76	172.02	68.35	120.185	121.105
CysProt-ATG4A	NONTOXIN_Tnigr-CLP2753trinity_CysProt-ATG4A_trinity2352_-_CDS	Nontoxin	CysProt-ATG4A	13.91	12.62	28.07	20.72	44.43	30.19	18.2	31.78	24.99	13.265
CysProt-ATG4C	NONTOXIN_Tnigr-CLP2592trinity_CysProt-ATG4C_trinity10989_-_CDS	Nontoxin	CysProt-ATG4C	9.65	23.96	30.88	8.97	7.53	11.41	21.4967	9.30333	15.4	16.805
CysString	NONTOXIN_Tnigr-CLP2753trinity_CysString_trinity48790_-_CDS	Nontoxin	CysString	14.82	16.43	22.13	27.62	26.29	24.89	17.7933	26.2667	22.03	15.625
CystathioneBSyn	NONTOXIN_Tnigr-CLP2753ngen_CystathioneBSyn_ngen1693_-_CDS	Nontoxin	CystathioneBSyn	10.8	9.22	28.63	27.12	27.1	26.31	16.2167	26.8433	21.53	10.01
CystathioneLyase	NONTOXIN_Tnigr-CLP2753trinity_CystathioneLyase_trinity44359_-_CDS	Nontoxin	CystathioneLyase	19.36	2.76	54.17	18.27	22.08	18.95	25.43	19.7667	22.5983	11.06
CystatinB	NONTOXIN_Tnigr-CLP2753ngen_CystatinB_ngen3173_-_CDS	Nontoxin	CystatinB	286.68	216.11	447.71	478.81	538.16	422.95	316.833	479.973	398.403	251.395
CysteineProtease-ATG4B-a	NONTOXIN_Tnigr-CLP2753trinity_CysteineProtease-ATG4B-a_trinity34741_-_CDS	Nontoxin	CysteineProtease-ATG4B-a	4.78	4.61	6.85	5.83	6.59	4.99	5.41333	5.80333	5.60833	4.695
CystNeph	NONTOXIN_Tnigr-CLP2753ngen_CystNeph_ngen4080_-_CDS	Nontoxin	CystNeph	16.03	17.42	34.97	38.19	46.98	37.74	22.8067	40.97	31.8883	16.725
Cytb5	NONTOXIN_Tnigr-CLP2592ngen_Cytb5_ngen1419_-_CDS	Nontoxin	Cytb5	76.62	106.11	150.8	115.25	81.72	134.27	111.177	110.413	110.795	91.365
Cyt-b561	NONTOXIN_Tnigr-CLP2592ngen_Cyt-b561_ngen113_-_CDS	Nontoxin	Cyt-b561	18.44	12.08	27.85	17.69	24.66	10.9	19.4567	17.75	18.6033	15.26
CytB-c1-2	NONTOXIN_Tnigr-CLP2754trinity_CytB-c1-2_trinity23048_-_CDS	Nontoxin	CytB-c1-2	217.07	175.59	127.95	200.59	151.17	194.21	173.537	181.99	177.763	196.33
Cytb-c1-6	NONTOXIN_Tnigr-CLP2592ngen_Cytb-c1-6_ngen2635_-_CDS	Nontoxin	Cytb-c1-6	991.99	689.43	739.24	933.07	502.9	1305.46	806.887	913.81	860.348	840.71
CytB-c1-7	NONTOXIN_Tnigr-CLP2592ngen_CytB-c1-7_ngen382_-_CDS	Nontoxin	CytB-c1-7	632.52	552.57	467.66	513.57	288.2	455.78	550.917	419.183	485.05	592.545
CytB-c1-8	NONTOXIN_Tnigr-CLP2592ngen_CytB-c1-8_ngen673_-_CDS	Nontoxin	CytB-c1-8	427.12	377.64	251.29	331.57	229.2	340.79	352.017	300.52	326.268	402.38
CytB-c1-9	NONTOXIN_Tnigr-CLP2592ngen_CytB-c1-9_ngen1273_-_CDS	Nontoxin	CytB-c1-9	2084.9	1216.57	1424.46	1066.18	702.63	1137.73	1575.31	968.847	1272.08	1650.74
CytBRed1	NONTOXIN_Tnigr-CLP2754trinity_CytBRed1_trinity1634_-_CDS	Nontoxin	CytBRed1	0.9	12.43	7.51	13.72	36.99	9.62	6.94667	20.11	13.5283	6.665
CytC	NONTOXIN_Tnigr-CLP2592ngen_CytC_ngen1530_-_CDS	Nontoxin	CytC	320.17	84.78	86.83	176.85	84.19	193.04	163.927	151.36	157.643	202.475
CytC-c1-1	NONTOXIN_Tnigr-CLP2754trinity_CytC-c1-1_trinity15713_-_CDS	Nontoxin	CytC-c1-1	193.38	145.58	118.31	156.75	130.93	158.7	152.423	148.793	150.608	169.48
CytcCOIV	NONTOXIN_Tnigr-CLP2590ngen_CytcCOIV_ngenContig9350_-_CDS	Nontoxin	CytcCOIV	262.46	281.04	152.04	172.29	122.08	112.22	231.847	135.53	183.688	271.75
CytCCuChap	NONTOXIN_Tnigr-CLP2753ngen_CytCCuChap_ngen1705_-_CDS	Nontoxin	CytCCuChap	439.31	496.86	702.05	285.31	598.49	290.12	546.073	391.307	468.69	468.085
CytCO7A	NONTOXIN_Tnigr-CLP2592ngen_CytCO7A_ngen1784_-_CDS	Nontoxin	CytCO7A	87.68	151.86	112.2	106.23	84.46	85.77	117.247	92.1533	104.7	119.77
CytCO7C	NONTOXIN_Tnigr-CLP2592ngen_CytCO7C_ngen3249_-_CDS	Nontoxin	CytCO7C	2200.65	1650.19	2303.31	1713.66	767.38	1829.13	2051.38	1436.72	1744.05	1925.42
CytCOVIIb	NONTOXIN_Tnigr-CLP2592ngen_CytCOVIIb_ngen3252_-_CDS	Nontoxin	CytCOVIIb	2166.12	1409.11	1613.48	710.54	389.8	1111.37	1729.57	737.237	1233.4	1787.61
Cytidylyltransferase	NONTOXIN_Tnigr-CLP2592trinity_Cytidylyltransferase_trinity49165_-_CDS	Nontoxin	Cytidylyltransferase	6.33	6.9	26.02	9.1	13.93	14.45	13.0833	12.4933	12.7883	6.615
CytokineSigRep5	NONTOXIN_Tnigr-CLP2754trinity_CytokineSigRep5_trinity4340_-_CDS	Nontoxin	CytokineSigRep5	10.58	5.25	5.84	6.98	10.83	4.62	7.22333	7.47667	7.35	7.915
CytP4502-20A1	NONTOXIN_Tnigr-CLP2590ngen_CytP4502-20A1_ngenContig7699_-_CDS	Nontoxin	CytP4502-20A1	22.29	35.23	35.5	22	27.16	26.66	31.0067	25.2733	28.14	28.76
CytP450-2J5-2	NONTOXIN_Tnigr-CLP2591ngen_CytP450-2J5-2_ngenContig12131_-_CDS	Nontoxin	CytP450-2J5-2	0.15	90.55	92.65	1.96	1.6	2.43	61.1167	1.99667	31.5567	45.35
d3PGDH	NONTOXIN_Tnigr-CLP2592ngen_d3PGDH_ngen3338_-_CDS	Nontoxin	d3PGDH	99.2	362.88	342.3	59.24	66.01	63.76	268.127	63.0033	165.565	231.04
DAAF4	NONTOXIN_Tnigr-CLP2753trinity_DAAF4_trinity15897_-_CDS	Nontoxin	DAAF4	15.8	12.33	23.68	9.87	10.37	9.65	17.27	9.96333	13.6167	14.065
DAD1	NONTOXIN_Tnigr-CLP2592ngen_DAD1_ngen2607_-_CDS	Nontoxin	DAD1	998.47	621.02	752.19	1389.21	949.64	1228.87	790.56	1189.24	989.9	809.745
DAZ-2	NONTOXIN_Tnigr-CLP2753ngen_DAZ-2_ngen3044_-_CDS	Nontoxin	DAZ-2	31.8	78.26	56.23	59.08	88.22	27.03	55.43	58.11	56.77	55.03
DB1CUL4	NONTOXIN_Tnigr-CLP2592ngen_DB1CUL4_ngen738_-_CDS	Nontoxin	DB1CUL4	25.57	47.97	41.04	29.41	34.18	31.72	38.1933	31.77	34.9817	36.77
DCCInt13-b	NONTOXIN_Tnigr-CLP2590trinity_DCCInt13-b_trinityContig105985_-_CDS	Nontoxin	DCCInt13-b	4.96	6.77	21.78	4.02	11.3	5.81	11.17	7.04333	9.10667	5.865
DCN1-4-1	NONTOXIN_Tnigr-CLP2590trinity_DCN1-4-1_trinityContig87158_-_CDS	Nontoxin	DCN1-4-1	5.67	8.02	19.75	8.16	20.04	8.38	11.1467	12.1933	11.67	6.845
DCN1-5	NONTOXIN_Tnigr-CLP2753ngen_DCN1-5_ngen1299_-_CDS	Nontoxin	DCN1-5	84.37	39.42	62.9	191.83	191.69	199.25	62.23	194.257	128.243	61.895
DCTN6	NONTOXIN_Tnigr-CLP2592trinity_DCTN6_trinity3325_-_CDS	Nontoxin	DCTN6	56.11	48.35	106.25	56.34	49.08	137.76	70.2367	81.06	75.6483	52.23
DDB1-7	NONTOXIN_Tnigr-CLP2754trinity_DDB1-7_trinity18517_-_CDS	Nontoxin	DDB1-7	10.41	16.73	11.75	14.23	27.51	25.38	12.9633	22.3733	17.6683	13.57
DDB1-CUL4-11	NONTOXIN_Tnigr-CLP2753ngen_DDB1-CUL4-11_ngen3297_-_CDS	Nontoxin	DDB1-CUL4-11	19.63	33.54	50.76	36.68	71.76	32.45	34.6433	46.9633	40.8033	26.585
DDB1-CUL4-13	NONTOXIN_Tnigr-CLP2753trinity_DDB1-CUL4-13_trinity15030_-_CDS	Nontoxin	DDB1-CUL4-13	15.09	15.85	26.31	20.6	17.66	19.56	19.0833	19.2733	19.1783	15.47
DDB1-CUL4-8	NONTOXIN_Tnigr-CLP2592ngen_DDB1-CUL4-8_ngen3598_-_CDS	Nontoxin	DDB1-CUL4-8	30.27	43.67	63.52	54.22	60.46	44.33	45.82	53.0033	49.4117	36.97
DDPOS	NONTOXIN_Tnigr-CLP2592trinity_DDPOS_trinity58221_-_CDS	Nontoxin	DDPOS	159.75	86.16	173.31	223.24	265.66	204.44	139.74	231.113	185.427	122.955
DDPOS48	NONTOXIN_Tnigr-CLP2753ngen_DDPOS48_ngen145_-_CDS	Nontoxin	DDPOS48	291.61	161.14	184.52	298.88	350.4	280.14	212.423	309.807	261.115	226.375
DDPOSGT-STT3B	NONTOXIN_Tnigr-CLP2753trinity_DDPOSGT-STT3B_trinity29248_-_CDS	Nontoxin	DDPOSGT-STT3B	35.88	21.9	50.13	54.2	188.97	127.82	35.97	123.663	79.8167	28.89
DDPOSPGT2	NONTOXIN_Tnigr-CLP2592ngen_DDPOSPGT2_ngen3321_-_CDS	Nontoxin	DDPOSPGT2	184.95	80.62	130.78	246.21	323.98	243.9	132.117	271.363	201.74	132.785
DDPOSPGT-STT3A	NONTOXIN_Tnigr-CLP2592ngen_DDPOSPGT-STT3A_ngen2588_-_CDS	Nontoxin	DDPOSPGT-STT3A	182.48	135.78	139.74	290.48	305.58	277.99	152.667	291.35	222.008	159.13
Deacylase1	NONTOXIN_Tnigr-CLP2592trinity_Deacylase1_trinity43536_-_CDS	Nontoxin	Deacylase1	8.19	4.92	27.54	13.45	16.01	17.1	13.55	15.52	14.535	6.555
DeathAss1	NONTOXIN_Tnigr-CLP2592ngen_DeathAss1_ngen2488_-_CDS	Nontoxin	DeathAss1	471.21	331.62	696.96	618.45	478.42	543.83	499.93	546.9	523.415	401.415
DeathEff	NONTOXIN_Tnigr-CLP2591ngen_DeathEff_ngenContig5548_-_CDS	Nontoxin	DeathEff	4.71	12.65	15.07	8.73	20.23	2.37	10.81	10.4433	10.6267	8.68
Decorin	NONTOXIN_Tnigr-CLP2592ngen_Decorin_ngen608_-_CDS	Nontoxin	Decorin	9.44	58.92	82.33	4.55	4.72	4.53	50.23	4.6	27.415	34.18
DehydrocholesterolRed	NONTOXIN_Tnigr-CLP2753trinity_DehydrocholesterolRed_trinity15041_-_CDS	Nontoxin	DehydrocholesterolRed	5.36	5.23	10.44	5.26	6.67	5.62	7.01	5.85	6.43	5.295
DehydrodolichylDiPSyn	NONTOXIN_Tnigr-CLP2591trinity_DehydrodolichylDiPSyn_trinityContig157441_-_CDS	Nontoxin	DehydrodolichylDiPSyn	7.34	4.45	7.09	3.55	4.23	9.72	6.29333	5.83333	6.06333	5.895
Delte-4	NONTOXIN_Tnigr-CLP2590trinity_Delte-4_trinityContig31751_-_CDS	Nontoxin	Delte-4	8.65	8.04	8.96	6.56	17.92	10.38	8.55	11.62	10.085	8.345
DensityReg	NONTOXIN_Tnigr-CLP2592ngen_DensityReg_ngen602_-_CDS	Nontoxin	DensityReg	39.3	54.83	83.75	53.81	41.32	80.41	59.2933	58.5133	58.9033	47.065
DeoxyhypusineH	NONTOXIN_Tnigr-CLP2753ngen_DeoxyhypusineH_ngen2210_-_CDS	Nontoxin	DeoxyhypusineH	9.57	7.27	22.33	19.99	13.01	12.45	13.0567	15.15	14.1033	8.42
Derlin1	NONTOXIN_Tnigr-CLP2592ngen_Derlin1_ngen2227_-_CDS	Nontoxin	Derlin1	39.16	22.6	42.14	42.05	81.9	46.93	34.6333	56.96	45.7967	30.88
Derlin2	NONTOXIN_Tnigr-CLP2592ngen_Derlin2_ngen189_-_CDS	Nontoxin	Derlin2	42.23	20.57	42.45	65.88	133.93	69.42	35.0833	89.7433	62.4133	31.4
DES1	NONTOXIN_Tnigr-CLP2753trinity_DES1_trinity13476_-_CDS	Nontoxin	DES1	32.82	15.03	35.65	18.06	33.94	21.95	27.8333	24.65	26.2417	23.925
DET1	NONTOXIN_Tnigr-CLP2753ngen_DET1_ngen2592_-_CDS	Nontoxin	DET1	20.68	31.74	47.16	48.2	30.59	35.85	33.1933	38.2133	35.7033	26.21
DevRegGTP1	NONTOXIN_Tnigr-CLP2592ngen_DevRegGTP1_ngen2999_-_CDS	Nontoxin	DevRegGTP1	19.51	29.5	58.73	24.53	33.52	29.98	35.9133	29.3433	32.6283	24.505
DH-Reductase-SDR1	NONTOXIN_Tnigr-CLP2753ngen_DH-Reductase-SDR1_ngen1518_-_CDS	Nontoxin	DH-Reductase-SDR1	28.53	52.73	93.21	22.23	43.61	33.79	58.1567	33.21	45.6833	40.63
Diablo	NONTOXIN_Tnigr-CLP2759trinity_Diablo_trinity57304_-_CDS	Nontoxin	Diablo	11.06	28	32.43	21.37	29.06	20.31	23.83	23.58	23.705	19.53
DiacylglycerolLipase-a	NONTOXIN_Tnigr-CLP2753ngen_DiacylglycerolLipase-a_ngen1197_-_CDS	Nontoxin	DiacylglycerolLipase-a	52.9	11.17	12.48	70.66	85.95	60.94	25.5167	72.5167	49.0167	32.035
DihydRed	NONTOXIN_Tnigr-CLP2592ngen_DihydRed_ngen1553_-_CDS	Nontoxin	DihydRed	13.46	26.23	77.39	22.18	16.89	15.48	39.0267	18.1833	28.605	19.845
DihydrolipoylDH	NONTOXIN_Tnigr-CLP2592ngen_DihydrolipoylDH_ngen2338_-_CDS	Nontoxin	DihydrolipoylDH	53.39	47.3	77.39	53.41	52.13	42.36	59.36	49.3	54.33	50.345
DihydroxyacetonePAcyltrans	NONTOXIN_Tnigr-CLP2591trinity_DihydroxyacetonePAcyltrans_trinityContig17140_-_CDS	Nontoxin	DihydroxyacetonePAcyltrans	12.22	28.48	18.81	16.26	16.04	17.88	19.8367	16.7267	18.2817	20.35
dimethyladenosineTransferase1	NONTOXIN_Tnigr-CLP2753trinity_dimethyladenosineTransferase1_trinity44956_-_CDS	Nontoxin	dimethyladenosineTransferase1	10.08	11.16	13.63	16.43	15.43	20.05	11.6233	17.3033	14.4633	10.62
Dioxygenase	NONTOXIN_Tnigr-CLP2592ngen_Dioxygenase_ngen1456_-_CDS	Nontoxin	Dioxygenase	13.96	9.42	42.67	3.63	3.95	13.54	22.0167	7.04	14.5283	11.69
Dipeptidase	NONTOXIN_Tnigr-CLP2753trinity_Dipeptidase_trinity50623_-_CDS	Nontoxin	Dipeptidase	9.15	22.02	45.93	12.94	9.96	14.64	25.7	12.5133	19.1067	15.585
DipeptidylPeptidase3	NONTOXIN_Tnigr-CLP2590trinity_DipeptidylPeptidase3_trinityContig101927_-_CDS	Nontoxin	DipeptidylPeptidase3	14.35	16.88	18.89	25.86	23.58	19.91	16.7067	23.1167	19.9117	15.615
DiphosphomevalonateDecarb	NONTOXIN_Tnigr-CLP2753trinity_DiphosphomevalonateDecarb_trinity28014_-_CDS	Nontoxin	DiphosphomevalonateDecarb	14.8	17.12	29.31	14.72	12.67	14.41	20.41	13.9333	17.1717	15.96
DJ1	NONTOXIN_Tnigr-CLP2592ngen_DJ1_ngen3140_-_CDS	Nontoxin	DJ1	472.07	601.3	404.1	229.08	120.03	210.44	492.49	186.517	339.503	536.685
DLRB1	NONTOXIN_Tnigr-CLP2592ngen_DLRB1_ngen1868_-_CDS	Nontoxin	DLRB1	41.3	43.14	83.91	51.72	51.07	100.61	56.1167	67.8	61.9583	42.22
DMAT	NONTOXIN_Tnigr-CLP2592trinity_DMAT_trinity47331_-_CDS	Nontoxin	DMAT	11.23	27.08	26.77	17.45	21.53	19.04	21.6933	19.34	20.5167	19.155
DMNOF5	NONTOXIN_Tnigr-CLP2592trinity_DMNOF5_trinity30426_-_CDS	Nontoxin	DMNOF5	3.48	64.86	22.34	5.23	2.19	3.86	30.2267	3.76	16.9933	34.17
DNABindID3	NONTOXIN_Tnigr-CLP2592ngen_DNABindID3_ngen2615_-_CDS	Nontoxin	DNABindID3	295.44	228.76	224.58	245.99	360.44	384.2	249.593	330.21	289.902	262.1
DNABindingDeath2	NONTOXIN_Tnigr-CLP2753ngen_DNABindingDeath2_ngen12_-_CDS	Nontoxin	DNABindingDeath2	21.74	30.95	35.53	35.2	87.69	30.3	29.4067	51.0633	40.235	26.345
DNADamage3	NONTOXIN_Tnigr-CLP2753trinity_DNADamage3_trinity15874_-_CDS	Nontoxin	DNADamage3	10.65	2.5	1.8	5.29	13.74	3.47	4.98333	7.5	6.24167	6.575
DNADamage4	NONTOXIN_Tnigr-CLP2753ngen_DNADamage4_ngen3018_-_CDS	Nontoxin	DNADamage4	21.87	25.74	25.48	20.03	46.76	30.46	24.3633	32.4167	28.39	23.805
DNADamageBinding1	NONTOXIN_Tnigr-CLP2754trinity_DNADamageBinding1_trinity30135_-_CDS	Nontoxin	DNADamageBinding1	8.38	15.79	16.97	18.85	24.98	18.39	13.7133	20.74	17.2267	12.085
DnaDorRMAPolII	NONTOXIN_Tnigr-CLP2592trinity_DnaDorRMAPolII_trinity5105_-_CDS	Nontoxin	DnaDorRMAPolII	47.47	97.52	82.83	57.58	66.16	50.75	75.94	58.1633	67.0517	72.495
dnaJ-A1	NONTOXIN_Tnigr-CLP2753trinity_dnaJ-A1_trinity31158_-_CDS	Nontoxin	dnaJ-A1	20.11	15.78	34.5	26.63	31.52	47.03	23.4633	35.06	29.2617	17.945
dnaJA2	NONTOXIN_Tnigr-CLP2592ngen_dnaJA2_ngen3029_-_CDS	Nontoxin	dnaJA2	69.92	142	151.26	75.45	69.03	83.18	121.06	75.8867	98.4733	105.96
dnaJ-B1	NONTOXIN_Tnigr-CLP2753ngen_dnaJ-B1_ngen1729_-_CDS	Nontoxin	dnaJ-B1	18.12	26.51	43.63	28.54	33.27	35.92	29.42	32.5767	30.9983	22.315
DnaJ-B11	NONTOXIN_Tnigr-CLP2592ngen_DnaJ-B11_ngen2980_-_CDS	Nontoxin	DnaJ-B11	142.63	48.17	198.43	98.47	250.35	134.93	129.743	161.25	145.497	95.4
dnaJ-B12	NONTOXIN_Tnigr-CLP2753trinity_dnaJ-B12_trinity52616_-_CDS	Nontoxin	dnaJ-B12	4.08	9.08	10.6	5.84	7.04	6.93	7.92	6.60333	7.26167	6.58
dnaJ-B14	NONTOXIN_Tnigr-CLP2753trinity_dnaJ-B14_trinity1254_-_CDS	Nontoxin	dnaJ-B14	7.33	5.26	10.8	6.13	9.11	6.47	7.79667	7.23667	7.51667	6.295
dnaJ-B9	NONTOXIN_Tnigr-CLP2592ngen_dnaJ-B9_ngen2080_-_CDS	Nontoxin	dnaJ-B9	86.1	22.09	52.17	159.19	434.15	239.49	53.4533	277.61	165.532	54.095
DnaJC1	NONTOXIN_Tnigr-CLP2754ngen_DnaJC1_ngen765_-_CDS	Nontoxin	DnaJC1	22.22	26.32	32.68	36.19	70.06	91.59	27.0733	65.9467	46.51	24.27
dnaJ-C10	NONTOXIN_Tnigr-CLP2753trinity_dnaJ-C10_trinity43391_-_CDS	Nontoxin	dnaJ-C10	5.55	5.71	6.29	19.08	54.64	27.47	5.85	33.73	19.79	5.63
dnaJ-C2	NONTOXIN_Tnigr-CLP2754trinity_dnaJ-C2_trinity22499_-_CDS	Nontoxin	dnaJ-C2	8.54	23.33	14.21	12.94	15.2	19.58	15.36	15.9067	15.6333	15.935
dnaJ-C3-1	NONTOXIN_Tnigr-CLP2753trinity_dnaJ-C3-1_trinity42381_-_CDS	Nontoxin	dnaJ-C3-1	75.67	8.52	35.16	372	778.09	405.46	39.7833	518.517	279.15	42.095
dnaJ-C3-2	NONTOXIN_Tnigr-CLP2590ngen_dnaJ-C3-2_ngenContig555_-_CDS	Nontoxin	dnaJ-C3-2	23.99	13.19	32.51	27.43	48.21	33.46	23.23	36.3667	29.7983	18.59
DnaJC7	NONTOXIN_Tnigr-CLP2759trinity_DnaJC7_trinity55281_-_CDS	Nontoxin	DnaJC7	4.61	11.22	14.75	11.36	16.73	13	10.1933	13.6967	11.945	7.915
dnaJ-C9	NONTOXIN_Tnigr-CLP2592trinity_dnaJ-C9_trinity10100_-_CDS	Nontoxin	dnaJ-C9	11.28	26.23	20.42	20.22	15.39	28.82	19.31	21.4767	20.3933	18.755
DNALyase	NONTOXIN_Tnigr-CLP2592trinity_DNALyase_trinity27670_-_CDS	Nontoxin	DNALyase	5.5	12.64	15.64	6.42	9.97	22.77	11.26	13.0533	12.1567	9.07
DNAPol-b	NONTOXIN_Tnigr-CLP2759trinity_DNAPol-b_trinity73620_-_CDS	Nontoxin	DNAPol-b	9.17	35.57	35.74	17.26	10.95	16.14	26.8267	14.7833	20.805	22.37
DnaPolD4	NONTOXIN_Tnigr-CLP2753ngen_DnaPolD4_ngen3726_-_CDS	Nontoxin	DnaPolD4	27.54	22.96	26.81	18.51	27.7	20.68	25.77	22.2967	24.0333	25.25
DNJB4	NONTOXIN_Tnigr-CLP2590trinity_DNJB4_trinityContig62097_-_CDS	Nontoxin	DNJB4	4.58	9.02	4.1	4.14	6.23	5.97	5.9	5.44667	5.67333	6.8
DolicholPMannosyltrans	NONTOXIN_Tnigr-CLP2753trinity_DolicholPMannosyltrans_trinity44545_-_CDS	Nontoxin	DolicholPMannosyltrans	14.45	35.66	46.42	25.78	25.19	42.17	32.1767	31.0467	31.6117	25.055
DolichPmbReg	NONTOXIN_Tnigr-CLP2592trinity_DolichPmbReg_trinity21248_-_CDS	Nontoxin	DolichPmbReg	11.52	13.5	5.38	14.95	17.15	21.91	10.1333	18.0033	14.0683	12.51
Dolichylphosphatase1	NONTOXIN_Tnigr-CLP2754trinity_Dolichylphosphatase1_trinity35227_-_CDS	Nontoxin	Dolichylphosphatase1	13.98	11.24	12.94	25.19	26.94	36.94	12.72	29.69	21.205	12.61
DOPDB	NONTOXIN_Tnigr-CLP2590trinity_DOPDB_trinityContig16453_-_CDS	Nontoxin	DOPDB	128.59	731.58	280.54	83.13	62.04	90.58	380.237	78.5833	229.41	430.085
DownSyn3	NONTOXIN_Tnigr-CLP2753trinity_DownSyn3_trinity13739_-_CDS	Nontoxin	DownSyn3	12.3	13.11	27.55	17.76	17.64	13.13	17.6533	16.1767	16.915	12.705
DPbGT	NONTOXIN_Tnigr-CLP2592trinity_DPbGT_trinity45288_-_CDS	Nontoxin	DPbGT	48.22	49.87	96.21	41.79	42.7	63.91	64.7667	49.4667	57.1167	49.045
DPCD	NONTOXIN_Tnigr-CLP2590trinity_DPCD_trinityContig78767_-_CDS	Nontoxin	DPCD	5.47	13.31	13.76	12.98	9.06	13.68	10.8467	11.9067	11.3767	9.39
DPIPPPH1	NONTOXIN_Tnigr-CLP2592trinity_DPIPPPH1_trinity28730_-_CDS	Nontoxin	DPIPPPH1	14.99	14.72	49.86	25	24.88	34.7	26.5233	28.1933	27.3583	14.855
DPIPPPHydrolase2	NONTOXIN_Tnigr-CLP2753trinity_DPIPPPHydrolase2_trinity24328_-_CDS	Nontoxin	DPIPPPHydrolase2	4.65	3.81	9.7	5.71	7.9	6.07	6.05333	6.56	6.30667	4.23
DPP4a	NONTOXIN_Tnigr-CLP2753trinity_DPP4a_trinity4600_-_CDS	Nontoxin	DPP4a	18.84	20.28	107.12	19.89	32.74	29.89	48.7467	27.5067	38.1267	19.56
Dpy30	NONTOXIN_Tnigr-CLP2592trinity_Dpy30_trinity7832_-_CDS	Nontoxin	Dpy30	44.15	58.56	95.96	61.16	59.9	84.98	66.2233	68.68	67.4517	51.355
Dpyr5CarSyn	NONTOXIN_Tnigr-CLP2592trinity_Dpyr5CarSyn_trinity1539_-_CDS	Nontoxin	Dpyr5CarSyn	13.35	9.47	154.07	13.27	23.25	18.24	58.9633	18.2533	38.6083	11.41
drebrin1	NONTOXIN_Tnigr-CLP2591ngen_drebrin1_ngenContig10240_-_CDS	Nontoxin	drebrin1	31.09	48.8	67.42	46.13	39.16	46.37	49.1033	43.8867	46.495	39.945
DSPP23	NONTOXIN_Tnigr-CLP2754trinity_DSPP23_trinity37422_-_CDS	Nontoxin	DSPP23	5.5	22.98	32.3	14.56	7.92	1.86	20.26	8.11333	14.1867	14.24
dsRNAStauf1	NONTOXIN_Tnigr-CLP2754trinity_dsRNAStauf1_trinity4164_-_CDS	Nontoxin	dsRNAStauf1	46.16	60.4	123	53.17	49.38	57.37	76.52	53.3067	64.9133	53.28
dsTPK3	NONTOXIN_Tnigr-CLP2754trinity_dsTPK3_trinity4906_-_CDS	Nontoxin	dsTPK3	4.51	4.24	5.32	5.78	7.72	6.31	4.69	6.60333	5.64667	4.375
Dtyrdeacylase2	NONTOXIN_Tnigr-CLP2592trinity_Dtyrdeacylase2_trinity19977_-_CDS	Nontoxin	Dtyrdeacylase2	22.32	10	34.6	19.11	27.57	41.59	22.3067	29.4233	25.865	16.16
DualMitKinKin4	NONTOXIN_Tnigr-CLP2590trinity_DualMitKinKin4_trinityContig85883_-_CDS	Nontoxin	DualMitKinKin4	9.43	10.69	12.97	11.26	14.87	12.11	11.03	12.7467	11.8883	10.06
DualSpecKin-CLK3	NONTOXIN_Tnigr-CLP2759trinity_DualSpecKin-CLK3_trinity23416_-_CDS	Nontoxin	DualSpecKin-CLK3	15.92	18.58	21.85	18.33	27.17	15.63	18.7833	20.3767	19.58	17.25
DualSpecKinKin2	NONTOXIN_Tnigr-CLP2753trinity_DualSpecKinKin2_trinity20631_-_CDS	Nontoxin	DualSpecKinKin2	2.7	5.26	9.33	8.15	10.12	8.91	5.76333	9.06	7.41167	3.98
DualSpecPP1	NONTOXIN_Tnigr-CLP2753ngen_DualSpecPP1_ngen1108_-_CDS	Nontoxin	DualSpecPP1	38.57	47.64	22.16	35.76	43.4	27.81	36.1233	35.6567	35.89	43.105
DualSpecPP19	NONTOXIN_Tnigr-CLP2591trinity_DualSpecPP19_trinityContig158257_-_CDS	Nontoxin	DualSpecPP19	3.59	12.93	5.59	6.82	4.06	8.48	7.37	6.45333	6.91167	8.26
DUS6	NONTOXIN_Tnigr-CLP2590trinity_DUS6_trinityContig31068_-_CDS	Nontoxin	DUS6	6.09	6.13	12.32	6.55	8.91	13.69	8.18	9.71667	8.94833	6.11
Dynactin2	NONTOXIN_Tnigr-CLP2591ngen_Dynactin2_ngenContig5577_-_CDS	Nontoxin	Dynactin2	27.97	50.69	65.95	44.46	38.02	54.61	48.2033	45.6967	46.95	39.33
Dynactin3	NONTOXIN_Tnigr-CLP2592trinity_Dynactin3_trinity1595_-_CDS	Nontoxin	Dynactin3	124.04	78.1	88.2	160.26	119.12	121.92	96.78	133.767	115.273	101.07
Dynactin-5	NONTOXIN_Tnigr-CLP2592trinity_Dynactin-5_trinity55282_-_CDS	Nontoxin	Dynactin-5	30.93	46.1	31.46	39.27	33.01	22.96	36.1633	31.7467	33.955	38.515
Dynamin2	NONTOXIN_Tnigr-CLP2753trinity_Dynamin2_trinity2469_-_CDS	Nontoxin	Dynamin2	9.85	13.41	24.59	17.38	27.41	19.25	15.95	21.3467	18.6483	11.63
DyneinLight1	NONTOXIN_Tnigr-CLP2592ngen_DyneinLight1_ngen599_-_CDS	Nontoxin	DyneinLight1	70.55	87.82	186.09	114.96	51.29	125.74	114.82	97.33	106.075	79.185
DyneinLight2	NONTOXIN_Tnigr-CLP2592ngen_DyneinLight2_ngen1313_-_CDS	Nontoxin	DyneinLight2	47.92	97.92	79.75	97.84	111.9	111.54	75.1967	107.093	91.145	72.92
DyneinLightRdblk2	NONTOXIN_Tnigr-CLP2592trinity_DyneinLightRdblk2_trinity50798_-_CDS	Nontoxin	DyneinLightRdblk2	138.35	52.73	38.46	135.99	47.42	95.74	76.5133	93.05	84.7817	95.54
DyneinTctex1	NONTOXIN_Tnigr-CLP2592ngen_DyneinTctex1_ngen258_-_CDS	Nontoxin	DyneinTctex1	42.99	46.83	75.54	47.12	28.33	65.95	55.12	47.1333	51.1267	44.91
e2FPhos	NONTOXIN_Tnigr-CLP2592trinity_e2FPhos_trinity41798_-_CDS	Nontoxin	e2FPhos	9.1	14.5	25.02	24.26	26.4	29.85	16.2067	26.8367	21.5217	11.8
E2Q2	NONTOXIN_Tnigr-CLP2592ngen_E2Q2_ngen1462_-_CDS	Nontoxin	E2Q2	16.08	32.48	44.47	23.27	21.05	24.44	31.01	22.92	26.965	24.28
E3-SUMO	NONTOXIN_Tnigr-CLP2592trinity_E3-SUMO_trinity44034_-_CDS	Nontoxin	E3-SUMO	10.53	15.22	16.26	5.85	19.6	10.6	14.0033	12.0167	13.01	12.875
E3UFM1Lig1	NONTOXIN_Tnigr-CLP2753trinity_E3UFM1Lig1_trinity33230_-_CDS	Nontoxin	E3UFM1Lig1	26.11	47.15	68.22	37.87	60.09	48.84	47.16	48.9333	48.0467	36.63
EA47	NONTOXIN_Tnigr-CLP2590ngen_EA47_ngenContig8098_-_CDS	Nontoxin	EA47	99.29	272.36	0	0	0	0.79	123.883	0.263333	62.0733	185.825
EAPT1	NONTOXIN_Tnigr-CLP2754trinity_EAPT1_trinity41235_-_CDS	Nontoxin	EAPT1	10.45	7.95	15.04	11.91	15.88	14.01	11.1467	13.9333	12.54	9.2
ECE1	NONTOXIN_Tnigr-CLP2759trinity_ECE1_trinity53776_-_CDS	Nontoxin	ECE1	9.81	16.68	23.13	16.2	32.34	17.67	16.54	22.07	19.305	13.245
EDRK1	NONTOXIN_Tnigr-CLP2592ngen_EDRK1_ngen3582_-_CDS	Nontoxin	EDRK1	636.07	650.72	1170.79	662.15	611.96	721.1	819.193	665.07	742.132	643.395
EF1	NONTOXIN_Tnigr-CLP2592ngen_EF1_ngen2200_-_CDS	Nontoxin	EF1	39.65	53.76	73	53.1	83.62	73.44	55.47	70.0533	62.7617	46.705
EF-1a1	NONTOXIN_Tnigr-CLP2592ngen_EF-1a1_ngen2750_-_CDS	Nontoxin	EF-1a1	2436.53	7828.27	6867.5	4248	4158.2	3628.85	5710.77	4011.68	4861.23	5132.4
EF-1a2	NONTOXIN_Tnigr-CLP2753ngen_EF-1a2_ngen798_-_CDS	Nontoxin	EF-1a2	1.42	70.12	6.21	154.17	8.57	5.91	25.9167	56.2167	41.0667	35.77
EF-1b	NONTOXIN_Tnigr-CLP2592ngen_EF-1b_ngen3369_-_CDS	Nontoxin	EF-1b	329.76	1317.88	996.04	703.25	533.99	555.07	881.227	597.437	739.332	823.82
EF1D	NONTOXIN_Tnigr-CLP2592trinity_EF1D_trinity60094_-_CDS	Nontoxin	EF1D	112.51	537.98	291.11	206.4	182.87	168.7	313.867	185.99	249.928	325.245
EF-1d	NONTOXIN_Tnigr-CLP2592trinity_EF-1d_trinity60092_-_CDS	Nontoxin	EF-1d	111.62	551.25	507.2	292.45	158.46	157.77	390.023	202.893	296.458	331.435
EF-1g	NONTOXIN_Tnigr-CLP2592trinity_EF-1g_trinity19878_-_CDS	Nontoxin	EF-1g	254.01	1186.92	757.58	586.04	708.18	493.41	732.837	595.877	664.357	720.465
EF-2	NONTOXIN_Tnigr-CLP2592ngen_EF-2_ngen2318_-_CDS	Nontoxin	EF-2	552.08	2069.93	2865.13	1047.68	1502.61	860.01	1829.05	1136.77	1482.91	1311
EF2Kin	NONTOXIN_Tnigr-CLP2754trinity_EF2Kin_trinity48873_-_CDS	Nontoxin	EF2Kin	12.57	28.94	80.97	6.43	14.31	12.63	40.8267	11.1233	25.975	20.755
EF-A-Nterm	NONTOXIN_Tnigr-CLP2592trinity_EF-A-Nterm_trinity45343_-_CDS	Nontoxin	EF-A-Nterm	9.6	15.81	16.3	21.14	14.21	17.99	13.9033	17.78	15.8417	12.705
EF-B2	NONTOXIN_Tnigr-CLP2592ngen_EF-B2_ngen315_-_CDS	Nontoxin	EF-B2	142.02	391.64	169.36	189.67	272.96	310.49	234.34	257.707	246.023	266.83
EF-SPT4	NONTOXIN_Tnigr-CLP2592ngen_EF-SPT4_ngen1621_-_CDS	Nontoxin	EF-SPT4	84.75	98.87	120.68	108.77	74.12	151.38	101.433	111.423	106.428	91.81
EGFRecKin8	NONTOXIN_Tnigr-CLP2754trinity_EGFRecKin8_trinity27584_-_CDS	Nontoxin	EGFRecKin8	11.47	5.86	6.05	22.42	35.03	39.84	7.79333	32.43	20.1117	8.665
EGK06895	NONTOXIN_Tnigr-CLP2592ngen_EGK06895_ngen1215_-_CDS	Nontoxin	EGK06895	248.16	299.3	222.61	221.56	147.18	141.87	256.69	170.203	213.447	273.73
EHdom3	NONTOXIN_Tnigr-CLP2591trinity_EHdom3_trinityContig68631_-_CDS	Nontoxin	EHdom3	3.13	7.16	11.96	5.34	12.34	12.81	7.41667	10.1633	8.79	5.145
EIF1AD	NONTOXIN_Tnigr-CLP2753trinity_EIF1AD_trinity41090_-_CDS	Nontoxin	EIF1AD	24.77	13.25	38.93	20.27	11.03	27.03	25.65	19.4433	22.5467	19.01
EIF3J	NONTOXIN_Tnigr-CLP2592ngen_EIF3J_ngen850_-_CDS	Nontoxin	EIF3J	75.3	105.72	184.53	87.56	84.23	124.81	121.85	98.8667	110.358	90.51
ElastaseInhib	NONTOXIN_Tnigr-CLP2753ngen_ElastaseInhib_ngen3062_-_CDS	Nontoxin	ElastaseInhib	71.65	127.45	103.01	114.36	89.9	153.14	100.703	119.133	109.918	99.55
ElecTransferFlava	NONTOXIN_Tnigr-CLP2592trinity_ElecTransferFlava_trinity39919_-_CDS	Nontoxin	ElecTransferFlava	70.09	64.98	55.69	77.52	81.11	82.94	63.5867	80.5233	72.055	67.535
ELL-2	NONTOXIN_Tnigr-CLP2592ngen_ELL-2_ngen432_-_CDS	Nontoxin	ELL-2	19.24	36.14	72.05	32.41	24.57	33.55	42.4767	30.1767	36.3267	27.69
Elongation1	NONTOXIN_Tnigr-CLP2592ngen_Elongation1_ngen2028_-_CDS	Nontoxin	Elongation1	17.24	35.59	39.38	22.33	36.88	27.67	30.7367	28.96	29.8483	26.415
ElongFattyAcid5	NONTOXIN_Tnigr-CLP2753trinity_ElongFattyAcid5_trinity20574_-_CDS	Nontoxin	ElongFattyAcid5	7.23	5.88	5.36	7.01	14.34	10.17	6.15667	10.5067	8.33167	6.555
EMP1	NONTOXIN_Tnigr-CLP2754trinity_EMP1_trinity19157_-_CDS	Nontoxin	EMP1	11.4	62.91	68.64	17.13	13.29	21.59	47.65	17.3367	32.4933	37.155
EMP2	NONTOXIN_Tnigr-CLP2590trinity_EMP2_trinityContig56148_-_CDS	Nontoxin	EMP2	4.94	9.09	13.1	2.34	6.68	8.4	9.04333	5.80667	7.425	7.015
emp24-2	NONTOXIN_Tnigr-CLP2592ngen_emp24-2_ngen3529_-_CDS	Nontoxin	emp24-2	164.82	109.71	496.07	350.22	470.42	317.93	256.867	379.523	318.195	137.265
emp24-9	NONTOXIN_Tnigr-CLP2592ngen_emp24-9_ngen2480_-_CDS	Nontoxin	emp24-9	156.28	44.81	288.4	218.15	405.32	246.58	163.163	290.017	226.59	100.545
Endopeptidase	NONTOXIN_Tnigr-CLP2759trinity_Endopeptidase_trinity13747_-_CDS	Nontoxin	Endopeptidase	2.56	10.8	4.99	2.88	8.42	7.87	6.11667	6.39	6.25333	6.68
Endophilin-A2	NONTOXIN_Tnigr-CLP2754trinity_Endophilin-A2_trinity20440_-_CDS	Nontoxin	Endophilin-A2	9.1	20.57	58.08	22.14	36.98	21.92	29.25	27.0133	28.1317	14.835
EndophilinB1	NONTOXIN_Tnigr-CLP2753ngen_EndophilinB1_ngen4086_-_CDS	Nontoxin	EndophilinB1	34.36	44.07	44.6	34.22	33.14	36.3	41.01	34.5533	37.7817	39.215
Endoplasmin	NONTOXIN_Tnigr-CLP2592ngen_Endoplasmin_ngen3675_-_CDS	Nontoxin	Endoplasmin	340.8	50.12	97.11	2136.07	3676.27	2172.9	162.677	2661.75	1412.21	195.46
EndothelialDiff1	NONTOXIN_Tnigr-CLP2592ngen_EndothelialDiff1_ngen3543_-_CDS	Nontoxin	EndothelialDiff1	651.02	958.48	1000.85	701.16	448.65	785.72	870.117	645.177	757.647	804.75
EnhBinding-g	NONTOXIN_Tnigr-CLP2592ngen_EnhBinding-g_ngen638_-_CDS	Nontoxin	EnhBinding-g	32.28	25.66	70.58	43.5	81.48	57.62	42.84	60.8667	51.8533	28.97
EnhRudimentary	NONTOXIN_Tnigr-CLP2592ngen_EnhRudimentary_ngen672_-_CDS	Nontoxin	EnhRudimentary	105.36	104.69	179.27	178.38	148.06	239	129.773	188.48	159.127	105.025
EnolasePhosphatase-E1	NONTOXIN_Tnigr-CLP2590trinity_EnolasePhosphatase-E1_trinityContig62265_-_CDS	Nontoxin	EnolasePhosphatase-E1	8.97	11.79	34.29	6.4	9.28	19.1	18.35	11.5933	14.9717	10.38
ENTPDPHydrolase6	NONTOXIN_Tnigr-CLP2754trinity_ENTPDPHydrolase6_trinity2328_-_CDS	Nontoxin	ENTPDPHydrolase6	24.59	22.24	25.71	13.35	18.29	16.97	24.18	16.2033	20.1917	23.415
ENTPDPHydrolase7	NONTOXIN_Tnigr-CLP2754trinity_ENTPDPHydrolase7_trinity36406_-_CDS	Nontoxin	ENTPDPHydrolase7	15.43	7.18	33.61	16.76	38.2	20.11	18.74	25.0233	21.8817	11.305
ENY2	NONTOXIN_Tnigr-CLP2592ngen_ENY2_ngen1534_-_CDS	Nontoxin	ENY2	25.81	43.94	90.9	24.9	36.48	55.17	53.55	38.85	46.2	34.875
EpithelCellAdh	NONTOXIN_Tnigr-CLP2592ngen_EpithelCellAdh_ngen1057_-_CDS	Nontoxin	EpithelCellAdh	100.4	160.42	139.72	130.96	125.36	151.45	133.513	135.923	134.718	130.41
EPS8	NONTOXIN_Tnigr-CLP2590ngen_EPS8_ngenContig2104_-_CDS	Nontoxin	EPS8	9.14	19.05	11.31	13.44	18.59	15.94	13.1667	15.99	14.5783	14.095
Epsin-2	NONTOXIN_Tnigr-CLP2754trinity_Epsin-2_trinity20333_-_CDS	Nontoxin	Epsin-2	13.54	14.77	26.35	22.88	25.57	17.11	18.22	21.8533	20.0367	14.155
ER29	NONTOXIN_Tnigr-CLP2592ngen_ER29_ngen1544_-_CDS	Nontoxin	ER29	112.52	49.93	60.88	158.93	227.96	127.16	74.4433	171.35	122.897	81.225
ER44	NONTOXIN_Tnigr-CLP2592ngen_ER44_ngen434_-_CDS	Nontoxin	ER44	74.48	34.26	50.21	71.86	137.15	118.69	52.9833	109.233	81.1083	54.37
ERDegEnh3	NONTOXIN_Tnigr-CLP2753ngen_ERDegEnh3_ngen1124_-_CDS	Nontoxin	ERDegEnh3	34.22	8.61	37.6	37.64	95.37	60.39	26.81	64.4667	45.6383	21.415
ERF3A	NONTOXIN_Tnigr-CLP2592ngen_ERF3A_ngen1297_-_CDS	Nontoxin	ERF3A	41.72	35.35	58.01	55.89	54.52	73.87	45.0267	61.4267	53.2267	38.535
ERGGIC1	NONTOXIN_Tnigr-CLP2753ngen_ERGGIC1_ngen406_-_CDS	Nontoxin	ERGGIC1	147.39	34.54	41.35	114.93	109.66	115.02	74.4267	113.203	93.815	90.965
ERGI3	NONTOXIN_Tnigr-CLP2759ngen_ERGI3_ngen4909_-_CDS	Nontoxin	ERGI3	25.63	15.98	42.02	37.95	38.98	37.24	27.8767	38.0567	32.9667	20.805
ERGIC-53	NONTOXIN_Tnigr-CLP2753ngen_ERGIC-53_ngen988_-_CDS	Nontoxin	ERGIC-53	74.33	20.16	246.15	110.14	166.99	149.8	113.547	142.31	127.928	47.245
ER-Golgi2	NONTOXIN_Tnigr-CLP2592trinity_ER-Golgi2_trinity58293_-_CDS	Nontoxin	ER-Golgi2	41.59	13.86	57.21	94.58	119.56	95.49	37.5533	103.21	70.3817	27.725
ErgosterolBioSyn-28	NONTOXIN_Tnigr-CLP2592trinity_ErgosterolBioSyn-28_trinity3303_-_CDS	Nontoxin	ErgosterolBioSyn-28	25.26	9.21	16.26	48.48	130.15	53	16.91	77.21	47.06	17.235
Erlin2	NONTOXIN_Tnigr-CLP2753ngen_Erlin2_ngen4138_-_CDS	Nontoxin	Erlin2	24.04	14.94	37.4	25.22	32.01	34.51	25.46	30.58	28.02	19.49
ERLumen1	NONTOXIN_Tnigr-CLP2592trinity_ERLumen1_trinity28686_-_CDS	Nontoxin	ERLumen1	4.28	6.87	11.41	15.84	30.92	20.2	7.52	22.32	14.92	5.575
ERLumenRR2	NONTOXIN_Tnigr-CLP2592ngen_ERLumenRR2_ngen1322_-_CDS	Nontoxin	ERLumenRR2	109.67	117.98	209.86	201.01	325.48	203.87	145.837	243.453	194.645	113.825
ERLumerRec3	NONTOXIN_Tnigr-CLP2592ngen_ERLumerRec3_ngen651_-_CDS	Nontoxin	ERLumerRec3	11.6	10.6	61.52	30.45	80.09	35.89	27.9067	48.81	38.3583	11.1
ERUbiq2	NONTOXIN_Tnigr-CLP2754trinity_ERUbiq2_trinity49302_-_CDS	Nontoxin	ERUbiq2	7.44	12.99	11.66	8.15	24.3	16.04	10.6967	16.1633	13.43	10.215
ErythMem	NONTOXIN_Tnigr-CLP2754trinity_ErythMem_trinity47870_-_CDS	Nontoxin	ErythMem	14.23	59.87	235.61	56.04	30.2	70.42	103.237	52.22	77.7283	37.05
ES1	NONTOXIN_Tnigr-CLP2592ngen_ES1_ngen572_-_CDS	Nontoxin	ES1	17.58	48.17	67.21	14.03	15.35	22.53	44.32	17.3033	30.8117	32.875
EstrogenReceptor-alpha	NONTOXIN_Tnigr-CLP2753trinity_EstrogenReceptor-alpha_trinity43472_-_CDS	Nontoxin	EstrogenReceptor-alpha	22.51	17.18	8.86	20.03	15.38	15.08	16.1833	16.83	16.5067	19.845
Etif2A	NONTOXIN_Tnigr-CLP2590trinity_Etif2A_trinityContig37296_-_CDS	Nontoxin	Etif2A	9.88	8.54	23.79	17.01	21.88	18.75	14.07	19.2133	16.6417	9.21
Etoposide	NONTOXIN_Tnigr-CLP2753trinity_Etoposide_trinity52557_-_CDS	Nontoxin	Etoposide	19.55	18.54	21.12	14.77	29.37	14.07	19.7367	19.4033	19.57	19.045
ETS	NONTOXIN_Tnigr-CLP2592trinity_ETS_trinity34214_-_CDS	Nontoxin	ETS	49.45	61.04	81.72	91.36	113.23	138.08	64.07	114.223	89.1467	55.245
ETSElf3	NONTOXIN_Tnigr-CLP2753trinity_ETSElf3_trinity52562_-_CDS	Nontoxin	ETSElf3	27.01	41.88	35.65	20.18	26.13	32.06	34.8467	26.1233	30.485	34.445
EukTIF3H	NONTOXIN_Tnigr-CLP2753ngen_EukTIF3H_ngen1411_-_CDS	Nontoxin	EukTIF3H	85.94	330.33	380.84	174.96	175.83	140.53	265.703	163.773	214.738	208.135
EukTran4E	NONTOXIN_Tnigr-CLP2592ngen_EukTran4E_ngen440_-_CDS	Nontoxin	EukTran4E	60.57	42.76	111.07	78.55	68.04	132.24	71.4667	92.9433	82.205	51.665
EvoToll	NONTOXIN_Tnigr-CLP2753ngen_EvoToll_ngen2487_-_CDS	Nontoxin	EvoToll	29.59	14.52	29.41	22.8	16.47	26.17	24.5067	21.8133	23.16	22.055
ExchangeTrans3	NONTOXIN_Tnigr-CLP2753trinity_ExchangeTrans3_trinity48764_-_CDS	Nontoxin	ExchangeTrans3	11.65	11.34	35.7	17.4	23.13	17.41	19.5633	19.3133	19.4383	11.495
Exonuclease-RRP44	NONTOXIN_Tnigr-CLP2591trinity_Exonuclease-RRP44_trinityContig87954_-_CDS	Nontoxin	Exonuclease-RRP44	6.8	9.98	8.07	6.56	10.7	6.39	8.28333	7.88333	8.08333	8.39
Exosome-RRP42	NONTOXIN_Tnigr-CLP2753trinity_Exosome-RRP42_trinity23720_-_CDS	Nontoxin	Exosome-RRP42	6.97	16.29	5.48	7.96	10.61	13.53	9.58	10.7	10.14	11.63
Exostosin2-1	NONTOXIN_Tnigr-CLP2753trinity_Exostosin2-1_trinity15923_-_CDS	Nontoxin	Exostosin2-1	10.14	5.67	13.08	6.96	12.4	5.94	9.63	8.43333	9.03167	7.905
Exostosin2-2	NONTOXIN_Tnigr-CLP2754trinity_Exostosin2-2_trinity35642_-_CDS	Nontoxin	Exostosin2-2	7.67	7.8	13.44	12.17	18.64	9.4	9.63667	13.4033	11.52	7.735
Ezrin	NONTOXIN_Tnigr-CLP2753ngen_Ezrin_ngen1098_-_CDS	Nontoxin	Ezrin	66.12	132.96	114.61	118.59	127.52	161.79	104.563	135.967	120.265	99.54
F204A	NONTOXIN_Tnigr-CLP2592ngen_F204A_ngen1974_-_CDS	Nontoxin	F204A	30.86	32.53	35.58	24.85	30.88	41.01	32.99	32.2467	32.6183	31.695
FABP4	NONTOXIN_Tnigr-CLP2592ngen_FABP4_ngen2614_-_CDS	Nontoxin	FABP4	33.97	832.92	890.3	63.15	15.24	45.67	585.73	41.3533	313.542	433.445
FABPH	NONTOXIN_Tnigr-CLP2592trinity_FABPH_trinity57080_-_CDS	Nontoxin	FABPH	8.37	123.13	42.33	12.27	8.34	30.28	57.9433	16.9633	37.4533	65.75
facta2	NONTOXIN_Tnigr-CLP2592ngen_facta2_ngen1160_-_CDS	Nontoxin	facta2	33.65	41.75	75.06	57.29	39.62	48.21	50.1533	48.3733	49.2633	37.7
FactinCapa1	NONTOXIN_Tnigr-CLP2753trinity_FactinCapa1_trinity13386_-_CDS	Nontoxin	FactinCapa1	9.37	8.7	14.2	10.54	10.8	11.81	10.7567	11.05	10.9033	9.035
FAHD1	NONTOXIN_Tnigr-CLP2753trinity_FAHD1_trinity38193_-_CDS	Nontoxin	FAHD1	4.57	8.53	4.25	5.29	6.47	11.29	5.78333	7.68333	6.73333	6.55
FAM104A	NONTOXIN_Tnigr-CLP2753trinity_FAM104A_trinity4176_-_CDS	Nontoxin	FAM104A	193.21	116.28	150.31	113.58	150.67	84.75	153.267	116.333	134.8	154.745
FAM107A	NONTOXIN_Tnigr-CLP2592ngen_FAM107A_ngen1054_-_CDS	Nontoxin	FAM107A	22.54	19.44	91.71	3.51	6.68	17.84	44.5633	9.34333	26.9533	20.99
FAM108A	NONTOXIN_Tnigr-CLP2754trinity_FAM108A_trinity30191_-_CDS	Nontoxin	FAM108A	7.58	13.11	19.95	9.11	11.56	12.45	13.5467	11.04	12.2933	10.345
FAM122B	NONTOXIN_Tnigr-CLP2592trinity_FAM122B_trinity6146_-_CDS	Nontoxin	FAM122B	19.47	23.58	43.58	25.99	31.58	21.13	28.8767	26.2333	27.555	21.525
FAM136A	NONTOXIN_Tnigr-CLP2592trinity_FAM136A_trinity47746_-_CDS	Nontoxin	FAM136A	46.72	36.08	94.13	16.33	13.99	35.54	58.9767	21.9533	40.465	41.4
FAM13B	NONTOXIN_Tnigr-CLP2754trinity_FAM13B_trinity48033_-_CDS	Nontoxin	FAM13B	17.84	12.5	32.08	21.4	28.68	27.15	20.8067	25.7433	23.275	15.17
FAM158A	NONTOXIN_Tnigr-CLP2590ngen_FAM158A_ngenContig775_-_CDS	Nontoxin	FAM158A	7.59	12.32	13.1	23.46	26.65	14.52	11.0033	21.5433	16.2733	9.955
FAM168B	NONTOXIN_Tnigr-CLP2753trinity_FAM168B_trinity43216_-_CDS	Nontoxin	FAM168B	6.05	13.32	25.77	8.72	19.23	16.57	15.0467	14.84	14.9433	9.685
FAM173A	NONTOXIN_Tnigr-CLP2592trinity_FAM173A_trinity27407_-_CDS	Nontoxin	FAM173A	6.08	6.04	20.12	6.77	6.82	10.08	10.7467	7.89	9.31833	6.06
FAM18B1	NONTOXIN_Tnigr-CLP2592ngen_FAM18B1_ngen2277_-_CDS	Nontoxin	FAM18B1	35.42	18.95	71.61	35.73	44.02	28.5	41.9933	36.0833	39.0383	27.185
FAM195B	NONTOXIN_Tnigr-CLP2592trinity_FAM195B_trinity4279_-_CDS	Nontoxin	FAM195B	12.99	18.61	20.35	61.24	14.14	20.49	17.3167	31.9567	24.6367	15.8
FAM203A	NONTOXIN_Tnigr-CLP2591ngen_FAM203A_ngenContig12344_-_CDS	Nontoxin	FAM203A	44.69	55.52	47.4	17.15	24.21	24.32	49.2033	21.8933	35.5483	50.105
FAM32A	NONTOXIN_Tnigr-CLP2592ngen_FAM32A_ngen831_-_CDS	Nontoxin	FAM32A	147.01	216.13	412.82	206.51	141.1	363.71	258.653	237.107	247.88	181.57
FAM36A	NONTOXIN_Tnigr-CLP2592trinity_FAM36A_trinity47729_-_CDS	Nontoxin	FAM36A	5.6	10.42	32.36	12.84	22.23	17.36	16.1267	17.4767	16.8017	8.01
FAM3A	NONTOXIN_Tnigr-CLP2592ngen_FAM3A_ngen826_-_CDS	Nontoxin	FAM3A	56.57	38.1	93.01	32.73	32.18	32.28	62.56	32.3967	47.4783	47.335
FAM3B	NONTOXIN_Tnigr-CLP2592trinity_FAM3B_trinity17516_-_CDS	Nontoxin	FAM3B	107.23	75.93	246.3	145.55	123.76	184.19	143.153	151.167	147.16	91.58
FAM3C	NONTOXIN_Tnigr-CLP2753trinity_FAM3C_trinity27652_-_CDS	Nontoxin	FAM3C	11.63	11.68	33.83	11.42	12.63	14.69	19.0467	12.9133	15.98	11.655
FAM3D	NONTOXIN_Tnigr-CLP2592ngen_FAM3D_ngen3727_-_CDS	Nontoxin	FAM3D	61.33	31.57	751.04	112.03	98.96	111.15	281.313	107.38	194.347	46.45
FAM49A	NONTOXIN_Tnigr-CLP2591ngen_FAM49A_ngenContig9021_-_CDS	Nontoxin	FAM49A	8.02	14.93	15.22	3.94	3.09	5.28	12.7233	4.10333	8.41333	11.475
FAM49B	NONTOXIN_Tnigr-CLP2759trinity_FAM49B_trinity36009_-_CDS	Nontoxin	FAM49B	6.9	6.63	14.29	11.07	10.1	10.72	9.27333	10.63	9.95167	6.765
FAM50A	NONTOXIN_Tnigr-CLP2754trinity_FAM50A_trinity51500_-_CDS	Nontoxin	FAM50A	20.6	37.17	36.43	17.63	26.86	24.33	31.4	22.94	27.17	28.885
FAM54B	NONTOXIN_Tnigr-CLP2592trinity_FAM54B_trinity46910_-_CDS	Nontoxin	FAM54B	3.98	7.06	17.75	7.03	8.23	6.39	9.59667	7.21667	8.40667	5.52
FAM65A	NONTOXIN_Tnigr-CLP2754trinity_FAM65A_trinity21286_-_CDS	Nontoxin	FAM65A	17.76	15.95	16.36	11.81	25.28	12.14	16.69	16.41	16.55	16.855
FAM84A	NONTOXIN_Tnigr-CLP2754trinity_FAM84A_trinity43627_-_CDS	Nontoxin	FAM84A	14.64	24.26	83.7	9.29	10.11	10.39	40.8667	9.93	25.3983	19.45
FAN	NONTOXIN_Tnigr-CLP2590trinity_FAN_trinityContig98548_-_CDS	Nontoxin	FAN	6.27	7.08	8.84	10.86	13.21	9.46	7.39667	11.1767	9.28667	6.675
FarnesylPPSyn	NONTOXIN_Tnigr-CLP2753trinity_FarnesylPPSyn_trinity56625_-_CDS	Nontoxin	FarnesylPPSyn	6.2	2.02	12.69	7.18	7.64	5.97	6.97	6.93	6.95	4.11
FattyAcidBind	NONTOXIN_Tnigr-CLP2753ngen_FattyAcidBind_ngen293_-_CDS	Nontoxin	FattyAcidBind	56.42	81.75	53.79	43.42	27.56	55.88	63.9867	42.2867	53.1367	69.085
FBiP1	NONTOXIN_Tnigr-CLP2592ngen_FBiP1_ngen974_-_CDS	Nontoxin	FBiP1	80.97	162.47	135.63	127.78	92.89	109.78	126.357	110.15	118.253	121.72
Fbox22	NONTOXIN_Tnigr-CLP2590trinity_Fbox22_trinityContig24302_-_CDS	Nontoxin	Fbox22	7.5	10.55	15.16	8.98	13.96	8.71	11.07	10.55	10.81	9.025
FBox3	NONTOXIN_Tnigr-CLP2590ngen_FBox3_ngenContig4185_-_CDS	Nontoxin	FBox3	11.25	18.92	31.69	14.55	18.08	15.98	20.62	16.2033	18.4117	15.085
FBox4	NONTOXIN_Tnigr-CLP2592trinity_FBox4_trinity6095_-_CDS	Nontoxin	FBox4	11.73	20.21	72.96	14.13	19.07	26.48	34.9667	19.8933	27.43	15.97
FBox8	NONTOXIN_Tnigr-CLP2754trinity_FBox8_trinity74_-_CDS	Nontoxin	FBox8	10.74	7.99	14.57	16.7	21.94	25.29	11.1	21.31	16.205	9.365
FBox9	NONTOXIN_Tnigr-CLP2753ngen_FBox9_ngen2961_-_CDS	Nontoxin	FBox9	56.86	33.89	83.26	49	75.31	50.62	58.0033	58.31	58.1567	45.375
FBox-LRR20-1	NONTOXIN_Tnigr-CLP2754trinity_FBox-LRR20-1_trinity39289_-_CDS	Nontoxin	FBox-LRR20-1	4.73	10.26	8.78	6.28	18.09	9.72	7.92333	11.3633	9.64333	7.495
FBoxRR5	NONTOXIN_Tnigr-CLP2754trinity_FBoxRR5_trinity33851_-_CDS	Nontoxin	FBoxRR5	7.42	9.01	14.67	13.59	19.17	13.86	10.3667	15.54	12.9533	8.215
FBox-WD-2	NONTOXIN_Tnigr-CLP2753ngen_FBox-WD-2_ngen3264_-_CDS	Nontoxin	FBox-WD-2	14.18	22.06	25.71	24.88	35.38	32.6	20.65	30.9533	25.8017	18.12
FCLLfucose-synthase	NONTOXIN_Tnigr-CLP2754trinity_FCLLfucose-synthase_trinity49702_-_CDS	Nontoxin	FCLLfucose-synthase	69.46	50.61	50.83	24.96	24.88	35.31	56.9667	28.3833	42.675	60.035
FDCP8	NONTOXIN_Tnigr-CLP2759ngen_FDCP8_ngen2759_-_CDS	Nontoxin	FDCP8	22.97	20.74	18.05	23.37	26.23	22.52	20.5867	24.04	22.3133	21.855
Ferredoxin1	NONTOXIN_Tnigr-CLP2592trinity_Ferredoxin1_trinity60124_-_CDS	Nontoxin	Ferredoxin1	38.19	48.2	51.59	53.59	32.61	47.16	45.9933	44.4533	45.2233	43.195
FerritinA	NONTOXIN_Tnigr-CLP2592ngen_FerritinA_ngen3611_-_CDS	Nontoxin	FerritinA	71.86	2126.71	486.42	54.39	847.5	139.67	894.997	347.187	621.092	1099.29
FerritinHeavy	NONTOXIN_Tnigr-CLP2592ngen_FerritinHeavy_ngen3661_-_CDS	Nontoxin	FerritinHeavy	241.77	748.55	781.69	217.26	454.44	319.61	590.67	330.437	460.553	495.16
FerritinLight	NONTOXIN_Tnigr-CLP2592ngen_FerritinLight_ngen3610_-_CDS	Nontoxin	FerritinLight	156.81	1749.38	654.95	211.5	894.61	511.29	853.713	539.133	696.423	953.095
FeS1-CDGSH	NONTOXIN_Tnigr-CLP2592trinity_FeS1-CDGSH_trinity45299_-_CDS	Nontoxin	FeS1-CDGSH	123.64	117.59	121.5	132.95	62.69	95.95	120.91	97.1967	109.053	120.615
FeSCluster1	NONTOXIN_Tnigr-CLP2592ngen_FeSCluster1_ngen18_-_CDS	Nontoxin	FeSCluster1	29.65	30.26	74.29	36.31	35.45	43.61	44.7333	38.4567	41.595	29.955
FGFR1	NONTOXIN_Tnigr-CLP2592trinity_FGFR1_trinity35612_-_CDS	Nontoxin	FGFR1	21.93	16.33	27.76	54.09	41.95	71.77	22.0067	55.9367	38.9717	19.13
fhl3	NONTOXIN_Tnigr-CLP2753trinity_fhl3_trinity8142_-_CDS	Nontoxin	fhl3	3.96	16.63	14.66	12	5.84	7.11	11.75	8.31667	10.0333	10.295
FKBP3	NONTOXIN_Tnigr-CLP2592ngen_FKBP3_ngen1688_-_CDS	Nontoxin	FKBP3	70.64	43.89	75.5	96.2	74.57	133.61	63.3433	101.46	82.4017	57.265
FlapEndoNuc1	NONTOXIN_Tnigr-CLP2754trinity_FlapEndoNuc1_trinity34005_-_CDS	Nontoxin	FlapEndoNuc1	4.94	4.77	10.98	6.6	11.48	10.33	6.89667	9.47	8.18333	4.855
Flotillin1	NONTOXIN_Tnigr-CLP2753trinity_Flotillin1_trinity51395_-_CDS	Nontoxin	Flotillin1	6.54	10.89	13.27	11.65	18.44	16.66	10.2333	15.5833	12.9083	8.715
Flotillin2	NONTOXIN_Tnigr-CLP2753trinity_Flotillin2_trinity174_-_CDS	Nontoxin	Flotillin2	9.44	21.32	27.93	12.71	13.82	14.94	19.5633	13.8233	16.6933	15.38
Folliculin	NONTOXIN_Tnigr-CLP2590trinity_Folliculin_trinityContig25826_-_CDS	Nontoxin	Folliculin	7.48	16.07	9.17	7.77	11.71	5.96	10.9067	8.48	9.69333	11.775
Follistatin1	NONTOXIN_Tnigr-CLP2592trinity_Follistatin1_trinity41774_-_CDS	Nontoxin	Follistatin1	7.53	8.53	9.87	6.45	9.55	5.88	8.64333	7.29333	7.96833	8.03
Forkhead-I1ema	NONTOXIN_Tnigr-CLP2753ngen_Forkhead-I1ema_ngen3482_-_CDS	Nontoxin	Forkhead-I1ema	48.86	26.47	5.87	55.83	67.27	59.37	27.0667	60.8233	43.945	37.665
FragileX	NONTOXIN_Tnigr-CLP2591ngen_FragileX_ngenContig10204_-_CDS	Nontoxin	FragileX	13.11	35.09	25.19	19.61	26.25	19.02	24.4633	21.6267	23.045	24.1
FRG1	NONTOXIN_Tnigr-CLP2753trinity_FRG1_trinity25483_-_CDS	Nontoxin	FRG1	7.1	11.88	16.5	21.37	14.36	22.84	11.8267	19.5233	15.675	9.49
FrucBiPAldolaseB	NONTOXIN_Tnigr-CLP2592trinity_FrucBiPAldolaseB_trinity45158_-_CDS	Nontoxin	FrucBiPAldolaseB	57.56	126.47	163.31	149.64	149.86	154.14	115.78	151.213	133.497	92.015
FtsJMeT1	NONTOXIN_Tnigr-CLP2753trinity_FtsJMeT1_trinity21429_-_CDS	Nontoxin	FtsJMeT1	3.04	2.32	6.09	6.71	9.26	3.38	3.81667	6.45	5.13333	2.68
Fucosyltransferase	NONTOXIN_Tnigr-CLP2753ngen_Fucosyltransferase_ngen1162_-_CDS	Nontoxin	Fucosyltransferase	68.58	31.17	34.33	67	89.94	78.45	44.6933	78.4633	61.5783	49.875
Fumarylacetoacetase	NONTOXIN_Tnigr-CLP2590trinity_Fumarylacetoacetase_trinityContig91465_-_CDS	Nontoxin	Fumarylacetoacetase	6.21	68.75	46.77	16.08	22.55	12.22	40.5767	16.95	28.7633	37.48
FumarylacetoacetateHyd2A	NONTOXIN_Tnigr-CLP2592ngen_FumarylacetoacetateHyd2A_ngen494_-_CDS	Nontoxin	FumarylacetoacetateHyd2A	35.51	25.51	79.87	23.01	23.01	29.45	46.9633	25.1567	36.06	30.51
FXL21	NONTOXIN_Tnigr-CLP2590trinity_FXL21_trinityContig91392_-_CDS	Nontoxin	FXL21	5.32	5.55	17.26	8.86	9.5	10.02	9.37667	9.46	9.41833	5.435
G3PDH	NONTOXIN_Tnigr-CLP2592ngen_G3PDH_ngen1225_-_CDS	Nontoxin	G3PDH	61.38	57.11	112.22	53	41.24	56.05	76.9033	50.0967	63.5	59.245
G6PI1	NONTOXIN_Tnigr-CLP2590trinity_G6PI1_trinityContig93980_-_CDS	Nontoxin	G6PI1	13.85	14.87	12.62	5.11	3.07	8.33	13.78	5.50333	9.64167	14.36
G6PNATrans	NONTOXIN_Tnigr-CLP2592trinity_G6PNATrans_trinity27962_-_CDS	Nontoxin	G6PNATrans	27.43	8.47	39.29	29.6	60.9	75.77	25.0633	55.4233	40.2433	17.95
GABA2	NONTOXIN_Tnigr-CLP2592ngen_GABA2_ngen1867_-_CDS	Nontoxin	GABA2	80.49	69.65	88.92	57.25	52.32	45.11	79.6867	51.56	65.6233	75.07
GABARec	NONTOXIN_Tnigr-CLP2592ngen_GABARec_ngen2755_-_CDS	Nontoxin	GABARec	247.01	493.46	430.17	372.98	429.97	211.68	390.213	338.21	364.212	370.235
GADD45	NONTOXIN_Tnigr-CLP2592ngen_GADD45_ngen856_-_CDS	Nontoxin	GADD45	20.2	42.54	81.98	46.71	77.16	53.59	48.24	59.1533	53.6967	31.37
GALM	NONTOXIN_Tnigr-CLP2590trinity_GALM_trinityContig956_-_CDS	Nontoxin	GALM	4.64	7.99	10.13	1.29	0.41	11.21	7.58667	4.30333	5.945	6.315
GammaSecretase	NONTOXIN_Tnigr-CLP2753ngen_GammaSecretase_ngen1694_-_CDS	Nontoxin	GammaSecretase	132.55	161.63	158.19	66.98	71.58	78.63	150.79	72.3967	111.593	147.09
GAPDH	NONTOXIN_Tnigr-CLP2592ngen_GAPDH_ngen3573_-_CDS	Nontoxin	GAPDH	1492.88	2104.81	634.66	2468.14	786.27	1145.32	1410.78	1466.58	1438.68	1798.85
GapJunction-g1	NONTOXIN_Tnigr-CLP2592trinity_GapJunction-g1_trinity30235_-_CDS	Nontoxin	GapJunction-g1	12.78	10.45	14.66	9.51	17.75	8.86	12.63	12.04	12.335	11.615
GATS1	NONTOXIN_Tnigr-CLP2592trinity_GATS1_trinity51020_-_CDS	Nontoxin	GATS1	2.49	10.84	8.07	7.92	12.06	7.22	7.13333	9.06667	8.1	6.665
GATS3	NONTOXIN_Tnigr-CLP2754trinity_GATS3_trinity93_-_CDS	Nontoxin	GATS3	7.51	15.24	10.24	9.08	19.89	7.25	10.9967	12.0733	11.535	11.375
GBG1	NONTOXIN_Tnigr-CLP2592trinity_GBG1_trinity54841_-_CDS	Nontoxin	GBG1	8.94	14.83	0	10.35	30.13	0	7.92333	13.4933	10.7083	11.885
GBinding	NONTOXIN_Tnigr-CLP2753trinity_GBinding_trinity16998_-_CDS	Nontoxin	GBinding	147.66	228.12	249.31	209.61	182.37	161.7	208.363	184.56	196.462	187.89
GBRL3	NONTOXIN_Tnigr-CLP2753trinity_GBRL3_trinity6960_-_CDS	Nontoxin	GBRL3	10.98	13.64	10.59	16.03	32.7	23.06	11.7367	23.93	17.8333	12.31
GDPFucoseTrans1	NONTOXIN_Tnigr-CLP2592trinity_GDPFucoseTrans1_trinity13972_-_CDS	Nontoxin	GDPFucoseTrans1	40.69	34.65	49.3	45.57	46.66	30.08	41.5467	40.77	41.1583	37.67
GDPman46Deh	NONTOXIN_Tnigr-CLP2592trinity_GDPman46Deh_trinity39712_-_CDS	Nontoxin	GDPman46Deh	39.51	28.37	87.5	55.88	16.19	80.59	51.7933	50.8867	51.34	33.94
Gem7	NONTOXIN_Tnigr-CLP2592trinity_Gem7_trinity10926_-_CDS	Nontoxin	Gem7	34.75	76.77	39.84	58.6	61.36	49.1	50.4533	56.3533	53.4033	55.76
Gemin6	NONTOXIN_Tnigr-CLP2753trinity_Gemin6_trinity42282_-_CDS	Nontoxin	Gemin6	10.5	11.36	24.02	12.87	17.82	27.29	15.2933	19.3267	17.31	10.93
GenTFIIH3	NONTOXIN_Tnigr-CLP2592trinity_GenTFIIH3_trinity7606_-_CDS	Nontoxin	GenTFIIH3	11.55	13.38	13.14	13.99	19.98	23.45	12.69	19.14	15.915	12.465
GeranylgeranylPyrophosphateSyn	NONTOXIN_Tnigr-CLP2753trinity_GeranylgeranylPyrophosphateSyn_trinity43548_-_CDS	Nontoxin	GeranylgeranylPyrophosphateSyn	6.41	4.09	11.45	10.42	10.16	8.1	7.31667	9.56	8.43833	5.25
Geranylgeranyltrans-1a	NONTOXIN_Tnigr-CLP2753trinity_Geranylgeranyltrans-1a_trinity2167_-_CDS	Nontoxin	Geranylgeranyltrans-1a	16.9	20.22	26.25	18.83	23.9	26.62	21.1233	23.1167	22.12	18.56
GeranylgeranylTrans-2b	NONTOXIN_Tnigr-CLP2753trinity_GeranylgeranylTrans-2b_trinity50905_-_CDS	Nontoxin	GeranylgeranylTrans-2b	14.5	8.22	15.18	13.7	8.98	14.54	12.6333	12.4067	12.52	11.36
GFPT2	NONTOXIN_Tnigr-CLP2753ngen_GFPT2_ngen358_-_CDS	Nontoxin	GFPT2	24.63	3.76	53.58	24.86	25.56	34	27.3233	28.14	27.7317	14.195
GH-TMP	NONTOXIN_Tnigr-CLP2592ngen_GH-TMP_ngen987_-_CDS	Nontoxin	GH-TMP	78.33	102.85	116.59	93.72	105.28	79.36	99.2567	92.7867	96.0217	90.59
GINS	NONTOXIN_Tnigr-CLP2592ngen_GINS_ngen2139_-_CDS	Nontoxin	GINS	42.39	43.96	68.27	36.86	32.04	40.96	51.54	36.62	44.08	43.175
GlcNAcbGalB	NONTOXIN_Tnigr-CLP2592trinity_GlcNAcbGalB_trinity37750_-_CDS	Nontoxin	GlcNAcbGalB	8.12	5.57	17.25	10.44	27.06	11.51	10.3133	16.3367	13.325	6.845
GliaMaturationFactor-b	NONTOXIN_Tnigr-CLP2754trinity_GliaMaturationFactor-b_trinity31227_-_CDS	Nontoxin	GliaMaturationFactor-b	7.79	6.98	37.46	17.81	11.79	31.69	17.41	20.43	18.92	7.385
GlnSyn	NONTOXIN_Tnigr-CLP2592ngen_GlnSyn_ngen3691_-_CDS	Nontoxin	GlnSyn	115.82	234.18	205.94	180.18	337.13	317.96	185.313	278.423	231.868	175
GlucoseP-DH	NONTOXIN_Tnigr-CLP2753ngen_GlucoseP-DH_ngen4063_-_CDS	Nontoxin	GlucoseP-DH	20.19	21.72	16.13	29.02	41.68	41.8	19.3467	37.5	28.4233	20.955
GlucoseTransporter1	NONTOXIN_Tnigr-CLP2753trinity_GlucoseTransporter1_trinity42519_-_CDS	Nontoxin	GlucoseTransporter1	6.91	10.8	11.37	11.4	13.6	12.2	9.69333	12.4	11.0467	8.855
GlucPIsom	NONTOXIN_Tnigr-CLP2753ngen_GlucPIsom_ngen638_-_CDS	Nontoxin	GlucPIsom	90.11	173.1	105.29	136.77	69.93	125.65	122.833	110.783	116.808	131.605
GlutamateRec	NONTOXIN_Tnigr-CLP2754trinity_GlutamateRec_trinity46021_-_CDS	Nontoxin	GlutamateRec	19.31	32.82	25.61	20.34	34.2	6.52	25.9133	20.3533	23.1333	26.065
Glutaredoxin1	NONTOXIN_Tnigr-CLP2592ngen_Glutaredoxin1_ngen3069_-_CDS	Nontoxin	Glutaredoxin1	742.64	292.76	932.02	857.8	535.04	660.55	655.807	684.463	670.135	517.7
Glutaredoxin5	NONTOXIN_Tnigr-CLP2592trinity_Glutaredoxin5_trinity10985_-_CDS	Nontoxin	Glutaredoxin5	42.36	85.68	53.82	42.33	94.02	148.11	60.62	94.82	77.72	64.02
GlutathioneSTransferase1-1	NONTOXIN_Tnigr-CLP2592trinity_GlutathioneSTransferase1-1_trinity35335_-_CDS	Nontoxin	GlutathioneSTransferase1-1	0	25.69	22	0.66	0	0.59	15.8967	0.416667	8.15667	12.845
GlutCoADeh	NONTOXIN_Tnigr-CLP2753trinity_GlutCoADeh_trinity21484_-_CDS	Nontoxin	GlutCoADeh	8.89	12.45	15.79	13.47	17.8	13.34	12.3767	14.87	13.6233	10.67
GlutRNASyn	NONTOXIN_Tnigr-CLP2591trinity_GlutRNASyn_trinityContig70033_-_CDS	Nontoxin	GlutRNASyn	7.65	8.12	10.62	8.95	7.6	8.57	8.79667	8.37333	8.585	7.885
GlycineNMethyltransferase	NONTOXIN_Tnigr-CLP2592trinity_GlycineNMethyltransferase_trinity39898_-_CDS	Nontoxin	GlycineNMethyltransferase	13.43	8.51	22.52	14.87	14.4	9.02	14.82	12.7633	13.7917	10.97
Glycogenin1	NONTOXIN_Tnigr-CLP2753trinity_Glycogenin1_trinity48515_-_CDS	Nontoxin	Glycogenin1	14.18	34.16	18.56	29.43	14.63	23.24	22.3	22.4333	22.3667	24.17
GlycogenPhosphorylase	NONTOXIN_Tnigr-CLP2754trinity_GlycogenPhosphorylase_trinity13256_-_CDS	Nontoxin	GlycogenPhosphorylase	10.33	18.37	19.98	14.75	21.35	16.59	16.2267	17.5633	16.895	14.35
GlycolipidTransfer	NONTOXIN_Tnigr-CLP2592trinity_GlycolipidTransfer_trinity30734_-_CDS	Nontoxin	GlycolipidTransfer	6.29	11.6	7.71	5.35	12.54	5.21	8.53333	7.7	8.11667	8.945
GlycPhosDeh	NONTOXIN_Tnigr-CLP2592ngen_GlycPhosDeh_ngen1263_-_CDS	Nontoxin	GlycPhosDeh	158.31	685.18	142.26	205.28	233.05	250.11	328.583	229.48	279.032	421.745
Glyoxalase4	NONTOXIN_Tnigr-CLP2753ngen_Glyoxalase4_ngen1687_-_CDS	Nontoxin	Glyoxalase4	11.44	14.39	31.28	21.02	12.69	21.94	19.0367	18.55	18.7933	12.915
GlyoxylateRed	NONTOXIN_Tnigr-CLP2753trinity_GlyoxylateRed_trinity42448_-_CDS	Nontoxin	GlyoxylateRed	40.94	24.26	55.04	18.93	23.6	40.7	40.08	27.7433	33.9117	32.6
Gly-tRNALig	NONTOXIN_Tnigr-CLP2759ngen_Gly-tRNALig_ngen3940_-_CDS	Nontoxin	Gly-tRNALig	12.12	23.13	46.81	12.72	36.15	24.76	27.3533	24.5433	25.9483	17.625
GMPSyn	NONTOXIN_Tnigr-CLP2754trinity_GMPSyn_trinity33183_-_CDS	Nontoxin	GMPSyn	7.38	7.45	16.66	8.47	18.66	10.3	10.4967	12.4767	11.4867	7.415
GnbB2	NONTOXIN_Tnigr-CLP2592ngen_GnbB2_ngen2875_-_CDS	Nontoxin	GnbB2	302.93	845.08	992.11	546.56	484.19	385.64	713.373	472.13	592.752	574.005
GNBP-a	NONTOXIN_Tnigr-CLP2753ngen_GNBP-a_ngen3054_-_CDS	Nontoxin	GNBP-a	32	47.21	69.13	32.04	42.11	53.77	49.4467	42.64	46.0433	39.605
GNBP-a13	NONTOXIN_Tnigr-CLP2753trinity_GNBP-a13_trinity40811_-_CDS	Nontoxin	GNBP-a13	5.14	5.95	16.97	9.41	9.87	9.3	9.35333	9.52667	9.44	5.545
GNBP-Gi-a2	NONTOXIN_Tnigr-CLP2592trinity_GNBP-Gi-a2_trinity14714_-_CDS	Nontoxin	GNBP-Gi-a2	5.41	16.61	15.87	7	15.69	14.48	12.63	12.39	12.51	11.01
Golgi7	NONTOXIN_Tnigr-CLP2753trinity_Golgi7_trinity26706_-_CDS	Nontoxin	Golgi7	13.2	25.54	21.32	21.11	17.34	16.41	20.02	18.2867	19.1533	19.37
GolgiCmplx1	NONTOXIN_Tnigr-CLP2590trinity_GolgiCmplx1_trinityContig35214_-_CDS	Nontoxin	GolgiCmplx1	26.87	15.79	30.38	20.03	45.07	28.92	24.3467	31.34	27.8433	21.33
GolgiERTraffic4	NONTOXIN_Tnigr-CLP2753ngen_GolgiERTraffic4_ngen804_-_CDS	Nontoxin	GolgiERTraffic4	26.29	40.6	50.61	36.15	30.35	26.83	39.1667	31.11	35.1383	33.445
Golgin45	NONTOXIN_Tnigr-CLP2592trinity_Golgin45_trinity45172_-_CDS	Nontoxin	Golgin45	12.05	15.89	83.97	30.68	50.21	43.78	37.3033	41.5567	39.43	13.97
GolginA1	NONTOXIN_Tnigr-CLP2754trinity_GolginA1_trinity11797_-_CDS	Nontoxin	GolginA1	7.92	7.48	22.66	9.1	19.29	10.39	12.6867	12.9267	12.8067	7.7
GolginA7	NONTOXIN_Tnigr-CLP2592trinity_GolginA7_trinity39880_-_CDS	Nontoxin	GolginA7	11.41	7.1	20.01	18.21	25.22	13.96	12.84	19.13	15.985	9.255
GolgipHReg	NONTOXIN_Tnigr-CLP2753trinity_GolgipHReg_trinity1878_-_CDS	Nontoxin	GolgipHReg	11.97	11.37	19.59	12.26	19.25	15	14.31	15.5033	14.9067	11.67
GolgiPP3	NONTOXIN_Tnigr-CLP2592ngen_GolgiPP3_ngen513_-_CDS	Nontoxin	GolgiPP3	78.01	75.13	106.99	77.37	98.71	95.12	86.71	90.4	88.555	76.57
Golgi-SNAP	NONTOXIN_Tnigr-CLP2592trinity_Golgi-SNAP_trinity52851_-_CDS	Nontoxin	Golgi-SNAP	16.68	19.9	20.53	15.02	40.98	33.06	19.0367	29.6867	24.3617	18.29
GolgiStacking2	NONTOXIN_Tnigr-CLP2592ngen_GolgiStacking2_ngen3679_-_CDS	Nontoxin	GolgiStacking2	72.38	45.07	92.77	96.21	160.41	104.29	70.0733	120.303	95.1883	58.725
GolgPhos3	NONTOXIN_Tnigr-CLP2753trinity_GolgPhos3_trinity8479_-_CDS	Nontoxin	GolgPhos3	8.87	15.91	40.69	15.62	25.91	25.25	21.8233	22.26	22.0417	12.39
GOT1B	NONTOXIN_Tnigr-CLP2753ngen_GOT1B_ngen2633_-_CDS	Nontoxin	GOT1B	11.25	14.71	28.85	22.05	41.98	26.84	18.27	30.29	24.28	12.98
GPAA1	NONTOXIN_Tnigr-CLP2753trinity_GPAA1_trinity8480_-_CDS	Nontoxin	GPAA1	19.94	21.72	33.6	27.79	26.46	12.84	25.0867	22.3633	23.725	20.83
GPCP1	NONTOXIN_Tnigr-CLP2590trinity_GPCP1_trinityContig62259_-_CDS	Nontoxin	GPCP1	7.19	9.42	27.66	13.22	19.02	16.17	14.7567	16.1367	15.4467	8.305
GPNGTPase2	NONTOXIN_Tnigr-CLP2754trinity_GPNGTPase2_trinity10019_-_CDS	Nontoxin	GPNGTPase2	4.18	10.3	11.44	3.75	10.26	8.54	8.64	7.51667	8.07833	7.24
GPNLoop3	NONTOXIN_Tnigr-CLP2591ngen_GPNLoop3_ngenContig2009_-_CDS	Nontoxin	GPNLoop3	16.91	22.07	30.71	16.63	17.13	20.85	23.23	18.2033	20.7167	19.49
GProtein-g5	NONTOXIN_Tnigr-CLP2592ngen_GProtein-g5_ngen1019_-_CDS	Nontoxin	GProtein-g5	88.79	163.87	312.4	134.85	125.67	212.57	188.353	157.697	173.025	126.33
GproteinMod3	NONTOXIN_Tnigr-CLP2754trinity_GproteinMod3_trinity34_-_CDS	Nontoxin	GproteinMod3	4.61	4.88	15.58	7.4	15.42	8.07	8.35667	10.2967	9.32667	4.745
GProtSupp2	NONTOXIN_Tnigr-CLP2592trinity_GProtSupp2_trinity21015_-_CDS	Nontoxin	GProtSupp2	7.42	17.2	21.02	6.54	9.64	10.98	15.2133	9.05333	12.1333	12.31
Grainyhead1	NONTOXIN_Tnigr-CLP2590trinity_Grainyhead1_trinityContig7459_-_CDS	Nontoxin	Grainyhead1	24.21	14.27	40.83	17.62	23.43	20.56	26.4367	20.5367	23.4867	19.24
Grancalcin	NONTOXIN_Tnigr-CLP2592ngen_Grancalcin_ngen308_-_CDS	Nontoxin	Grancalcin	55.13	68.68	108.93	73.95	71.86	96.95	77.58	80.92	79.25	61.905
GRichSeq1	NONTOXIN_Tnigr-CLP2592ngen_GRichSeq1_ngen1189_-_CDS	Nontoxin	GRichSeq1	85.79	93.67	101.44	107.87	82.54	124.49	93.6333	104.967	99.3	89.73
GrowthArrest6	NONTOXIN_Tnigr-CLP2753trinity_GrowthArrest6_trinity57366_-_CDS	Nontoxin	GrowthArrest6	9.69	8.56	6.15	14.25	22.98	18.42	8.13333	18.55	13.3417	9.125
GrowthArrestDNADamage-GADD45	NONTOXIN_Tnigr-CLP2753trinity_GrowthArrestDNADamage-GADD45_trinity16184_-_CDS	Nontoxin	GrowthArrestDNADamage-GADD45	6.7	15.86	8.28	6.35	35.04	15.34	10.28	18.91	14.595	11.28
GRP78	NONTOXIN_Tnigr-CLP2592trinity_GRP78_trinity1589_-_CDS	Nontoxin	GRP78	518.47	97.15	251.93	3169.63	7175.54	2972.13	289.183	4439.1	2364.14	307.81
GSK3-b	NONTOXIN_Tnigr-CLP2592trinity_GSK3-b_trinity9378_-_CDS	Nontoxin	GSK3-b	5.95	10.36	25.68	19	21.38	12.25	13.9967	17.5433	15.77	8.155
GST-3	NONTOXIN_Tnigr-CLP2592ngen_GST-3_ngen68_-_CDS	Nontoxin	GST-3	115.32	113.28	86.77	105.48	81.5	155.15	105.123	114.043	109.583	114.3
GSTA1	NONTOXIN_Tnigr-CLP2592ngen_GSTA1_ngen1010_-_CDS	Nontoxin	GSTA1	11.28	321.79	286.02	40.18	21.13	34.31	206.363	31.8733	119.118	166.535
GST-mu	NONTOXIN_Tnigr-CLP2592ngen_GST-mu_ngen3536_-_CDS	Nontoxin	GST-mu	1903.95	2849.05	1008.55	529.19	368.1	861.36	1920.52	586.217	1253.37	2376.5
GST-P	NONTOXIN_Tnigr-CLP2592trinity_GST-P_trinity41490_-_CDS	Nontoxin	GST-P	131.09	227.44	169.95	161.9	102.75	174.18	176.16	146.277	161.218	179.265
GST-t1	NONTOXIN_Tnigr-CLP2592ngen_GST-t1_ngen1377_-_CDS	Nontoxin	GST-t1	30.42	110.13	263.83	2.46	1.17	10.35	134.793	4.66	69.7267	70.275
GTPase-NRas	NONTOXIN_Tnigr-CLP2591ngen_GTPase-NRas_ngenContig10109_-_CDS	Nontoxin	GTPase-NRas	5.33	8.96	29.7	11.55	6.41	10.85	14.6633	9.60333	12.1333	7.145
GTPBinding	NONTOXIN_Tnigr-CLP2592trinity_GTPBinding_trinity17572_-_CDS	Nontoxin	GTPBinding	9.89	10.13	29.69	13.36	14.3	15.47	16.57	14.3767	15.4733	10.01
GTPBinding2	NONTOXIN_Tnigr-CLP2592trinity_GTPBinding2_trinity60107_-_CDS	Nontoxin	GTPBinding2	11.95	19.77	16.52	23.57	16.36	29.92	16.08	23.2833	19.6817	15.86
GTPBindingD	NONTOXIN_Tnigr-CLP2759trinity_GTPBindingD_trinity5937_-_CDS	Nontoxin	GTPBindingD	20.33	24.38	11.99	16.61	19.49	25.47	18.9	20.5233	19.7117	22.355
GTPBinding-RhoE	NONTOXIN_Tnigr-CLP2753trinity_GTPBinding-RhoE_trinity16850_-_CDS	Nontoxin	GTPBinding-RhoE	5.44	10.29	6.25	5.34	19.05	9.38	7.32667	11.2567	9.29167	7.865
GTPBindingSAR1a	NONTOXIN_Tnigr-CLP2592ngen_GTPBindingSAR1a_ngen3062_-_CDS	Nontoxin	GTPBindingSAR1a	67.38	32.46	186.4	81.67	90.56	115.88	95.4133	96.0367	95.725	49.92
GTPnpRAN1	NONTOXIN_Tnigr-CLP2592ngen_GTPnpRAN1_ngen1102_-_CDS	Nontoxin	GTPnpRAN1	63.05	121.13	139.75	129.99	107.67	142.55	107.977	126.737	117.357	92.09
GuanineBinding3	NONTOXIN_Tnigr-CLP2592trinity_GuanineBinding3_trinity21376_-_CDS	Nontoxin	GuanineBinding3	5.96	8.7	37.02	5.74	5.58	8.62	17.2267	6.64667	11.9367	7.33
GuanineBinding-a1	NONTOXIN_Tnigr-CLP2753trinity_GuanineBinding-a1_trinity15859_-_CDS	Nontoxin	GuanineBinding-a1	13.18	13.94	12.16	11.41	19.92	12.51	13.0933	14.6133	13.8533	13.56
GuanineNucBinding-b1	NONTOXIN_Tnigr-CLP2592ngen_GuanineNucBinding-b1_ngen3509_-_CDS	Nontoxin	GuanineNucBinding-b1	17.45	34.17	74.67	30.19	45.07	27.35	42.0967	34.2033	38.15	25.81
GuanMonRed	NONTOXIN_Tnigr-CLP2592trinity_GuanMonRed_trinity17469_-_CDS	Nontoxin	GuanMonRed	10.86	14.23	12.82	25.6	12.18	19.27	12.6367	19.0167	15.8267	12.545
GuanNucA11	NONTOXIN_Tnigr-CLP2754trinity_GuanNucA11_trinity29497_-_CDS	Nontoxin	GuanNucA11	1.71	6.11	15.27	4.47	14.31	9.46	7.69667	9.41333	8.555	3.91
GuanylateCyclase-b1	NONTOXIN_Tnigr-CLP2753trinity_GuanylateCyclase-b1_trinity53639_-_CDS	Nontoxin	GuanylateCyclase-b1	24.34	11.02	23.02	40.81	57.29	43.97	19.46	47.3567	33.4083	17.68
Guk1	NONTOXIN_Tnigr-CLP2753trinity_Guk1_trinity29232_-_CDS	Nontoxin	Guk1	42.08	49.37	35.27	22.89	22.21	57.53	42.24	34.21	38.225	45.725
H33	NONTOXIN_Tnigr-CLP2592trinity_H33_trinity4137_-_CDS	Nontoxin	H33	145.94	236.83	243.41	279.54	289.3	309.13	208.727	292.657	250.692	191.385
H-ACARibonucleoprotein3	NONTOXIN_Tnigr-CLP2592trinity_H-ACARibonucleoprotein3_trinity9676_-_CDS	Nontoxin	H-ACARibonucleoprotein3	11.76	91.34	66.57	38.1	171.4	0	56.5567	69.8333	63.195	51.55
HACoADH2	NONTOXIN_Tnigr-CLP2590trinity_HACoADH2_trinityContig24353_-_CDS	Nontoxin	HACoADH2	50.61	56.96	85.72	51.49	35.96	44.3	64.43	43.9167	54.1733	53.785
HAGH	NONTOXIN_Tnigr-CLP2592trinity_HAGH_trinity4330_-_CDS	Nontoxin	HAGH	32.4	68.28	55.38	32.69	45.39	35.83	52.02	37.97	44.995	50.34
HAP28	NONTOXIN_Tnigr-CLP2592ngen_HAP28_ngen307_-_CDS	Nontoxin	HAP28	64.79	89.02	150.3	111.76	72.21	119.32	101.37	101.097	101.233	76.905
HBDH	NONTOXIN_Tnigr-CLP2592trinity_HBDH_trinity53620_-_CDS	Nontoxin	HBDH	10.05	9.44	18.97	13.25	14.02	5.95	12.82	11.0733	11.9467	9.745
HBS1	NONTOXIN_Tnigr-CLP2590trinity_HBS1_trinityContig61729_-_CDS	Nontoxin	HBS1	19.29	16.73	41.91	18.89	26.24	25.91	25.9767	23.68	24.8283	18.01
HCoADH	NONTOXIN_Tnigr-CLP2592ngen_HCoADH_ngen1700_-_CDS	Nontoxin	HCoADH	22.5	62.04	69.4	29.62	27.03	31.9	51.3133	29.5167	40.415	42.27
HemeOxygenaser2	NONTOXIN_Tnigr-CLP2759trinity_HemeOxygenaser2_trinity75358_-_CDS	Nontoxin	HemeOxygenaser2	21.32	22.77	42.5	30.56	35.54	23.19	28.8633	29.7633	29.3133	22.045
HemeTransporter-HRG-1	NONTOXIN_Tnigr-CLP2592trinity_HemeTransporter-HRG-1_trinity25173_-_CDS	Nontoxin	HemeTransporter-HRG-1	5	8.13	12.19	10.91	15.23	9.08	8.44	11.74	10.09	6.565
Hemoglobin-a	NONTOXIN_Tnigr-CLP2592ngen_Hemoglobin-a_ngen3368_-_CDS	Nontoxin	Hemoglobin-a	248.42	3546.94	1820.97	15.48	451.09	11.02	1872.11	159.197	1015.65	1897.68
Hemoglobin-b1	NONTOXIN_Tnigr-CLP2592ngen_Hemoglobin-b1_ngen2882_-_CDS	Nontoxin	Hemoglobin-b1	103.88	1403.59	530.81	1.45	77.53	5.84	679.427	28.2733	353.85	753.735
Hemoglobin-rho	NONTOXIN_Tnigr-CLP2592ngen_Hemoglobin-rho_ngen2881_-_CDS	Nontoxin	Hemoglobin-rho	132.73	1644.04	993.91	13.82	238.13	1.95	923.56	84.6333	504.097	888.385
HepaticLeukemiaFactor	NONTOXIN_Tnigr-CLP2754trinity_HepaticLeukemiaFactor_trinity8625_-_CDS	Nontoxin	HepaticLeukemiaFactor	4.95	5.47	4.92	8.38	15.96	5.72	5.11333	10.02	7.56667	5.21
HepatomaGF-3	NONTOXIN_Tnigr-CLP2592trinity_HepatomaGF-3_trinity43999_-_CDS	Nontoxin	HepatomaGF-3	3.87	4.31	8.1	2.6	9.06	2.34	5.42667	4.66667	5.04667	4.09
HepBX	NONTOXIN_Tnigr-CLP2592ngen_HepBX_ngen1772_-_CDS	Nontoxin	HepBX	103.5	69.58	193.85	131.76	38.95	125.14	122.31	98.6167	110.463	86.54
HES1	NONTOXIN_Tnigr-CLP2753trinity_HES1_trinity34679_-_CDS	Nontoxin	HES1	10.81	11.93	0.54	5.14	5.98	3.38	7.76	4.83333	6.29667	11.37
Heterozyg12	NONTOXIN_Tnigr-CLP2754trinity_Heterozyg12_trinity50749_-_CDS	Nontoxin	Heterozyg12	3.87	6.56	11.17	6.89	6.99	4.97	7.2	6.28333	6.74167	5.215
HetNucRnpG	NONTOXIN_Tnigr-CLP2592trinity_HetNucRnpG_trinity2796_-_CDS	Nontoxin	HetNucRnpG	10.32	22.54	17.25	19.85	29.24	19.16	16.7033	22.75	19.7267	16.43
hexokinase1	NONTOXIN_Tnigr-CLP2590trinity_hexokinase1_trinityContig35532_-_CDS	Nontoxin	hexokinase1	12.86	6.69	10.7	17.96	14.16	17.72	10.0833	16.6133	13.3483	9.775
Hippocalcin-1	NONTOXIN_Tnigr-CLP2754trinity_Hippocalcin-1_trinity17321_-_CDS	Nontoxin	Hippocalcin-1	2.7	3.84	1.74	6.06	8.88	7.15	2.76	7.36333	5.06167	3.27
Hippocampus1	NONTOXIN_Tnigr-CLP2753trinity_Hippocampus1_trinity3087_-_CDS	Nontoxin	Hippocampus1	19.51	11.51	16.7	17.9	31.66	18.58	15.9067	22.7133	19.31	15.51
HistidineNBP1	NONTOXIN_Tnigr-CLP2592ngen_HistidineNBP1_ngen913_-_CDS	Nontoxin	HistidineNBP1	157.17	173.99	329.6	125.98	78.1	155.05	220.253	119.71	169.982	165.58
Histidyl-tRNASyn1	NONTOXIN_Tnigr-CLP2753ngen_Histidyl-tRNASyn1_ngen386_-_CDS	Nontoxin	Histidyl-tRNASyn1	59.71	37.4	106.98	87.43	76.97	85.7	68.03	83.3667	75.6983	48.555
Histidyl-tRNASyn2	NONTOXIN_Tnigr-CLP2753trinity_Histidyl-tRNASyn2_trinity51398_-_CDS	Nontoxin	Histidyl-tRNASyn2	8.11	8.11	10.89	10.9	8.45	8.75	9.03667	9.36667	9.20167	8.11
HistNMeT	NONTOXIN_Tnigr-CLP2753trinity_HistNMeT_trinity30871_-_CDS	Nontoxin	HistNMeT	1.97	6.99	26.14	4.02	5.1	7.8	11.7	5.64	8.67	4.48
HistoneAcetyltransferaseB	NONTOXIN_Tnigr-CLP2590trinity_HistoneAcetyltransferaseB_trinityContig34786_-_CDS	Nontoxin	HistoneAcetyltransferaseB	6.76	17.63	15.72	12.37	9.28	12.9	13.37	11.5167	12.4433	12.195
HistoneBind	NONTOXIN_Tnigr-CLP2592ngen_HistoneBind_ngen3292_-_CDS	Nontoxin	HistoneBind	109.89	146.72	163.11	192.82	195.39	249.24	139.907	212.483	176.195	128.305
HistoneDeacetylase1	NONTOXIN_Tnigr-CLP2754trinity_HistoneDeacetylase1_trinity84_-_CDS	Nontoxin	HistoneDeacetylase1	12.65	22.39	16.21	16.37	27.62	19.46	17.0833	21.15	19.1167	17.52
HistoneDeacetylase2	NONTOXIN_Tnigr-CLP2591ngen_HistoneDeacetylase2_ngenContig13661_-_CDS	Nontoxin	HistoneDeacetylase2	11.48	16.71	29.23	17.8	24.74	29.35	19.14	23.9633	21.5517	14.095
HistoneDeacetylase8	NONTOXIN_Tnigr-CLP2592ngen_HistoneDeacetylase8_ngen386_-_CDS	Nontoxin	HistoneDeacetylase8	54.21	35.76	74.1	56.58	53.67	50.41	54.69	53.5533	54.1217	44.985
HistoneH2A-1	NONTOXIN_Tnigr-CLP2753ngen_HistoneH2A-1_ngen4590_-_CDS	Nontoxin	HistoneH2A-1	33.73	32.06	17.78	50.08	31.53	37.45	27.8567	39.6867	33.7717	32.895
HistoneH2A-2	NONTOXIN_Tnigr-CLP2592trinity_HistoneH2A-2_trinity23222_-_CDS	Nontoxin	HistoneH2A-2	8.27	12.81	26.33	12.45	21.12	16.53	15.8033	16.7	16.2517	10.54
HistoneH2AZ	NONTOXIN_Tnigr-CLP2753trinity_HistoneH2AZ_trinity31150_-_CDS	Nontoxin	HistoneH2AZ	14.56	17.79	12.28	21.75	5.4	13.36	14.8767	13.5033	14.19	16.175
HistoneH3-3-2	NONTOXIN_Tnigr-CLP2592ngen_HistoneH3-3-2_ngen3326_-_CDS	Nontoxin	HistoneH3-3-2	196.66	344.09	388.51	333.27	345.25	368.72	309.753	349.08	329.417	270.375
HistoneH3-3-3	NONTOXIN_Tnigr-CLP2592ngen_HistoneH3-3-3_ngen3324_-_CDS	Nontoxin	HistoneH3-3-3	160.62	320.69	441.56	135.15	182.21	137.8	307.623	151.72	229.672	240.655
HLAB5	NONTOXIN_Tnigr-CLP2754trinity_HLAB5_trinity22108_-_CDS	Nontoxin	HLAB5	3.92	8.15	9.47	7.85	9.34	4.95	7.18	7.38	7.28	6.035
HMG-14	NONTOXIN_Tnigr-CLP2592ngen_HMG-14_ngen2341_-_CDS	Nontoxin	HMG-14	163.68	237.95	190.93	288	154.25	416.82	197.52	286.357	241.938	200.815
HMG-14A	NONTOXIN_Tnigr-CLP2759ngen_HMG-14A_ngen1131_-_CDS	Nontoxin	HMG-14A	153	250.07	187.69	94.89	51.24	95.59	196.92	80.5733	138.747	201.535
HMG-17	NONTOXIN_Tnigr-CLP2592ngen_HMG-17_ngen936_-_CDS	Nontoxin	HMG-17	212.48	220.07	222.2	280.39	426.56	488.08	218.25	398.343	308.297	216.275
HMG20A	NONTOXIN_Tnigr-CLP2753trinity_HMG20A_trinity44407_-_CDS	Nontoxin	HMG20A	14.73	29.83	18.37	10.84	14.57	17.26	20.9767	14.2233	17.6	22.28
HMG-box9	NONTOXIN_Tnigr-CLP2592trinity_HMG-box9_trinity29081_-_CDS	Nontoxin	HMG-box9	27.29	16.26	145.98	13.05	28.76	18.49	63.1767	20.1	41.6383	21.775
HMGCoASyn	NONTOXIN_Tnigr-CLP2592ngen_HMGCoASyn_ngen1781_-_CDS	Nontoxin	HMGCoASyn	3.3	8.58	47.33	4.19	4.99	5.52	19.7367	4.9	12.3183	5.94
HNRnPL-1	NONTOXIN_Tnigr-CLP2759ngen_HNRnPL-1_ngen5062_-_CDS	Nontoxin	HNRnPL-1	24.04	31.53	32.62	41.06	49.62	30.19	29.3967	40.29	34.8433	27.785
HPCL4	NONTOXIN_Tnigr-CLP2753ngen_HPCL4_ngen480_-_CDS	Nontoxin	HPCL4	23.96	7.59	4.43	47.84	50.5	48.27	11.9933	48.87	30.4317	15.775
HPFB1	NONTOXIN_Tnigr-CLP2592ngen_HPFB1_ngen573_-_CDS	Nontoxin	HPFB1	255.55	294.46	250.18	440.64	267.95	513.3	266.73	407.297	337.013	275.005
HRP12	NONTOXIN_Tnigr-CLP2592ngen_HRP12_ngen420_-_CDS	Nontoxin	HRP12	61.46	30.36	167.06	58.82	42.37	81.27	86.2933	60.82	73.5567	45.91
HSP10	NONTOXIN_Tnigr-CLP2592ngen_HSP10_ngen484_-_CDS	Nontoxin	HSP10	255.94	248.53	144.43	285.96	125.43	404.03	216.3	271.807	244.053	252.235
HSP60	NONTOXIN_Tnigr-CLP2753ngen_HSP60_ngen3258_-_CDS	Nontoxin	HSP60	33.85	33.66	31.65	41.64	33.14	65.43	33.0533	46.7367	39.895	33.755
HSP70	NONTOXIN_Tnigr-CLP2753trinity_HSP70_trinity16136_-_CDS	Nontoxin	HSP70	22.25	26.21	28.61	14.68	15.77	17.3	25.69	15.9167	20.8033	24.23
HSP70-13	NONTOXIN_Tnigr-CLP2754trinity_HSP70-13_trinity50633_-_CDS	Nontoxin	HSP70-13	23.65	7.94	33.93	21.89	70.39	39.39	21.84	43.89	32.865	15.795
HSP71-1	NONTOXIN_Tnigr-CLP2590trinity_HSP71-1_trinityContig55166_-_CDS	Nontoxin	HSP71-1	37.6	90.73	54.21	38.54	94.84	35.63	60.8467	56.3367	58.5917	64.165
HSP71-2	NONTOXIN_Tnigr-CLP2590trinity_HSP71-2_trinityContig97555_-_CDS	Nontoxin	HSP71-2	225.16	118.17	148.42	280.2	172.8	283.99	163.917	245.663	204.79	171.665
HSP90a	NONTOXIN_Tnigr-CLP2753trinity_HSP90a_trinity2417_-_CDS	Nontoxin	HSP90a	55.72	87.65	40.05	48.4	25.91	83.29	61.14	52.5333	56.8367	71.685
HSP90-Cdc37	NONTOXIN_Tnigr-CLP2592ngen_HSP90-Cdc37_ngen539_-_CDS	Nontoxin	HSP90-Cdc37	34.45	40.2	57.39	30.16	25.8	43.23	44.0133	33.0633	38.5383	37.325
HSP-b8	NONTOXIN_Tnigr-CLP2753ngen_HSP-b8_ngen2405_-_CDS	Nontoxin	HSP-b8	24.3	12.66	25.36	22.86	40.3	25.64	20.7733	29.6	25.1867	18.48
HSPC171	NONTOXIN_Tnigr-CLP2592trinity_HSPC171_trinity50800_-_CDS	Nontoxin	HSPC171	39.06	31.74	52.62	46.96	39.97	60.57	41.14	49.1667	45.1533	35.4
Hunt1	NONTOXIN_Tnigr-CLP2592trinity_Hunt1_trinity7649_-_CDS	Nontoxin	Hunt1	33.31	25.1	50.69	18.2	24.01	22.74	36.3667	21.65	29.0083	29.205
HuntingtinK	NONTOXIN_Tnigr-CLP2592ngen_HuntingtinK_ngen930_-_CDS	Nontoxin	HuntingtinK	451.64	381.89	597.79	350.05	382.89	726.52	477.107	486.487	481.797	416.765
HyalBind4	NONTOXIN_Tnigr-CLP2592trinity_HyalBind4_trinity51862_-_CDS	Nontoxin	HyalBind4	12.58	48.9	125.45	33.56	37.21	27.46	62.31	32.7433	47.5267	30.74
HydroxyacylCoA-DH3	NONTOXIN_Tnigr-CLP2754trinity_HydroxyacylCoA-DH3_trinity47100_-_CDS	Nontoxin	HydroxyacylCoA-DH3	23.17	37.43	45.66	33.01	26.22	22.92	35.42	27.3833	31.4017	30.3
HydroxybutyrateDH-2	NONTOXIN_Tnigr-CLP2592trinity_HydroxybutyrateDH-2_trinity35848_-_CDS	Nontoxin	HydroxybutyrateDH-2	14.48	14.99	25.5	16.59	3.79	6.92	18.3233	9.1	13.7117	14.735
HydroxySter2	NONTOXIN_Tnigr-CLP2590trinity_HydroxySter2_trinityContig66821_-_CDS	Nontoxin	HydroxySter2	5.65	14.46	10.43	4.44	6.03	9.71	10.18	6.72667	8.45333	10.055
HypoxanthineGPT	NONTOXIN_Tnigr-CLP2592trinity_HypoxanthineGPT_trinity12844_-_CDS	Nontoxin	HypoxanthineGPT	6.92	19.23	15.48	4.13	5	2.04	13.8767	3.72333	8.8	13.075
HypPro1-2	NONTOXIN_Tnigr-CLP2753ngen_HypPro1-2_ngen2312_-_CDS	Nontoxin	HypPro1-2	28.16	12.24	12.37	27.71	27.69	30.39	17.59	28.5967	23.0933	20.2
HypPro2	NONTOXIN_Tnigr-CLP2592trinity_HypPro2_trinity29787_-_CDS	Nontoxin	HypPro2	67.89	39.37	57.6	46.47	41.96	70.98	54.9533	53.1367	54.045	53.63
ICCaKChannel4	NONTOXIN_Tnigr-CLP2753trinity_ICCaKChannel4_trinity8507_-_CDS	Nontoxin	ICCaKChannel4	137.6	88.35	38.77	99.36	85.92	62.81	88.24	82.6967	85.4683	112.975
ID-g1	NONTOXIN_Tnigr-CLP2753ngen_ID-g1_ngen2094_-_CDS	Nontoxin	ID-g1	29.4	34.71	37.31	40.63	36.73	47.63	33.8067	41.6633	37.735	32.055
IDH-a	NONTOXIN_Tnigr-CLP2753ngen_IDH-a_ngen2973_-_CDS	Nontoxin	IDH-a	66.13	27.86	27.6	42.87	37.41	46.75	40.53	42.3433	41.4367	46.995
IER2	NONTOXIN_Tnigr-CLP2592trinity_IER2_trinity35944_-_CDS	Nontoxin	IER2	11.95	14	26.07	11.53	22.61	15.39	17.34	16.51	16.925	12.975
IF4A2	NONTOXIN_Tnigr-CLP2590trinity_IF4A2_trinityContig69422_-_CDS	Nontoxin	IF4A2	53.12	52.43	103.08	102.14	99.06	120.43	69.5433	107.21	88.3767	52.775
IFNGR2	NONTOXIN_Tnigr-CLP2754trinity_IFNGR2_trinity7396_-_CDS	Nontoxin	IFNGR2	5.99	6.98	10.49	11.41	15.72	10.62	7.82	12.5833	10.2017	6.485
ImmatColonCar	NONTOXIN_Tnigr-CLP2592trinity_ImmatColonCar_trinity22418_-_CDS	Nontoxin	ImmatColonCar	35.53	29.79	59.66	48.29	22.55	58.39	41.66	43.0767	42.3683	32.66
ImmEarlyResp3Int1	NONTOXIN_Tnigr-CLP2592ngen_ImmEarlyResp3Int1_ngen561_-_CDS	Nontoxin	ImmEarlyResp3Int1	162.69	157.79	211.07	150.22	156.25	282.14	177.183	196.203	186.693	160.24
IMP	NONTOXIN_Tnigr-CLP2759trinity_IMP_trinity76367_-_CDS	Nontoxin	IMP	11.24	13.91	11.67	18.32	35.4	43.46	12.2733	32.3933	22.3333	12.575
IMP-2A	NONTOXIN_Tnigr-CLP2592ngen_IMP-2A_ngen3258_-_CDS	Nontoxin	IMP-2A	377.74	477.42	895.75	357.62	522.57	369.35	583.637	416.513	500.075	427.58
IMPA3	NONTOXIN_Tnigr-CLP2592trinity_IMPA3_trinity44043_-_CDS	Nontoxin	IMPA3	13.03	22.74	31.22	22.29	30.03	33.78	22.33	28.7	25.515	17.885
IMPDehydro2	NONTOXIN_Tnigr-CLP2592ngen_IMPDehydro2_ngen905_-_CDS	Nontoxin	IMPDehydro2	32.93	129.84	91.13	91.42	73.47	74.83	84.6333	79.9067	82.27	81.385
IMP-erythrocyteband7	NONTOXIN_Tnigr-CLP2754trinity_IMP-erythrocyteband7_trinity42817_-_CDS	Nontoxin	IMP-erythrocyteband7	12.78	31.88	37.88	14.1	36.32	34.97	27.5133	28.4633	27.9883	22.33
IMP-GPR137-1	NONTOXIN_Tnigr-CLP2753trinity_IMP-GPR137-1_trinity11289_-_CDS	Nontoxin	IMP-GPR137-1	6.02	11.76	11.98	7.65	13.87	2.66	9.92	8.06	8.99	8.89
IMP-GPR155	NONTOXIN_Tnigr-CLP2754trinity_IMP-GPR155_trinity47796_-_CDS	Nontoxin	IMP-GPR155	17.35	12.77	19.32	21.96	32.9	22.31	16.48	25.7233	21.1017	15.06
Importin-a1	NONTOXIN_Tnigr-CLP2592trinity_Importin-a1_trinity8268_-_CDS	Nontoxin	Importin-a1	13.11	15.95	35.89	17.56	17.8	17.82	21.65	17.7267	19.6883	14.53
Importin-a2	NONTOXIN_Tnigr-CLP2753trinity_Importin-a2_trinity24981_-_CDS	Nontoxin	Importin-a2	2.51	2.99	16.79	5.82	7.14	6.16	7.43	6.37333	6.90167	2.75
Importin-a4	NONTOXIN_Tnigr-CLP2592ngen_Importin-a4_ngen939_-_CDS	Nontoxin	Importin-a4	15.52	25.18	51.77	20.44	27.94	25.92	30.8233	24.7667	27.795	20.35
InhGrowth5	NONTOXIN_Tnigr-CLP2592trinity_InhGrowth5_trinity3252_-_CDS	Nontoxin	InhGrowth5	9.46	11.49	34.98	11.87	23.9	15.39	18.6433	17.0533	17.8483	10.475
InhibGrowth3	NONTOXIN_Tnigr-CLP2753trinity_InhibGrowth3_trinity31336_-_CDS	Nontoxin	InhibGrowth3	8.8	7.31	18.06	13.76	16.86	9.12	11.39	13.2467	12.3183	8.055
InositolHexKin2	NONTOXIN_Tnigr-CLP2592ngen_InositolHexKin2_ngen1397_-_CDS	Nontoxin	InositolHexKin2	38.76	69.64	51.31	52.25	66.53	40.33	53.2367	53.0367	53.1367	54.2
InsulinInd1	NONTOXIN_Tnigr-CLP2753trinity_InsulinInd1_trinity8421_-_CDS	Nontoxin	InsulinInd1	14.03	19.11	12.93	16.94	72.15	75.46	15.3567	54.85	35.1033	16.57
InsulinInd2	NONTOXIN_Tnigr-CLP2592ngen_InsulinInd2_ngen3012_-_CDS	Nontoxin	InsulinInd2	9.23	16.03	90.18	14.18	35.52	15.89	38.48	21.8633	30.1717	12.63
IntComp12	NONTOXIN_Tnigr-CLP2592trinity_IntComp12_trinity53836_-_CDS	Nontoxin	IntComp12	7.27	9.07	10.71	12.01	9.67	10.57	9.01667	10.75	9.88333	8.17
IntegrinKin	NONTOXIN_Tnigr-CLP2592ngen_IntegrinKin_ngen314_-_CDS	Nontoxin	IntegrinKin	26.31	49.4	58.06	25.94	29.98	27.83	44.59	27.9167	36.2533	37.855
InterferonReg2	NONTOXIN_Tnigr-CLP2591ngen_InterferonReg2_ngenContig9073_-_CDS	Nontoxin	InterferonReg2	5.68	10.8	13.69	7.49	10.3	7.41	10.0567	8.4	9.22833	8.24
Intraflagellar20	NONTOXIN_Tnigr-CLP2592ngen_Intraflagellar20_ngen328_-_CDS	Nontoxin	Intraflagellar20	29.72	19.42	71.03	44.47	32.18	37.01	40.0567	37.8867	38.9717	24.57
IntraflagellarTransport-27	NONTOXIN_Tnigr-CLP2753trinity_IntraflagellarTransport-27_trinity25234_-_CDS	Nontoxin	IntraflagellarTransport-27	3.38	1.49	8.3	14.3	6.57	4.89	4.39	8.58667	6.48833	2.435
IPCCMethyltrans	NONTOXIN_Tnigr-CLP2592ngen_IPCCMethyltrans_ngen2030_-_CDS	Nontoxin	IPCCMethyltrans	27.89	35.7	52.31	37.16	42.95	37.45	38.6333	39.1867	38.91	31.795
IPDPDIsomerase	NONTOXIN_Tnigr-CLP2754trinity_IPDPDIsomerase_trinity15216_-_CDS	Nontoxin	IPDPDIsomerase	25.79	46.71	76.64	15.11	37.19	31.72	49.7133	28.0067	38.86	36.25
IRX-2	NONTOXIN_Tnigr-CLP2753ngen_IRX-2_ngen590_-_CDS	Nontoxin	IRX-2	35.19	15.58	26.37	68.1	105.12	63.38	25.7133	78.8667	52.29	25.385
IscU	NONTOXIN_Tnigr-CLP2753trinity_IscU_trinity20647_-_CDS	Nontoxin	IscU	225.46	387.42	351.68	211.45	239.53	180.7	321.52	210.56	266.04	306.44
isletCell1	NONTOXIN_Tnigr-CLP2753ngen_isletCell1_ngen4468_-_CDS	Nontoxin	isletCell1	19.21	30.62	30.47	22.04	52.33	45.11	26.7667	39.8267	33.2967	24.915
IsocitrateDH	NONTOXIN_Tnigr-CLP2753ngen_IsocitrateDH_ngen1371_-_CDS	Nontoxin	IsocitrateDH	386.29	602.66	330.14	264.63	193.86	197.86	439.697	218.783	329.24	494.475
IsocitrateDHCyt	NONTOXIN_Tnigr-CLP2753trinity_IsocitrateDHCyt_trinity58554_-_CDS	Nontoxin	IsocitrateDHCyt	27.13	34.56	39.15	22.87	42.9	34.33	33.6133	33.3667	33.49	30.845
isoleuctRnaSyn	NONTOXIN_Tnigr-CLP2754trinity_isoleuctRnaSyn_trinity38834_-_CDS	Nontoxin	isoleuctRnaSyn	8.27	4.25	29.21	13.41	16.89	12.92	13.91	14.4067	14.1583	6.26
IST1	NONTOXIN_Tnigr-CLP2592ngen_IST1_ngen605_-_CDS	Nontoxin	IST1	41.95	52.8	67.34	62.62	58.43	74.27	54.03	65.1067	59.5683	47.375
ITFG3	NONTOXIN_Tnigr-CLP2753ngen_ITFG3_ngen3179_-_CDS	Nontoxin	ITFG3	45.39	39.16	100.09	50.04	60.58	30.05	61.5467	46.89	54.2183	42.275
ITPPP	NONTOXIN_Tnigr-CLP2592trinity_ITPPP_trinity57061_-_CDS	Nontoxin	ITPPP	64	27.54	36.17	62.26	59.68	71.01	42.57	64.3167	53.4433	45.77
Jagunal-1	NONTOXIN_Tnigr-CLP2592trinity_Jagunal-1_trinity60609_-_CDS	Nontoxin	Jagunal-1	26.13	9.84	21.74	20.73	22.14	21.4	19.2367	21.4233	20.33	17.985
JunctionPlakoglobin	NONTOXIN_Tnigr-CLP2592ngen_JunctionPlakoglobin_ngen842_-_CDS	Nontoxin	JunctionPlakoglobin	20.89	48.99	54.85	36.88	57.64	49.67	41.5767	48.0633	44.82	34.94
KAD1	NONTOXIN_Tnigr-CLP2759trinity_KAD1_trinity89801_-_CDS	Nontoxin	KAD1	9.19	6.76	3.44	6.89	10.49	19.89	6.46333	12.4233	9.44333	7.975
KAD2	NONTOXIN_Tnigr-CLP2753ngen_KAD2_ngen2958_-_CDS	Nontoxin	KAD2	81.67	81.02	120.11	116.4	76	104.71	94.2667	99.0367	96.6517	81.345
Katp60A1	NONTOXIN_Tnigr-CLP2590trinity_Katp60A1_trinityContig100004_-_CDS	Nontoxin	Katp60A1	8.14	16.74	17.9	9.79	16.78	13.32	14.26	13.2967	13.7783	12.44
KC1E	NONTOXIN_Tnigr-CLP2590trinity_KC1E_trinityContig97297_-_CDS	Nontoxin	KC1E	6.47	7.05	18.28	8.34	19.18	17.62	10.6	15.0467	12.8233	6.76
KCRB	NONTOXIN_Tnigr-CLP2753ngen_KCRB_ngen131_-_CDS	Nontoxin	KCRB	572.34	450.31	60.4	175.06	63.34	152.83	361.017	130.41	245.713	511.325
Kelch2	NONTOXIN_Tnigr-CLP2754ngen_Kelch2_ngen190_-_CDS	Nontoxin	Kelch2	21.51	23.01	32.61	20.15	30.02	16.33	25.71	22.1667	23.9383	22.26
Kelch3	NONTOXIN_Tnigr-CLP2754trinity_Kelch3_trinity39278_-_CDS	Nontoxin	Kelch3	7.12	11.01	16.29	6.97	10.05	6.71	11.4733	7.91	9.69167	9.065
KeratinAsc2	NONTOXIN_Tnigr-CLP2592ngen_KeratinAsc2_ngen1386_-_CDS	Nontoxin	KeratinAsc2	689.2	225.31	340.14	388.67	362.83	283.06	418.217	344.853	381.535	457.255
KeratinII-8	NONTOXIN_Tnigr-CLP2591ngen_KeratinII-8_ngenContig2302_-_CDS	Nontoxin	KeratinII-8	4.7	41.88	38.03	6.08	9.84	10.57	28.2033	8.83	18.5167	23.29
KetoglutarateDioxygenase-ABH5	NONTOXIN_Tnigr-CLP2592trinity_KetoglutarateDioxygenase-ABH5_trinity17777_-_CDS	Nontoxin	KetoglutarateDioxygenase-ABH5	7.29	16.06	36.3	9.93	24.05	5.28	19.8833	13.0867	16.485	11.675
KH-RNABinding3	NONTOXIN_Tnigr-CLP2592trinity_KH-RNABinding3_trinity37819_-_CDS	Nontoxin	KH-RNABinding3	9.29	12.64	35.67	14.51	18.68	17.52	19.2	16.9033	18.0517	10.965
KIAA0247	NONTOXIN_Tnigr-CLP2753trinity_KIAA0247_trinity26521_-_CDS	Nontoxin	KIAA0247	5.01	1.09	9.89	7.03	11.47	4.11	5.33	7.53667	6.43333	3.05
KIAA1143	NONTOXIN_Tnigr-CLP2592trinity_KIAA1143_trinity11297_-_CDS	Nontoxin	KIAA1143	8.36	27.81	29.44	15.09	30.09	39.73	21.87	28.3033	25.0867	18.085
KIAA1324	NONTOXIN_Tnigr-CLP2753ngen_KIAA1324_ngen411_-_CDS	Nontoxin	KIAA1324	68.93	18.52	96.86	105.11	127.15	70.98	61.4367	101.08	81.2583	43.725
KIAA1467	NONTOXIN_Tnigr-CLP2753trinity_KIAA1467_trinity2238_-_CDS	Nontoxin	KIAA1467	47.99	18.92	34.23	43.84	63.06	29.38	33.7133	45.4267	39.57	33.455
KIBRA3	NONTOXIN_Tnigr-CLP2754trinity_KIBRA3_trinity45821_-_CDS	Nontoxin	KIBRA3	7.46	6.76	23.31	17.94	32.74	22.85	12.51	24.51	18.51	7.11
Kin1	NONTOXIN_Tnigr-CLP2754trinity_Kin1_trinity3124_-_CDS	Nontoxin	Kin1	7.74	13.9	16.16	9.72	18.51	9.6	12.6	12.61	12.605	10.82
Kin9	NONTOXIN_Tnigr-CLP2592trinity_Kin9_trinity27736_-_CDS	Nontoxin	Kin9	7.45	14.08	17.19	13.43	17.78	13.68	12.9067	14.9633	13.935	10.765
KinC-1	NONTOXIN_Tnigr-CLP2754trinity_KinC-1_trinity32345_-_CDS	Nontoxin	KinC-1	80.09	40.6	64.41	107.6	114.3	108.73	61.7	110.21	85.955	60.345
KinC-2	NONTOXIN_Tnigr-CLP2753trinity_KinC-2_trinity46381_-_CDS	Nontoxin	KinC-2	67.13	79.04	84.63	84.68	78.73	110.31	76.9333	91.24	84.0867	73.085
KinC-d	NONTOXIN_Tnigr-CLP2753trinity_KinC-d_trinity23299_-_CDS	Nontoxin	KinC-d	10.06	9.2	9.86	9.7	11.82	10.95	9.70667	10.8233	10.265	9.63
KinesinLightChain2	NONTOXIN_Tnigr-CLP2590trinity_KinesinLightChain2_trinityContig82889_-_CDS	Nontoxin	KinesinLightChain2	6.19	4.61	6.35	12.86	10.23	12.66	5.71667	11.9167	8.81667	5.4
KINH	NONTOXIN_Tnigr-CLP2753trinity_KINH_trinity8026_-_CDS	Nontoxin	KINH	13.98	19.52	27.14	21.85	28.57	30.62	20.2133	27.0133	23.6133	16.75
KinII-d	NONTOXIN_Tnigr-CLP2753ngen_KinII-d_ngen589_-_CDS	Nontoxin	KinII-d	220.29	82.62	28.57	243.91	268.54	277.68	110.493	263.377	186.935	151.455
KishA	NONTOXIN_Tnigr-CLP2592ngen_KishA_ngen1830_-_CDS	Nontoxin	KishA	251.29	173.21	389.08	335.04	224.26	345.95	271.193	301.75	286.472	212.25
KishB	NONTOXIN_Tnigr-CLP2592ngen_KishB_ngen1328_-_CDS	Nontoxin	KishB	78.36	65.96	191	97.78	56.78	121.55	111.773	92.0367	101.905	72.16
KOTransaminase1	NONTOXIN_Tnigr-CLP2590trinity_KOTransaminase1_trinityContig43729_-_CDS	Nontoxin	KOTransaminase1	20.19	18.99	29.89	9.37	14.34	7.65	23.0233	10.4533	16.7383	19.59
KPCA	NONTOXIN_Tnigr-CLP2590ngen_KPCA_ngenContig373_-_CDS	Nontoxin	KPCA	12.75	3.95	12.74	21.69	22.23	19.35	9.81333	21.09	15.4517	8.35
KRas	NONTOXIN_Tnigr-CLP2753ngen_KRas_ngen1853_-_CDS	Nontoxin	KRas	21.84	46.51	35.04	25.15	46.95	83.99	34.4633	52.03	43.2467	34.175
Krueppel3	NONTOXIN_Tnigr-CLP2591ngen_Krueppel3_ngenContig2857_-_CDS	Nontoxin	Krueppel3	6.97	7.28	8.85	8.99	15.9	4.1	7.7	9.66333	8.68167	7.125
KTI12	NONTOXIN_Tnigr-CLP2590trinity_KTI12_trinityContig88826_-_CDS	Nontoxin	KTI12	14.21	17.21	25.93	14.77	21.54	9.42	19.1167	15.2433	17.18	15.71
Lactadherin	NONTOXIN_Tnigr-CLP2592trinity_Lactadherin_trinity58348_-_CDS	Nontoxin	Lactadherin	1.6	102.25	1098.06	10.03	3.32	4.92	400.637	6.09	203.363	51.925
Lactamase-2	NONTOXIN_Tnigr-CLP2754trinity_Lactamase-2_trinity12935_-_CDS	Nontoxin	Lactamase-2	4.66	6.09	7.57	6.99	17.41	6.12	6.10667	10.1733	8.14	5.375
LactatDH-A	NONTOXIN_Tnigr-CLP2753ngen_LactatDH-A_ngen3038_-_CDS	Nontoxin	LactatDH-A	36.17	109.37	41.18	101.34	40.04	27.55	62.24	56.31	59.275	72.77
LactoglutathioneLyase	NONTOXIN_Tnigr-CLP2754trinity_LactoglutathioneLyase_trinity41145_-_CDS	Nontoxin	LactoglutathioneLyase	14.13	31.49	38.76	28.32	24.07	41.9	28.1267	31.43	29.7783	22.81
LAMTOR1	NONTOXIN_Tnigr-CLP2592ngen_LAMTOR1_ngen3801_-_CDS	Nontoxin	LAMTOR1	22.22	49.81	29.28	36.42	31.08	38.8	33.77	35.4333	34.6017	36.015
LAMTOR2	NONTOXIN_Tnigr-CLP2592ngen_LAMTOR2_ngen2275_-_CDS	Nontoxin	LAMTOR2	34.29	50.46	60.74	72.48	56.71	42	48.4967	57.0633	52.78	42.375
lanC1	NONTOXIN_Tnigr-CLP2754trinity_lanC1_trinity5003_-_CDS	Nontoxin	lanC1	7.13	12.02	17.82	7.69	12.26	11.28	12.3233	10.41	11.3667	9.575
la-rel4	NONTOXIN_Tnigr-CLP2754trinity_la-rel4_trinity184_-_CDS	Nontoxin	la-rel4	6.13	5.31	22.7	10.26	16.62	19.57	11.38	15.4833	13.4317	5.72
laRel7	NONTOXIN_Tnigr-CLP2753trinity_laRel7_trinity15606_-_CDS	Nontoxin	laRel7	11.56	21.02	36.34	16.45	16.1	23.04	22.9733	18.53	20.7517	16.29
latexin	NONTOXIN_Tnigr-CLP2592trinity_latexin_trinity14733_-_CDS	Nontoxin	latexin	5.79	14.82	17.65	10.21	7.48	16	12.7533	11.23	11.9917	10.305
LCFACoALig1	NONTOXIN_Tnigr-CLP2590trinity_LCFACoALig1_trinityContig64327_-_CDS	Nontoxin	LCFACoALig1	11.13	9.58	12.08	5.66	7.19	5.11	10.93	5.98667	8.45833	10.355
LCFACoALig3	NONTOXIN_Tnigr-CLP2753trinity_LCFACoALig3_trinity4483_-_CDS	Nontoxin	LCFACoALig3	9.84	16.23	18.12	20.81	45.19	45.41	14.73	37.1367	25.9333	13.035
LCM1	NONTOXIN_Tnigr-CLP2753ngen_LCM1_ngen3281_-_CDS	Nontoxin	LCM1	46.26	38.28	67.48	61.79	51.85	49.67	50.6733	54.4367	52.555	42.27
LDH-B	NONTOXIN_Tnigr-CLP2592ngen_LDH-B_ngen3181_-_CDS	Nontoxin	LDH-B	321.06	580.73	380.13	505.49	335.22	705.2	427.307	515.303	471.305	450.895
Legumain	NONTOXIN_Tnigr-CLP2753trinity_Legumain_trinity46608_-_CDS	Nontoxin	Legumain	6.93	19.09	35.91	19.91	22.06	30.31	20.6433	24.0933	22.3683	13.01
LEO1	NONTOXIN_Tnigr-CLP2754trinity_LEO1_trinity36367_-_CDS	Nontoxin	LEO1	13.81	13.62	23.79	21.65	19.58	28.49	17.0733	23.24	20.1567	13.715
Leptin1	NONTOXIN_Tnigr-CLP2592trinity_Leptin1_trinity52324_-_CDS	Nontoxin	Leptin1	6.71	9.28	10.06	7.22	12.03	20.77	8.68333	13.34	11.0117	7.995
LeptinReceptor	NONTOXIN_Tnigr-CLP2753trinity_LeptinReceptor_trinity5106_-_CDS	Nontoxin	LeptinReceptor	4.79	13.53	26.82	6.32	13.75	7.19	15.0467	9.08667	12.0667	9.16
LeucRchrpt14	NONTOXIN_Tnigr-CLP2753trinity_LeucRchrpt14_trinity13475_-_CDS	Nontoxin	LeucRchrpt14	9.74	12.17	7.59	11.71	15.37	4.68	9.83333	10.5867	10.21	10.955
Leukemia1	NONTOXIN_Tnigr-CLP2753trinity_Leukemia1_trinity7325_-_CDS	Nontoxin	Leukemia1	27.53	29.3	25.34	26.55	56.66	28.91	27.39	37.3733	32.3817	28.415
LeukemiaInh	NONTOXIN_Tnigr-CLP2753trinity_LeukemiaInh_trinity52028_-_CDS	Nontoxin	LeukemiaInh	4.01	4.63	5.8	15.8	42.68	17.19	4.81333	25.2233	15.0183	4.32
LeuRich42	NONTOXIN_Tnigr-CLP2590ngen_LeuRich42_ngenContig1054_-_CDS	Nontoxin	LeuRich42	8.79	8.34	25.46	14.89	12.89	13.77	14.1967	13.85	14.0233	8.565
LeuRich59	NONTOXIN_Tnigr-CLP2592trinity_LeuRich59_trinity37800_-_CDS	Nontoxin	LeuRich59	18	17.88	26.02	23.18	17.75	30.53	20.6333	23.82	22.2267	17.94
LeuRichRepeat-57	NONTOXIN_Tnigr-CLP2754trinity_LeuRichRepeat-57_trinity44595_-_CDS	Nontoxin	LeuRichRepeat-57	12.16	10.19	5.82	17.26	18.4	21.29	9.39	18.9833	14.1867	11.175
LIM-SH3	NONTOXIN_Tnigr-CLP2591ngen_LIM-SH3_ngenContig7690_-_CDS	Nontoxin	LIM-SH3	6.25	17.57	42.36	8.32	36.77	17.82	22.06	20.97	21.515	11.91
LIMT	NONTOXIN_Tnigr-CLP2592trinity_LIMT_trinity24687_-_CDS	Nontoxin	LIMT	5.93	7.39	31.85	6.26	13.06	2.76	15.0567	7.36	11.2083	6.66
LipaseABHD12	NONTOXIN_Tnigr-CLP2753trinity_LipaseABHD12_trinity23965_-_CDS	Nontoxin	LipaseABHD12	6.47	9.13	16.47	11.45	23.16	14.55	10.69	16.3867	13.5383	7.8
LipidPPH1	NONTOXIN_Tnigr-CLP2592trinity_LipidPPH1_trinity17541_-_CDS	Nontoxin	LipidPPH1	20.82	9.21	12.74	29.32	23.26	19.27	14.2567	23.95	19.1033	15.015
LipidPPH2	NONTOXIN_Tnigr-CLP2753trinity_LipidPPH2_trinity21396_-_CDS	Nontoxin	LipidPPH2	18.77	30.26	23.03	29.72	29.07	18.12	24.02	25.6367	24.8283	24.515
LipoylSyn	NONTOXIN_Tnigr-CLP2753trinity_LipoylSyn_trinity2303_-_CDS	Nontoxin	LipoylSyn	13.39	12.2	15.28	17.39	10.08	19.51	13.6233	15.66	14.6417	12.795
LLP	NONTOXIN_Tnigr-CLP2592ngen_LLP_ngen1948_-_CDS	Nontoxin	LLP	45.12	39.94	82.57	72.13	28.34	144.36	55.8767	81.61	68.7433	42.53
LMWPTyrPP	NONTOXIN_Tnigr-CLP2753trinity_LMWPTyrPP_trinity12424_-_CDS	Nontoxin	LMWPTyrPP	41	35.1	43.06	33.99	28.08	48.8	39.72	36.9567	38.3383	38.05
LOC100329601	NONTOXIN_Tnigr-CLP2590ngen_LOC100329601_ngenContig8147_-_CDS	Nontoxin	LOC100329601	2641.27	2974.62	9893.52	1675.81	3508.25	26166.2	5169.8	10450.1	7809.94	2807.94
LOC100472209	NONTOXIN_Tnigr-CLP2753ngen_LOC100472209_ngen1927_-_CDS	Nontoxin	LOC100472209	2.27	0.6	23.46	29.74	32.36	52.7	8.77667	38.2667	23.5217	1.435
LOC100559892	NONTOXIN_Tnigr-CLP2592trinity_LOC100559892_trinity53749_-_CDS	Nontoxin	LOC100559892	27.48	21.09	11.56	29.64	24.19	17.78	20.0433	23.87	21.9567	24.285
LOC100561402	NONTOXIN_Tnigr-CLP2753ngen_LOC100561402_ngen4598_-_CDS	Nontoxin	LOC100561402	84.92	61.48	147.25	152.9	41.59	106.76	97.8833	100.417	99.15	73.2
LOC100567767	NONTOXIN_Tnigr-CLP2592ngen_LOC100567767_ngen240_-_CDS	Nontoxin	LOC100567767	153.93	123.93	191	176	141.94	129.14	156.287	149.027	152.657	138.93
LOC417941	NONTOXIN_Tnigr-CLP2753ngen_LOC417941_ngen62_-_CDS	Nontoxin	LOC417941	22.12	53.25	42.19	30.06	42.93	45.12	39.1867	39.37	39.2783	37.685
LOC427100	NONTOXIN_Tnigr-CLP2592trinity_LOC427100_trinity16218_-_CDS	Nontoxin	LOC427100	18.92	6.72	24.5	18.44	6.47	7.87	16.7133	10.9267	13.82	12.82
LPCAcyltransferase2	NONTOXIN_Tnigr-CLP2753ngen_LPCAcyltransferase2_ngen3014_-_CDS	Nontoxin	LPCAcyltransferase2	57.02	25.15	37.63	57.8	67.56	66.93	39.9333	64.0967	52.015	41.085
LPP3	NONTOXIN_Tnigr-CLP2753ngen_LPP3_ngen1931_-_CDS	Nontoxin	LPP3	7.75	3.69	4.09	27.32	63.53	34.16	5.17667	41.67	23.4233	5.72
LSM10	NONTOXIN_Tnigr-CLP2592trinity_LSM10_trinity39432_-_CDS	Nontoxin	LSM10	18.46	23.32	44.17	19.86	28.36	22.75	28.65	23.6567	26.1533	20.89
LSM12	NONTOXIN_Tnigr-CLP2592ngen_LSM12_ngen1807_-_CDS	Nontoxin	LSM12	50.71	18.23	85.68	40.25	30.83	28.8	51.54	33.2933	42.4167	34.47
LSM14A	NONTOXIN_Tnigr-CLP2592trinity_LSM14A_trinity1657_-_CDS	Nontoxin	LSM14A	17.18	22.55	60.48	20.73	27.57	23.15	33.4033	23.8167	28.61	19.865
LSM14-B	NONTOXIN_Tnigr-CLP2591trinity_LSM14-B_trinityContig130446_-_CDS	Nontoxin	LSM14-B	5.63	13.69	10.73	6.21	13.74	4.45	10.0167	8.13333	9.075	9.66
LSM1U6	NONTOXIN_Tnigr-CLP2754trinity_LSM1U6_trinity24742_-_CDS	Nontoxin	LSM1U6	11.15	8.26	14.65	17.53	16.69	13.2	11.3533	15.8067	13.58	9.705
LSM3	NONTOXIN_Tnigr-CLP2592trinity_LSM3_trinity44098_-_CDS	Nontoxin	LSM3	44.81	74.97	79.59	53.02	36.71	41.37	66.4567	43.7	55.0783	59.89
LSm4	NONTOXIN_Tnigr-CLP2592ngen_LSm4_ngen289_-_CDS	Nontoxin	LSm4	20.91	36.3	49.44	36.25	21.47	23.62	35.55	27.1133	31.3317	28.605
LSM6	NONTOXIN_Tnigr-CLP2753ngen_LSM6_ngen1911_-_CDS	Nontoxin	LSM6	69.88	74.71	12.83	118.22	34.35	37.28	52.4733	63.2833	57.8783	72.295
LThr3DH	NONTOXIN_Tnigr-CLP2592ngen_LThr3DH_ngen2304_-_CDS	Nontoxin	LThr3DH	7.86	15.83	182.66	7.88	6.95	6.32	68.7833	7.05	37.9167	11.845
LTV1	NONTOXIN_Tnigr-CLP2753ngen_LTV1_ngen4276_-_CDS	Nontoxin	LTV1	34.76	31.29	63.71	42.74	45.39	54.16	43.2533	47.43	45.3417	33.025
Lumican	NONTOXIN_Tnigr-CLP2592trinity_Lumican_trinity46920_-_CDS	Nontoxin	Lumican	1.01	7.81	19.64	0.85	1.62	1.56	9.48667	1.34333	5.415	4.41
Lunapark	NONTOXIN_Tnigr-CLP2754trinity_Lunapark_trinity10413_-_CDS	Nontoxin	Lunapark	2.45	5.1	12.86	4.84	9.85	4.88	6.80333	6.52333	6.66333	3.775
LupusLa	NONTOXIN_Tnigr-CLP2592ngen_LupusLa_ngen413_-_CDS	Nontoxin	LupusLa	30.43	32.37	50.1	27.52	18.24	34.55	37.6333	26.77	32.2017	31.4
LY6E	NONTOXIN_Tnigr-CLP2592trinity_LY6E_trinity51396_-_CDS	Nontoxin	LY6E	58.62	90.96	56.14	48.83	72.52	67.19	68.5733	62.8467	65.71	74.79
LYPA1	NONTOXIN_Tnigr-CLP2590trinity_LYPA1_trinityContig10903_-_CDS	Nontoxin	LYPA1	10.09	9.42	26.44	8.32	14.47	8.86	15.3167	10.55	12.9333	9.755
LYR-5	NONTOXIN_Tnigr-CLP2592trinity_LYR-5_trinity30408_-_CDS	Nontoxin	LYR-5	97.11	250.3	419.96	146.56	120.02	112	255.79	126.193	190.992	173.705
LYRM1	NONTOXIN_Tnigr-CLP2759trinity_LYRM1_trinity6210_-_CDS	Nontoxin	LYRM1	23.89	22.73	50.32	25.08	13.93	14.7	32.3133	17.9033	25.1083	23.31
LysMpeptidoglycanBinding3	NONTOXIN_Tnigr-CLP2753trinity_LysMpeptidoglycanBinding3_trinity21809_-_CDS	Nontoxin	LysMpeptidoglycanBinding3	8.1	11.86	42.87	11.56	8.38	13.27	20.9433	11.07	16.0067	9.98
LysoAcyl5	NONTOXIN_Tnigr-CLP2754trinity_LysoAcyl5_trinity13944_-_CDS	Nontoxin	LysoAcyl5	8	16.34	18.68	25.77	18.36	40.99	14.34	28.3733	21.3567	12.17
LysocardiolipinAT	NONTOXIN_Tnigr-CLP2753trinity_LysocardiolipinAT_trinity8214_-_CDS	Nontoxin	LysocardiolipinAT	8.49	7.06	8.33	5.59	11.37	16.37	7.96	11.11	9.535	7.775
LysosomalAcidLipase	NONTOXIN_Tnigr-CLP2753ngen_LysosomalAcidLipase_ngen1692_-_CDS	Nontoxin	LysosomalAcidLipase	16	17.81	59.33	26.21	24.11	35.53	31.0467	28.6167	29.8317	16.905
LysosomalAcidP	NONTOXIN_Tnigr-CLP2592ngen_LysosomalAcidP_ngen1275_-_CDS	Nontoxin	LysosomalAcidP	54.9	35.48	83.86	71.59	144.45	103.4	58.08	106.48	82.28	45.19
LysosomalTMP4A	NONTOXIN_Tnigr-CLP2592trinity_LysosomalTMP4A_trinity41369_-_CDS	Nontoxin	LysosomalTMP4A	102.28	78.38	75.72	83.36	135.15	102.61	85.46	107.04	96.25	90.33
LZIC	NONTOXIN_Tnigr-CLP2591ngen_LZIC_ngenContig10080_-_CDS	Nontoxin	LZIC	2.77	11.36	19.64	5.73	6.36	14.64	11.2567	8.91	10.0833	7.065
MacrophageCapping	NONTOXIN_Tnigr-CLP2759ngen_MacrophageCapping_ngen4701_-_CDS	Nontoxin	MacrophageCapping	3.64	8.25	20.15	3.15	12.81	27.07	10.68	14.3433	12.5117	5.945
MacrophageMigInh	NONTOXIN_Tnigr-CLP2592ngen_MacrophageMigInh_ngen2431_-_CDS	Nontoxin	MacrophageMigInh	668.75	1185.72	1047.09	291.69	160.96	271.53	967.187	241.393	604.29	927.235
MAD4	NONTOXIN_Tnigr-CLP2753trinity_MAD4_trinity21516_-_CDS	Nontoxin	MAD4	14.92	24.23	33.47	15.46	32.7	21.7	24.2067	23.2867	23.7467	19.575
mAdenylateKin4	NONTOXIN_Tnigr-CLP2753trinity_mAdenylateKin4_trinity51846_-_CDS	Nontoxin	mAdenylateKin4	6.96	7.71	5.66	14.36	19.42	12.66	6.77667	15.48	11.1283	7.335
MAEA	NONTOXIN_Tnigr-CLP2592ngen_MAEA_ngen1277_-_CDS	Nontoxin	MAEA	39.39	44.95	104.15	62.27	64.94	65.64	62.83	64.2833	63.5567	42.17
MagoNashi-2	NONTOXIN_Tnigr-CLP2592trinity_MagoNashi-2_trinity46867_-_CDS	Nontoxin	MagoNashi-2	58.43	74.05	61.68	80.23	47.65	99.08	64.72	75.6533	70.1867	66.24
MagTran1	NONTOXIN_Tnigr-CLP2592ngen_MagTran1_ngen1181_-_CDS	Nontoxin	MagTran1	33.76	22.37	48.46	135.39	130.09	100.04	34.8633	121.84	78.3517	28.065
MAKKK7-2	NONTOXIN_Tnigr-CLP2590trinity_MAKKK7-2_trinityContig11191_-_CDS	Nontoxin	MAKKK7-2	8.74	10.46	14.47	12.23	12.98	16.28	11.2233	13.83	12.5267	9.6
MAL2	NONTOXIN_Tnigr-CLP2592ngen_MAL2_ngen1875_-_CDS	Nontoxin	MAL2	42.3	32.32	61.87	34.6	82.11	48.78	45.4967	55.1633	50.33	37.31
MalateDH	NONTOXIN_Tnigr-CLP2592ngen_MalateDH_ngen3019_-_CDS	Nontoxin	MalateDH	169.1	354.07	238.94	156.63	117.09	167.09	254.037	146.937	200.487	261.585
MaleEnh1	NONTOXIN_Tnigr-CLP2592trinity_MaleEnh1_trinity47755_-_CDS	Nontoxin	MaleEnh1	27.05	24.66	27.39	25.12	15.94	18.84	26.3667	19.9667	23.1667	25.855
MaleylacetoacetateIsomerase	NONTOXIN_Tnigr-CLP2753trinity_MaleylacetoacetateIsomerase_trinity57518_-_CDS	Nontoxin	MaleylacetoacetateIsomerase	48.23	38.61	75.5	114.45	57.92	98.14	54.1133	90.17	72.1417	43.42
MalignantTCell	NONTOXIN_Tnigr-CLP2592ngen_MalignantTCell_ngen747_-_CDS	Nontoxin	MalignantTCell	94.4	138.79	83.64	93.11	70.52	104.65	105.61	89.4267	97.5183	116.595
Man9GlcNAc2	NONTOXIN_Tnigr-CLP2754trinity_Man9GlcNAc2_trinity47062_-_CDS	Nontoxin	Man9GlcNAc2	4.11	2.95	4.32	8.52	14.93	10.77	3.79333	11.4067	7.6	3.53
MANF	NONTOXIN_Tnigr-CLP2590ngen_MANF_ngenContig8336_-_CDS	Nontoxin	MANF	700.79	157.93	458.66	1588.75	1810.78	1471.05	439.127	1623.53	1031.33	429.36
MannOligoGluc	NONTOXIN_Tnigr-CLP2592trinity_MannOligoGluc_trinity55377_-_CDS	Nontoxin	MannOligoGluc	15.22	18.8	39.08	13.87	14.71	9.05	24.3667	12.5433	18.455	17.01
Mannose1PGT-b	NONTOXIN_Tnigr-CLP2592ngen_Mannose1PGT-b_ngen408_-_CDS	Nontoxin	Mannose1PGT-b	49.31	15.27	60.88	58.93	90.6	76.9	41.82	75.4767	58.6483	32.29
MannosidaseIB	NONTOXIN_Tnigr-CLP2753trinity_MannosidaseIB_trinity46281_-_CDS	Nontoxin	MannosidaseIB	12.93	5.28	21.03	5.21	15.75	14.86	13.08	11.94	12.51	9.105
Mannosyltransferase	NONTOXIN_Tnigr-CLP2753ngen_Mannosyltransferase_ngen2088_-_CDS	Nontoxin	Mannosyltransferase	31.5	26.7	76.5	37.96	33.85	17.29	44.9	29.7	37.3	29.1
Mannosyltransferase3	NONTOXIN_Tnigr-CLP2592trinity_Mannosyltransferase3_trinity50802_-_CDS	Nontoxin	Mannosyltransferase3	69.84	101.06	77.04	42.34	44.35	53.34	82.6467	46.6767	64.6617	85.45
MAPKin5	NONTOXIN_Tnigr-CLP2590trinity_MAPKin5_trinityContig30482_-_CDS	Nontoxin	MAPKin5	8.29	9.85	16.53	8.93	19.79	15.01	11.5567	14.5767	13.0667	9.07
MaxDim1	NONTOXIN_Tnigr-CLP2592trinity_MaxDim1_trinity21100_-_CDS	Nontoxin	MaxDim1	3.83	6.95	27.29	6.55	18.71	12.54	12.69	12.6	12.645	5.39
MBTFS1Protease	NONTOXIN_Tnigr-CLP2754trinity_MBTFS1Protease_trinity14236_-_CDS	Nontoxin	MBTFS1Protease	10.74	10.79	17.44	13.17	19.69	9.94	12.99	14.2667	13.6283	10.765
MCFD2	NONTOXIN_Tnigr-CLP2592ngen_MCFD2_ngen2664_-_CDS	Nontoxin	MCFD2	56.55	24.08	89.37	76.35	213.21	59.66	56.6667	116.407	86.5367	40.315
mCG18710	NONTOXIN_Tnigr-CLP2592trinity_mCG18710_trinity24913_-_CDS	Nontoxin	mCG18710	19.64	35.18	38.16	44.67	40.61	39.55	30.9933	41.61	36.3017	27.41
MCP	NONTOXIN_Tnigr-CLP2592ngen_MCP_ngen1174_-_CDS	Nontoxin	MCP	132.54	119.68	83.21	70.56	42.18	42.14	111.81	51.6267	81.7183	126.11
MCRI2	NONTOXIN_Tnigr-CLP2592trinity_MCRI2_trinity46937_-_CDS	Nontoxin	MCRI2	47.59	41.79	23.18	52.81	15.38	31.17	37.52	33.12	35.32	44.69
mDienoylCoAisomerase	NONTOXIN_Tnigr-CLP2753ngen_mDienoylCoAisomerase_ngen4153_-_CDS	Nontoxin	mDienoylCoAisomerase	66.25	85.72	107.39	67.83	77.13	54.67	86.4533	66.5433	76.4983	75.985
mDienoylCoAreductase	NONTOXIN_Tnigr-CLP2754trinity_mDienoylCoAreductase_trinity41780_-_CDS	Nontoxin	mDienoylCoAreductase	18.86	14.41	16.56	18.29	10.91	24.93	16.61	18.0433	17.3267	16.635
mDNABinding	NONTOXIN_Tnigr-CLP2592ngen_mDNABinding_ngen1898_-_CDS	Nontoxin	mDNABinding	15.02	22.9	84.63	31.23	24.33	25.34	40.85	26.9667	33.9083	18.96
MedRNAPolII	NONTOXIN_Tnigr-CLP2592trinity_MedRNAPolII_trinity41620_-_CDS	Nontoxin	MedRNAPolII	22.44	38.12	65.79	32.82	16.45	56.65	42.1167	35.3067	38.7117	30.28
MedRNAPolII21	NONTOXIN_Tnigr-CLP2754trinity_MedRNAPolII21_trinity27706_-_CDS	Nontoxin	MedRNAPolII21	25.49	48.6	48.36	19.11	30.56	26.54	40.8167	25.4033	33.11	37.045
Meis2	NONTOXIN_Tnigr-CLP2590trinity_Meis2_trinityContig32587_-_CDS	Nontoxin	Meis2	16.61	15.91	17.42	17.77	22.75	22.42	16.6467	20.98	18.8133	16.26
MemMgTrans	NONTOXIN_Tnigr-CLP2592ngen_MemMgTrans_ngen231_-_CDS	Nontoxin	MemMgTrans	55.77	65.32	96.05	67.48	78.43	65.99	72.38	70.6333	71.5067	60.545
MEMO1	NONTOXIN_Tnigr-CLP2753ngen_MEMO1_ngen2381_-_CDS	Nontoxin	MEMO1	11.22	10.98	28.03	15.19	15.19	17.35	16.7433	15.91	16.3267	11.1
MemSpanning4-2	NONTOXIN_Tnigr-CLP2591ngen_MemSpanning4-2_ngenContig7538_-_CDS	Nontoxin	MemSpanning4-2	8.97	14.7	5.71	11.27	8.7	4.71	9.79333	8.22667	9.01	11.835
MetAdenosyltransferase2b	NONTOXIN_Tnigr-CLP2753trinity_MetAdenosyltransferase2b_trinity48516_-_CDS	Nontoxin	MetAdenosyltransferase2b	29.14	50.02	47.13	35.31	46.08	32.41	42.0967	37.9333	40.015	39.58
Metastasis-MTA2	NONTOXIN_Tnigr-CLP2754trinity_Metastasis-MTA2_trinity40472_-_CDS	Nontoxin	Metastasis-MTA2	7.61	11.61	23.8	12.45	19.74	9.51	14.34	13.9	14.12	9.61
Metaxin2-2	NONTOXIN_Tnigr-CLP2592trinity_Metaxin2-2_trinity54700_-_CDS	Nontoxin	Metaxin2-2	28.48	24.76	10.39	21.55	16.41	20.14	21.21	19.3667	20.2883	26.62
MetCoAEpim	NONTOXIN_Tnigr-CLP2753ngen_MetCoAEpim_ngen3940_-_CDS	Nontoxin	MetCoAEpim	21.19	20.56	34.27	30.98	8.74	41.2	25.34	26.9733	26.1567	20.875
MetCpG3	NONTOXIN_Tnigr-CLP2590trinity_MetCpG3_trinityContig31103_-_CDS	Nontoxin	MetCpG3	12.75	5.1	16.89	16.09	19.73	23.08	11.58	19.6333	15.6067	8.925
Meteorin	NONTOXIN_Tnigr-CLP2592ngen_Meteorin_ngen2040_-_CDS	Nontoxin	Meteorin	48.47	14.73	26.47	24.61	34.16	40.85	29.89	33.2067	31.5483	31.6
MethionineAminopeptidase1	NONTOXIN_Tnigr-CLP2592trinity_MethionineAminopeptidase1_trinity1323_-_CDS	Nontoxin	MethionineAminopeptidase1	17.48	30.11	50.02	12.65	18.78	19.72	32.5367	17.05	24.7933	23.795
MethionylAminopeptidase2	NONTOXIN_Tnigr-CLP2592ngen_MethionylAminopeptidase2_ngen3495_-_CDS	Nontoxin	MethionylAminopeptidase2	55.95	114.95	96.71	61.18	57.69	79.41	89.2033	66.0933	77.6483	85.45
Methylosome-pICIn	NONTOXIN_Tnigr-CLP2592ngen_Methylosome-pICIn_ngen2582_-_CDS	Nontoxin	Methylosome-pICIn	42.41	42.77	83.62	46.32	52.92	42.33	56.2667	47.19	51.7283	42.59
MethylsterolOx	NONTOXIN_Tnigr-CLP2592ngen_MethylsterolOx_ngen2287_-_CDS	Nontoxin	MethylsterolOx	20.82	8.4	48.81	9.78	17.15	16.41	26.01	14.4467	20.2283	14.61
Methylthioribulose-P-Dehydratase	NONTOXIN_Tnigr-CLP2592ngen_Methylthioribulose-P-Dehydratase_ngen1065_-_CDS	Nontoxin	Methylthioribulose-P-Dehydratase	29.99	78.98	168.53	74.8	87.49	61.49	92.5	74.5933	83.5467	54.485
Methyltransferase-2	NONTOXIN_Tnigr-CLP2591trinity_Methyltransferase-2_trinityContig32315_-_CDS	Nontoxin	Methyltransferase-2	12.96	20.1	18.71	8.48	22.47	27.8	17.2567	19.5833	18.42	16.53
methyltransferase-21A	NONTOXIN_Tnigr-CLP2592trinity_methyltransferase-21A_trinity44612_-_CDS	Nontoxin	methyltransferase-21A	9.45	12.19	18.27	6.63	2.97	7.06	13.3033	5.55333	9.42833	10.82
Methyltransferase5	NONTOXIN_Tnigr-CLP2759trinity_Methyltransferase5_trinity85492_-_CDS	Nontoxin	Methyltransferase5	16.53	21.02	16.7	21.71	16.97	20.71	18.0833	19.7967	18.94	18.775
Methyltransferase6	NONTOXIN_Tnigr-CLP2754trinity_Methyltransferase6_trinity12580_-_CDS	Nontoxin	Methyltransferase6	8.92	15.69	18.36	9.27	14.7	15.24	14.3233	13.07	13.6967	12.305
Methyltransferase7A	NONTOXIN_Tnigr-CLP2759ngen_Methyltransferase7A_ngen3184_-_CDS	Nontoxin	Methyltransferase7A	18.63	14.36	26.56	16.53	21.84	35.2	19.85	24.5233	22.1867	16.495
Methyltransferase9	NONTOXIN_Tnigr-CLP2753ngen_Methyltransferase9_ngen839_-_CDS	Nontoxin	Methyltransferase9	29.52	28.56	40.31	49	35.54	41.48	32.7967	42.0067	37.4017	29.04
MettRnaSynth	NONTOXIN_Tnigr-CLP2753ngen_MettRnaSynth_ngen4612_-_CDS	Nontoxin	MettRnaSynth	18.42	5.57	61.04	26.34	30.85	18.21	28.3433	25.1333	26.7383	11.995
MevalonateKin	NONTOXIN_Tnigr-CLP2753trinity_MevalonateKin_trinity44732_-_CDS	Nontoxin	MevalonateKin	15.2	10.67	21.99	15.83	15.42	19.08	15.9533	16.7767	16.365	12.935
MFissFac	NONTOXIN_Tnigr-CLP2591trinity_MFissFac_trinityContig21187_-_CDS	Nontoxin	MFissFac	14.81	10.32	24.8	17.98	14.86	20.93	16.6433	17.9233	17.2833	12.565
mFolateTransporter	NONTOXIN_Tnigr-CLP2592trinity_mFolateTransporter_trinity17779_-_CDS	Nontoxin	mFolateTransporter	3.71	5.86	7.71	5.02	5.64	3.74	5.76	4.8	5.28	4.785
mFumarateHydratase	NONTOXIN_Tnigr-CLP2759ngen_mFumarateHydratase_ngen4955_-_CDS	Nontoxin	mFumarateHydratase	38.64	90	21.66	28.18	37.4	50.99	50.1	38.8567	44.4783	64.32
MgPP	NONTOXIN_Tnigr-CLP2753ngen_MgPP_ngen2726_-_CDS	Nontoxin	MgPP	13.93	8.67	17.14	14.91	17.47	18.54	13.2467	16.9733	15.11	11.3
mGrpE-1	NONTOXIN_Tnigr-CLP2590trinity_mGrpE-1_trinityContig92406_-_CDS	Nontoxin	mGrpE-1	13.92	17.71	21.23	17	19.42	22.59	17.62	19.67	18.645	15.815
MgTransporter-NIPA2-1	NONTOXIN_Tnigr-CLP2753ngen_MgTransporter-NIPA2-1_ngen2370_-_CDS	Nontoxin	MgTransporter-NIPA2-1	16.63	20.94	42.85	20.99	26.51	21.93	26.8067	23.1433	24.975	18.785
MHC-H13	NONTOXIN_Tnigr-CLP2592trinity_MHC-H13_trinity13814_-_CDS	Nontoxin	MHC-H13	263.32	182.41	300.71	606.18	854.65	304.06	248.813	588.297	418.555	222.865
Microfibrillar1	NONTOXIN_Tnigr-CLP2592ngen_Microfibrillar1_ngen990_-_CDS	Nontoxin	Microfibrillar1	35.43	70.16	104.85	45.57	54.6	53.78	70.1467	51.3167	60.7317	52.795
Microsperhule1	NONTOXIN_Tnigr-CLP2590trinity_Microsperhule1_trinityContig16495_-_CDS	Nontoxin	Microsperhule1	7.18	8.96	16.97	11.36	14.22	9.54	11.0367	11.7067	11.3717	8.07
MicrotubuleAss	NONTOXIN_Tnigr-CLP2592ngen_MicrotubuleAss_ngen2560_-_CDS	Nontoxin	MicrotubuleAss	148.75	174.26	185.9	150.91	274.11	204.77	169.637	209.93	189.783	161.505
MicrotubuleAss1-3a	NONTOXIN_Tnigr-CLP2753ngen_MicrotubuleAss1-3a_ngen4240_-_CDS	Nontoxin	MicrotubuleAss1-3a	37.9	44.43	49.23	61.68	56.7	42.98	43.8533	53.7867	48.82	41.165
MicrotubuleAssRP-EB	NONTOXIN_Tnigr-CLP2592ngen_MicrotubuleAssRP-EB_ngen817_-_CDS	Nontoxin	MicrotubuleAssRP-EB	37.44	47.44	50.47	56.76	52.34	62.62	45.1167	57.24	51.1783	42.44
MicrotubuleReg1	NONTOXIN_Tnigr-CLP2590trinity_MicrotubuleReg1_trinityContig25727_-_CDS	Nontoxin	MicrotubuleReg1	17.31	13.21	35.89	12.18	8.64	14.81	22.1367	11.8767	17.0067	15.26
MID1	NONTOXIN_Tnigr-CLP2592ngen_MID1_ngen543_-_CDS	Nontoxin	MID1	31.49	26.98	46.25	32.08	40.72	56.62	34.9067	43.14	39.0233	29.235
MIF4G	NONTOXIN_Tnigr-CLP2592trinity_MIF4G_trinity55378_-_CDS	Nontoxin	MIF4G	5.4	10.23	6.41	3.42	7.24	6.54	7.34667	5.73333	6.54	7.815
MIMO1	NONTOXIN_Tnigr-CLP2592ngen_MIMO1_ngen1945_-_CDS	Nontoxin	MIMO1	511.19	438.19	326.19	511.33	344.18	567.59	425.19	474.367	449.778	474.69
mIntermemImport40	NONTOXIN_Tnigr-CLP2592trinity_mIntermemImport40_trinity36876_-_CDS	Nontoxin	mIntermemImport40	21.52	8.14	11.23	15.55	14.8	25.26	13.63	18.5367	16.0833	14.83
MIP	NONTOXIN_Tnigr-CLP2591ngen_MIP_ngenContig9213_-_CDS	Nontoxin	MIP	9.38	8.84	20.71	16.31	26.27	21.9	12.9767	21.4933	17.235	9.11
MIP18	NONTOXIN_Tnigr-CLP2754trinity_MIP18_trinity32593_-_CDS	Nontoxin	MIP18	53.55	41.18	130.26	105.59	93.13	71.7	74.9967	90.14	82.5683	47.365
mIsochorismatase2	NONTOXIN_Tnigr-CLP2753trinity_mIsochorismatase2_trinity57367_-_CDS	Nontoxin	mIsochorismatase2	12.21	22.7	27.33	17.61	29.43	31.43	20.7467	26.1567	23.4517	17.455
MIT-1	NONTOXIN_Tnigr-CLP2590trinity_MIT-1_trinityContig106546_-_CDS	Nontoxin	MIT-1	11.01	19.08	15.44	6.86	6.53	6.54	15.1767	6.64333	10.91	15.045
MitActKin13	NONTOXIN_Tnigr-CLP2592trinity_MitActKin13_trinity9203_-_CDS	Nontoxin	MitActKin13	19.54	23.18	43.78	23.5	34.88	36.54	28.8333	31.64	30.2367	21.36
MitActKin6	NONTOXIN_Tnigr-CLP2753ngen_MitActKin6_ngen745_-_CDS	Nontoxin	MitActKin6	22.6	49.78	55.91	41.3	74.98	66.57	42.7633	60.95	51.8567	36.19
MitChkBub3	NONTOXIN_Tnigr-CLP2591trinity_MitChkBub3_trinityContig81308_-_CDS	Nontoxin	MitChkBub3	10.45	11.86	17.19	8.24	10.89	15.65	13.1667	11.5933	12.38	11.155
MitFissionReg1	NONTOXIN_Tnigr-CLP2591ngen_MitFissionReg1_ngenContig300_-_CDS	Nontoxin	MitFissionReg1	17.28	13.26	45.3	16.45	25.75	17.47	25.28	19.89	22.585	15.27
MitoCarrier2	NONTOXIN_Tnigr-CLP2753ngen_MitoCarrier2_ngen2423_-_CDS	Nontoxin	MitoCarrier2	24.06	33.16	42.76	34.67	24.57	21.67	33.3267	26.97	30.1483	28.61
Mitofusin1	NONTOXIN_Tnigr-CLP2590trinity_Mitofusin1_trinityContig42974_-_CDS	Nontoxin	Mitofusin1	20.21	20.65	44.87	23.39	29.41	32.56	28.5767	28.4533	28.515	20.43
MitogenActivatedKinase14-1	NONTOXIN_Tnigr-CLP2590trinity_MitogenActivatedKinase14-1_trinityContig48109_-_CDS	Nontoxin	MitogenActivatedKinase14-1	4.68	9.27	6.09	5.26	8.48	11.46	6.68	8.4	7.54	6.975
MitogenActKinKin1	NONTOXIN_Tnigr-CLP2592ngen_MitogenActKinKin1_ngen1413_-_CDS	Nontoxin	MitogenActKinKin1	15.1	22.11	52.74	17.2	14.82	20.51	29.9833	17.51	23.7467	18.605
MitogenKinScaff1	NONTOXIN_Tnigr-CLP2592trinity_MitogenKinScaff1_trinity5635_-_CDS	Nontoxin	MitogenKinScaff1	14.49	15.08	43.04	9.09	19.22	10.67	24.2033	12.9933	18.5983	14.785
MK08	NONTOXIN_Tnigr-CLP2753trinity_MK08_trinity48957_-_CDS	Nontoxin	MK08	15.92	14.88	21.96	15.26	20.45	12.05	17.5867	15.92	16.7533	15.4
mMalateDH	NONTOXIN_Tnigr-CLP2592ngen_mMalateDH_ngen3520_-_CDS	Nontoxin	mMalateDH	219.95	234.64	212.9	280.06	157.46	195.41	222.497	210.977	216.737	227.295
mMethylmalonicAciduriaD	NONTOXIN_Tnigr-CLP2753trinity_mMethylmalonicAciduriaD_trinity58408_-_CDS	Nontoxin	mMethylmalonicAciduriaD	5.92	8.7	17.32	8.46	12.69	10.27	10.6467	10.4733	10.56	7.31
Mob1Phocein	NONTOXIN_Tnigr-CLP2753trinity_Mob1Phocein_trinity13846_-_CDS	Nontoxin	Mob1Phocein	6.91	7.42	8.2	7.16	7.58	6.12	7.51	6.95333	7.23167	7.165
MOBKinAct-1B-2	NONTOXIN_Tnigr-CLP2753trinity_MOBKinAct-1B-2_trinity54965_-_CDS	Nontoxin	MOBKinAct-1B-2	11.86	16.12	37.76	16.21	18.82	18.25	21.9133	17.76	19.8367	13.99
Mortal4	NONTOXIN_Tnigr-CLP2592ngen_Mortal4_ngen403_-_CDS	Nontoxin	Mortal4	66.75	80.24	81.65	65.3	47.69	74.04	76.2133	62.3433	69.2783	73.495
MotileSperm1	NONTOXIN_Tnigr-CLP2753trinity_MotileSperm1_trinity21524_-_CDS	Nontoxin	MotileSperm1	7.96	8.46	17.14	15.92	19.7	21.25	11.1867	18.9567	15.0717	8.21
mOxoisovalerateDH-b	NONTOXIN_Tnigr-CLP2592ngen_mOxoisovalerateDH-b_ngen1675_-_CDS	Nontoxin	mOxoisovalerateDH-b	51.53	34.3	53.93	70.08	78.05	61.69	46.5867	69.94	58.2633	42.915
MPGtranferase-a	NONTOXIN_Tnigr-CLP2753trinity_MPGtranferase-a_trinity51900_-_CDS	Nontoxin	MPGtranferase-a	8.16	6.35	19.51	12.72	29.95	19.28	11.34	20.65	15.995	7.255
MPhasePP6	NONTOXIN_Tnigr-CLP2754trinity_MPhasePP6_trinity34843_-_CDS	Nontoxin	MPhasePP6	18.9	6.18	15.59	15.51	19.31	18.19	13.5567	17.67	15.6133	12.54
MPI	NONTOXIN_Tnigr-CLP2753trinity_MPI_trinity47829_-_CDS	Nontoxin	MPI	13.32	11.73	14.35	16.76	15.17	10.47	13.1333	14.1333	13.6333	12.525
MPP-b	NONTOXIN_Tnigr-CLP2753ngen_MPP-b_ngen4614_-_CDS	Nontoxin	MPP-b	30.14	58.03	56.72	36.92	28.17	34.06	48.2967	33.05	40.6733	44.085
mpsOneBinderKin3	NONTOXIN_Tnigr-CLP2592ngen_mpsOneBinderKin3_ngen1880_-_CDS	Nontoxin	mpsOneBinderKin3	85.41	60.89	66.41	99.25	109.4	115.27	70.9033	107.973	89.4383	73.15
mpv17	NONTOXIN_Tnigr-CLP2753trinity_mpv17_trinity42424_-_CDS	Nontoxin	mpv17	3.01	1.77	1.53	12.27	17.13	11.83	2.10333	13.7433	7.92333	2.39
mReceptor-TOM70	NONTOXIN_Tnigr-CLP2754trinity_mReceptor-TOM70_trinity4393_-_CDS	Nontoxin	mReceptor-TOM70	9.76	11.88	16.56	20.22	20.66	18.22	12.7333	19.7	16.2167	10.82
mRNAExport	NONTOXIN_Tnigr-CLP2592ngen_mRNAExport_ngen722_-_CDS	Nontoxin	mRNAExport	14.9	33.01	42.98	14.59	22.15	15.48	30.2967	17.4067	23.8517	23.955
mRNAProc39	NONTOXIN_Tnigr-CLP2592trinity_mRNAProc39_trinity59589_-_CDS	Nontoxin	mRNAProc39	14.42	16.77	23.57	18.93	31.16	16.28	18.2533	22.1233	20.1883	15.595
mRNATurnover4	NONTOXIN_Tnigr-CLP2753trinity_mRNATurnover4_trinity4321_-_CDS	Nontoxin	mRNATurnover4	19.01	11.82	44.16	26.87	17.68	23.78	24.9967	22.7767	23.8867	15.415
mRp63	NONTOXIN_Tnigr-CLP2753ngen_mRp63_ngen2934_-_CDS	Nontoxin	mRp63	45.74	32.75	25.21	51.84	29.03	52.53	34.5667	44.4667	39.5167	39.245
mRpL13	NONTOXIN_Tnigr-CLP2592ngen_mRpL13_ngen106_-_CDS	Nontoxin	mRpL13	70.95	81.23	59.66	69.09	61.78	62.17	70.6133	64.3467	67.48	76.09
mRpL14	NONTOXIN_Tnigr-CLP2592trinity_mRpL14_trinity51971_-_CDS	Nontoxin	mRpL14	111.62	83.92	72.15	96.14	66.69	134.14	89.23	98.99	94.11	97.77
mRpL15	NONTOXIN_Tnigr-CLP2754trinity_mRpL15_trinity13268_-_CDS	Nontoxin	mRpL15	35.97	51.66	54.12	22.4	35.29	19.69	47.25	25.7933	36.5217	43.815
mRpL16	NONTOXIN_Tnigr-CLP2592trinity_mRpL16_trinity41494_-_CDS	Nontoxin	mRpL16	27.53	21.51	34.73	29.7	22.49	21.75	27.9233	24.6467	26.285	24.52
mRpL20	NONTOXIN_Tnigr-CLP2592trinity_mRpL20_trinity23836_-_CDS	Nontoxin	mRpL20	44.31	77.87	63.47	51.11	22.98	59.55	61.8833	44.5467	53.215	61.09
mRpL23	NONTOXIN_Tnigr-CLP2592trinity_mRpL23_trinity47365_-_CDS	Nontoxin	mRpL23	32.62	33.05	29.38	45.24	36.54	35.52	31.6833	39.1	35.3917	32.835
mRpL3	NONTOXIN_Tnigr-CLP2753ngen_mRpL3_ngen1666_-_CDS	Nontoxin	mRpL3	31.57	38.29	31.07	33.9	70.05	95.09	33.6433	66.3467	49.995	34.93
mRpL32	NONTOXIN_Tnigr-CLP2592trinity_mRpL32_trinity8187_-_CDS	Nontoxin	mRpL32	9.55	37.53	34.84	17.05	32.46	49.36	27.3067	32.9567	30.1317	23.54
mRpL33	NONTOXIN_Tnigr-CLP2592trinity_mRpL33_trinity59996_-_CDS	Nontoxin	mRpL33	163.5	77.94	71.74	98.14	32.42	114.68	104.393	81.7467	93.07	120.72
mRpL39	NONTOXIN_Tnigr-CLP2753trinity_mRpL39_trinity22669_-_CDS	Nontoxin	mRpL39	15.1	17.35	22.02	18.36	20.22	27.44	18.1567	22.0067	20.0817	16.225
mRpL41	NONTOXIN_Tnigr-CLP2753trinity_mRpL41_trinity11937_-_CDS	Nontoxin	mRpL41	73.12	102.18	99.68	88.55	72.95	44.55	91.66	68.6833	80.1717	87.65
mRpL42	NONTOXIN_Tnigr-CLP2592trinity_mRpL42_trinity15853_-_CDS	Nontoxin	mRpL42	13.47	15.01	32.53	22.25	9.08	22.61	20.3367	17.98	19.1583	14.24
mRpL48	NONTOXIN_Tnigr-CLP2754trinity_mRpL48_trinity7486_-_CDS	Nontoxin	mRpL48	39.02	39.09	35.26	39.66	45	47.49	37.79	44.05	40.92	39.055
mRpL55	NONTOXIN_Tnigr-CLP2592ngen_mRpL55_ngen233_-_CDS	Nontoxin	mRpL55	72.46	127.32	73.08	51.89	80.5	139.09	90.9533	90.4933	90.7233	99.89
mRpS11	NONTOXIN_Tnigr-CLP2592trinity_mRpS11_trinity36870_-_CDS	Nontoxin	mRpS11	19.53	15.62	19.8	12.03	13.74	27.34	18.3167	17.7033	18.01	17.575
mRpS17	NONTOXIN_Tnigr-CLP2592ngen_mRpS17_ngen523_-_CDS	Nontoxin	mRpS17	61.42	209.12	153.9	62.09	61.47	74.96	141.48	66.1733	103.827	135.27
mRpS18a	NONTOXIN_Tnigr-CLP2592trinity_mRpS18a_trinity38997_-_CDS	Nontoxin	mRpS18a	20.47	11.69	36.32	29.84	30.66	41.43	22.8267	33.9767	28.4017	16.08
mRpS21	NONTOXIN_Tnigr-CLP2592ngen_mRpS21_ngen1145_-_CDS	Nontoxin	mRpS21	335.02	536.36	659.09	298.67	216.81	341.65	510.157	285.71	397.933	435.69
mRpS27	NONTOXIN_Tnigr-CLP2753trinity_mRpS27_trinity7728_-_CDS	Nontoxin	mRpS27	8.27	6.73	8.56	9.46	7.34	8.97	7.85333	8.59	8.22167	7.5
mRpS29	NONTOXIN_Tnigr-CLP2753trinity_mRpS29_trinity55307_-_CDS	Nontoxin	mRpS29	19.24	32.79	20.14	21.43	30.77	18.25	24.0567	23.4833	23.77	26.015
mRpS34	NONTOXIN_Tnigr-CLP2753trinity_mRpS34_trinity57318_-_CDS	Nontoxin	mRpS34	18.26	16.27	12.08	16.94	9.21	25.18	15.5367	17.11	16.3233	17.265
mRpS5	NONTOXIN_Tnigr-CLP2592trinity_mRpS5_trinity23367_-_CDS	Nontoxin	mRpS5	17.65	23.08	44.46	20.32	18.68	32.19	28.3967	23.73	26.0633	20.365
mRpS6	NONTOXIN_Tnigr-CLP2592trinity_mRpS6_trinity5015_-_CDS	Nontoxin	mRpS6	15.55	12.92	26.05	31.4	12.37	55.13	18.1733	32.9667	25.57	14.235
mRpS7	NONTOXIN_Tnigr-CLP2592ngen_mRpS7_ngen2192_-_CDS	Nontoxin	mRpS7	20.46	36.16	57.56	23.54	26.63	28.48	38.06	26.2167	32.1383	28.31
mRpS9	NONTOXIN_Tnigr-CLP2753trinity_mRpS9_trinity16218_-_CDS	Nontoxin	mRpS9	25.61	25.4	25.5	26.95	16.5	33.57	25.5033	25.6733	25.5883	25.505
mSulfideQuinoneOxidoreductase	NONTOXIN_Tnigr-CLP2754trinity_mSulfideQuinoneOxidoreductase_trinity1792_-_CDS	Nontoxin	mSulfideQuinoneOxidoreductase	4.48	24.39	15.76	6.05	20.68	9.51	14.8767	12.08	13.4783	14.435
mTIF-IF3	NONTOXIN_Tnigr-CLP2754trinity_mTIF-IF3_trinity26841_-_CDS	Nontoxin	mTIF-IF3	9.66	16.73	19.39	10.34	10.93	12.79	15.26	11.3533	13.3067	13.195
mTIM21	NONTOXIN_Tnigr-CLP2590trinity_mTIM21_trinityContig16362_-_CDS	Nontoxin	mTIM21	25.23	21.71	26.41	16.77	21.71	22.53	24.45	20.3367	22.3933	23.47
mTOM40	NONTOXIN_Tnigr-CLP2592trinity_mTOM40_trinity13600_-_CDS	Nontoxin	mTOM40	4.25	11.16	23.02	6.13	12.91	11.78	12.81	10.2733	11.5417	7.705
mTranslocase-Tim17A	NONTOXIN_Tnigr-CLP2753ngen_mTranslocase-Tim17A_ngen3640_-_CDS	Nontoxin	mTranslocase-Tim17A	26.82	7.14	8.82	59.06	20.24	58.82	14.26	46.04	30.15	16.98
mTranslocase-Tim17B	NONTOXIN_Tnigr-CLP2592ngen_mTranslocase-Tim17B_ngen1135_-_CDS	Nontoxin	mTranslocase-Tim17B	30.31	109.33	101.01	38.47	65.82	50.6	80.2167	51.63	65.9233	69.82
MtRPEB3	NONTOXIN_Tnigr-CLP2592trinity_MtRPEB3_trinity14227_-_CDS	Nontoxin	MtRPEB3	7.59	18.13	18.24	11.39	19.04	8.59	14.6533	13.0067	13.83	12.86
MTSG1346aa	NONTOXIN_Tnigr-CLP2590ngen_MTSG1346aa_ngenContig98_-_CDS	Nontoxin	MTSG1346aa	12.01	7.75	40.19	12.29	21.37	20.68	19.9833	18.1133	19.0483	9.88
Multivesicular-2b	NONTOXIN_Tnigr-CLP2591ngen_Multivesicular-2b_ngenContig1697_-_CDS	Nontoxin	Multivesicular-2b	17.08	15.64	41.26	18.03	19.83	28.27	24.66	22.0433	23.3517	16.36
MultivesicularBody1b-1	NONTOXIN_Tnigr-CLP2592ngen_MultivesicularBody1b-1_ngen2019_-_CDS	Nontoxin	MultivesicularBody1b-1	30.03	41.87	67.51	42.76	45.79	39.82	46.47	42.79	44.63	35.95
MultivesicularBody-3	NONTOXIN_Tnigr-CLP2753ngen_MultivesicularBody-3_ngen2403_-_CDS	Nontoxin	MultivesicularBody-3	25.95	57.32	59.16	47.76	62.33	54.05	47.4767	54.7133	51.095	41.635
MultivesicularBody-4b	NONTOXIN_Tnigr-CLP2592trinity_MultivesicularBody-4b_trinity24998_-_CDS	Nontoxin	MultivesicularBody-4b	16.29	26.07	27.62	26.17	25.26	25.04	23.3267	25.49	24.4083	21.18
MultivesicularBody6	NONTOXIN_Tnigr-CLP2591ngen_MultivesicularBody6_ngenContig174_-_CDS	Nontoxin	MultivesicularBody6	20.03	24.32	28.13	22.99	19.36	34.74	24.16	25.6967	24.9283	22.175
mUniquinone8	NONTOXIN_Tnigr-CLP2592ngen_mUniquinone8_ngen1955_-_CDS	Nontoxin	mUniquinone8	55.83	34.2	64.08	70.54	61.99	69.44	51.37	67.3233	59.3467	45.015
MuscarinicAcetylcholineRec-M3	NONTOXIN_Tnigr-CLP2754trinity_MuscarinicAcetylcholineRec-M3_trinity20391_-_CDS	Nontoxin	MuscarinicAcetylcholineRec-M3	11.4	5.14	25.53	16.26	27.32	19.32	14.0233	20.9667	17.495	8.27
Mushashi2	NONTOXIN_Tnigr-CLP2592trinity_Mushashi2_trinity42581_-_CDS	Nontoxin	Mushashi2	7.25	9.45	47.52	4.89	21.45	8.54	21.4067	11.6267	16.5167	8.35
Myb1	NONTOXIN_Tnigr-CLP2590trinity_Myb1_trinityContig78046_-_CDS	Nontoxin	Myb1	8.75	15.85	11.94	7.73	15.5	11.24	12.18	11.49	11.835	12.3
MYCnucAnti	NONTOXIN_Tnigr-CLP2753trinity_MYCnucAnti_trinity23423_-_CDS	Nontoxin	MYCnucAnti	6.14	9.32	8.64	8.6	5.65	8.55	8.03333	7.6	7.81667	7.73
MycTransforming	NONTOXIN_Tnigr-CLP2590trinity_MycTransforming_trinityContig103902_-_CDS	Nontoxin	MycTransforming	4.03	19.59	24.47	9.01	13.03	6.1	16.03	9.38	12.705	11.81
myeAscMark	NONTOXIN_Tnigr-CLP2753trinity_myeAscMark_trinity23177_-_CDS	Nontoxin	myeAscMark	3.59	10.58	5.7	7.85	16.38	10.37	6.62333	11.5333	9.07833	7.085
MyeLeuk2	NONTOXIN_Tnigr-CLP2753trinity_MyeLeuk2_trinity24005_-_CDS	Nontoxin	MyeLeuk2	25.23	18.51	18.87	19.46	23.63	17.05	20.87	20.0467	20.4583	21.87
MyoEF2c1b	NONTOXIN_Tnigr-CLP2754trinity_MyoEF2c1b_trinity38880_-_CDS	Nontoxin	MyoEF2c1b	6.66	7.11	1.12	11.8	15.92	7.79	4.96333	11.8367	8.4	6.885
MyosinLight	NONTOXIN_Tnigr-CLP2753ngen_MyosinLight_ngen3339_-_CDS	Nontoxin	MyosinLight	0.59	770.4	23.95	225.82	3.18	0.5	264.98	76.5	170.74	385.495
MyosinLight6	NONTOXIN_Tnigr-CLP2592ngen_MyosinLight6_ngen2839_-_CDS	Nontoxin	MyosinLight6	246.78	333.64	320.42	300.24	225.76	476.83	300.28	334.277	317.278	290.21
MyosinLight9	NONTOXIN_Tnigr-CLP2592trinity_MyosinLight9_trinity46833_-_CDS	Nontoxin	MyosinLight9	28.54	53.94	44.78	42.93	35.03	15.53	42.42	31.1633	36.7917	41.24
MyosinRegLight2	NONTOXIN_Tnigr-CLP2592ngen_MyosinRegLight2_ngen1424_-_CDS	Nontoxin	MyosinRegLight2	146.24	188.32	235.34	339.01	321.67	286.06	189.967	315.58	252.773	167.28
Myotrophin	NONTOXIN_Tnigr-CLP2592ngen_Myotrophin_ngen2638_-_CDS	Nontoxin	Myotrophin	34.09	49.25	43.64	14.6	47.06	33.48	42.3267	31.7133	37.02	41.67
N6AdenosineMethyltransferase-70	NONTOXIN_Tnigr-CLP2592trinity_N6AdenosineMethyltransferase-70_trinity9991_-_CDS	Nontoxin	N6AdenosineMethyltransferase-70	3.82	6.37	10.57	6.33	5.46	5.69	6.92	5.82667	6.37333	5.095
NAA50	NONTOXIN_Tnigr-CLP2592ngen_NAA50_ngen1579_-_CDS	Nontoxin	NAA50	28.46	38.15	80.84	44.22	18.82	66.43	49.15	43.1567	46.1533	33.305
NaAT-NatB	NONTOXIN_Tnigr-CLP2592trinity_NaAT-NatB_trinity30691_-_CDS	Nontoxin	NaAT-NatB	27.85	34.92	27.63	43.83	46.25	49.88	30.1333	46.6533	38.3933	31.385
NAATran3	NONTOXIN_Tnigr-CLP2592trinity_NAATran3_trinity15391_-_CDS	Nontoxin	NAATran3	22.76	8.48	62.12	41.18	70.28	36.76	31.12	49.4067	40.2633	15.62
NAB	NONTOXIN_Tnigr-CLP2592ngen_NAB_ngen2482_-_CDS	Nontoxin	NAB	141.98	217.54	338.44	213.31	195.03	236.11	232.653	214.817	223.735	179.76
N-acetylgalactosaminyltransferase-2	NONTOXIN_Tnigr-CLP2754trinity_N-acetylgalactosaminyltransferase-2_trinity41084_-_CDS	Nontoxin	N-acetylgalactosaminyltransferase-2	5.32	4.96	18.44	10.28	30.49	13.58	9.57333	18.1167	13.845	5.14
NADHDehydro-1a10	NONTOXIN_Tnigr-CLP2592trinity_NADHDehydro-1a10_trinity30457_-_CDS	Nontoxin	NADHDehydro-1a10	80.4	70.85	55.53	68.27	56.66	52.24	68.9267	59.0567	63.9917	75.625
NADHDehydro-1a11	NONTOXIN_Tnigr-CLP2753ngen_NADHDehydro-1a11_ngen4242_-_CDS	Nontoxin	NADHDehydro-1a11	132.59	118.77	92.06	155.3	108.69	105.77	114.473	123.253	118.863	125.68
NADHDehydro-1a12	NONTOXIN_Tnigr-CLP2753trinity_NADHDehydro-1a12_trinity44118_-_CDS	Nontoxin	NADHDehydro-1a12	325.24	197.46	182.29	210.52	95.3	300.52	234.997	202.113	218.555	261.35
NADHDehydro-1a13	NONTOXIN_Tnigr-CLP2592ngen_NADHDehydro-1a13_ngen1550_-_CDS	Nontoxin	NADHDehydro-1a13	263.7	189.55	157.62	167.09	64.47	128.61	203.623	120.057	161.84	226.625
NADHDehydro-1a3	NONTOXIN_Tnigr-CLP2753ngen_NADHDehydro-1a3_ngen3829_-_CDS	Nontoxin	NADHDehydro-1a3	128.39	309.2	53.84	107.67	125.74	177.74	163.81	137.05	150.43	218.795
NADHDehydro-1a5	NONTOXIN_Tnigr-CLP2592ngen_NADHDehydro-1a5_ngen26_-_CDS	Nontoxin	NADHDehydro-1a5	156.09	112.65	118.67	234.63	104.47	239.95	129.137	193.017	161.077	134.37
NADHDehydro-1a9	NONTOXIN_Tnigr-CLP2592ngen_NADHDehydro-1a9_ngen1779_-_CDS	Nontoxin	NADHDehydro-1a9	105.15	75.24	59.54	120.81	67.58	115.93	79.9767	101.44	90.7083	90.195
NADHDehydro-1b1	NONTOXIN_Tnigr-CLP2592ngen_NADHDehydro-1b1_ngen1529_-_CDS	Nontoxin	NADHDehydro-1b1	227.63	193.98	61.43	107.85	37.51	48.77	161.013	64.71	112.862	210.805
NADHDehydro-1b3	NONTOXIN_Tnigr-CLP2592ngen_NADHDehydro-1b3_ngen1722_-_CDS	Nontoxin	NADHDehydro-1b3	402.45	370.71	370.54	293.74	204.6	247.78	381.233	248.707	314.97	386.58
NADHDehydro-1b9	NONTOXIN_Tnigr-CLP2592ngen_NADHDehydro-1b9_ngen2112_-_CDS	Nontoxin	NADHDehydro-1b9	221.51	159.39	110.43	160.93	118.81	149.08	163.777	142.94	153.358	190.45
NADHDehydro-1C1	NONTOXIN_Tnigr-CLP2591ngen_NADHDehydro-1C1_ngenContig5492_-_CDS	Nontoxin	NADHDehydro-1C1	839.12	699.88	390.09	552.02	447.79	591.71	643.03	530.507	586.768	769.5
NADHDehydro2	NONTOXIN_Tnigr-CLP2592trinity_NADHDehydro2_trinity10999_-_CDS	Nontoxin	NADHDehydro2	73.96	57.79	39.18	78.62	51.15	75.57	56.9767	68.4467	62.7117	65.875
NADHDehydroFeS7	NONTOXIN_Tnigr-CLP2592ngen_NADHDehydroFeS7_ngen395_-_CDS	Nontoxin	NADHDehydroFeS7	280.71	368.16	163.22	211.72	197.75	168.18	270.697	192.55	231.623	324.435
NADHDehydroFlavoprotein	NONTOXIN_Tnigr-CLP2753ngen_NADHDehydroFlavoprotein_ngen2996_-_CDS	Nontoxin	NADHDehydroFlavoprotein	96.26	73.55	43.82	74.98	71.09	90.9	71.21	78.99	75.1	84.905
NADH-DH1a-7	NONTOXIN_Tnigr-CLP2592ngen_NADH-DH1a-7_ngen2046_-_CDS	Nontoxin	NADH-DH1a-7	111.67	155.3	118.79	151.2	83.88	87.39	128.587	107.49	118.038	133.485
NADHOxidoRed75	NONTOXIN_Tnigr-CLP2753trinity_NADHOxidoRed75_trinity7333_-_CDS	Nontoxin	NADHOxidoRed75	32.54	22.58	25.96	37.05	42.56	42.02	27.0267	40.5433	33.785	27.56
NADKinase	NONTOXIN_Tnigr-CLP2592trinity_NADKinase_trinity15467_-_CDS	Nontoxin	NADKinase	26.81	40.45	57.21	28.54	31.94	30.99	41.49	30.49	35.99	33.63
NADPHP450	NONTOXIN_Tnigr-CLP2592ngen_NADPHP450_ngen3209_-_CDS	Nontoxin	NADPHP450	28.16	110.01	245.25	32.11	63.35	31.95	127.807	42.47	85.1383	69.085
NAGK	NONTOXIN_Tnigr-CLP2592trinity_NAGK_trinity6499_-_CDS	Nontoxin	NAGK	35.62	28.46	36.6	29.33	21.2	18.75	33.56	23.0933	28.3267	32.04
NaKTransATPase-a1	NONTOXIN_Tnigr-CLP2753trinity_NaKTransATPase-a1_trinity48607_-_CDS	Nontoxin	NaKTransATPase-a1	675.34	439.76	308.18	537.07	670.67	473.02	474.427	560.253	517.34	557.55
NaKTransportingATPase-b1	NONTOXIN_Tnigr-CLP2592ngen_NaKTransportingATPase-b1_ngen3609_-_CDS	Nontoxin	NaKTransportingATPase-b1	516.45	191.5	101.81	317.62	374.43	476.48	269.92	389.51	329.715	353.975
Na-K-TransportingATPase-b3	NONTOXIN_Tnigr-CLP2592ngen_Na-K-TransportingATPase-b3_ngen1404_-_CDS	Nontoxin	Na-K-TransportingATPase-b3	25.13	73.38	68.49	25.71	44.22	27.42	55.6667	32.45	44.0583	49.255
NaNeutralAATrans	NONTOXIN_Tnigr-CLP2592trinity_NaNeutralAATrans_trinity57876_-_CDS	Nontoxin	NaNeutralAATrans	5.95	9.36	47.78	8.23	29.45	10.13	21.03	15.9367	18.4833	7.655
Nardilysin	NONTOXIN_Tnigr-CLP2591trinity_Nardilysin_trinityContig21780_-_CDS	Nontoxin	Nardilysin	7.92	10.19	15.26	12.24	14.49	15.15	11.1233	13.96	12.5417	9.055
Nascent-a	NONTOXIN_Tnigr-CLP2592ngen_Nascent-a_ngen2452_-_CDS	Nontoxin	Nascent-a	323.66	1324.22	798.19	491.09	415.97	493.02	815.357	466.693	641.025	823.94
Nat13	NONTOXIN_Tnigr-CLP2753trinity_Nat13_trinity44592_-_CDS	Nontoxin	Nat13	2.47	7.26	6.48	5.66	13.27	16.87	5.40333	11.9333	8.66833	4.865
NatA	NONTOXIN_Tnigr-CLP2753trinity_NatA_trinity48922_-_CDS	Nontoxin	NatA	5.71	11.18	12.1	9.64	14.65	15.43	9.66333	13.24	11.4517	8.445
NatA-10	NONTOXIN_Tnigr-CLP2592ngen_NatA-10_ngen495_-_CDS	Nontoxin	NatA-10	49.96	181.11	117.01	96.68	84.61	83.11	116.027	88.1333	102.08	115.535
NatC	NONTOXIN_Tnigr-CLP2592trinity_NatC_trinity53889_-_CDS	Nontoxin	NatC	52.66	36.75	38.46	90.02	62.01	100.61	42.6233	84.2133	63.4183	44.705
NCK2	NONTOXIN_Tnigr-CLP2592trinity_NCK2_trinity21016_-_CDS	Nontoxin	NCK2	5.47	11.91	19.25	7.59	9.39	13.69	12.21	10.2233	11.2167	8.69
NDPKin7	NONTOXIN_Tnigr-CLP2590trinity_NDPKin7_trinityContig25337_-_CDS	Nontoxin	NDPKin7	9.58	9.38	14.08	6.53	7.68	6.67	11.0133	6.96	8.98667	9.48
NDRG2	NONTOXIN_Tnigr-CLP2592ngen_NDRG2_ngen2436_-_CDS	Nontoxin	NDRG2	213.53	271.05	226.4	295.18	365.02	320.98	236.993	327.06	282.027	242.29
NDRG3	NONTOXIN_Tnigr-CLP2592trinity_NDRG3_trinity60255_-_CDS	Nontoxin	NDRG3	7.81	8.09	13.44	9.09	15.09	9.18	9.78	11.12	10.45	7.95
NDUA1	NONTOXIN_Tnigr-CLP2592ngen_NDUA1_ngen2243_-_CDS	Nontoxin	NDUA1	440.96	474.43	401.77	327.14	324.23	591.51	439.053	414.293	426.673	457.695
NDUA2	NONTOXIN_Tnigr-CLP2592ngen_NDUA2_ngen617_-_CDS	Nontoxin	NDUA2	435.12	285.61	323.86	354.94	210.63	438.45	348.197	334.673	341.435	360.365
NDUB8	NONTOXIN_Tnigr-CLP2592trinity_NDUB8_trinity41434_-_CDS	Nontoxin	NDUB8	165.46	162.08	135.18	124.69	86.83	109.77	154.24	107.097	130.668	163.77
NDUF4	NONTOXIN_Tnigr-CLP2754trinity_NDUF4_trinity14006_-_CDS	Nontoxin	NDUF4	16.19	21.59	26.52	31.25	32.45	50.52	21.4333	38.0733	29.7533	18.89
NDUFV3	NONTOXIN_Tnigr-CLP2590trinity_NDUFV3_trinityContig49947_-_CDS	Nontoxin	NDUFV3	115.2	70.71	151.34	37.97	100.6	84.86	112.417	74.4767	93.4467	92.955
NEDD8-ubc12	NONTOXIN_Tnigr-CLP2759trinity_NEDD8-ubc12_trinity59445_-_CDS	Nontoxin	NEDD8-ubc12	15.2	23.4	16.07	15.17	30.81	19.58	18.2233	21.8533	20.0383	19.3
NEDD8-UBE2F	NONTOXIN_Tnigr-CLP2592trinity_NEDD8-UBE2F_trinity37851_-_CDS	Nontoxin	NEDD8-UBE2F	9.96	17.42	19.52	16.41	17.99	21.06	15.6333	18.4867	17.06	13.69
NEFAnuc	NONTOXIN_Tnigr-CLP2753ngen_NEFAnuc_ngen825_-_CDS	Nontoxin	NEFAnuc	54.73	67.27	127.82	70.65	45.83	89.46	83.2733	68.6467	75.96	61
NEF-SIL1	NONTOXIN_Tnigr-CLP2753ngen_NEF-SIL1_ngen1278_-_CDS	Nontoxin	NEF-SIL1	144.16	59.98	164.94	182.94	239.32	189.49	123.027	203.917	163.472	102.07
NegElongB	NONTOXIN_Tnigr-CLP2753trinity_NegElongB_trinity43253_-_CDS	Nontoxin	NegElongB	7.45	13.28	10.08	11.41	10.42	6.3	10.27	9.37667	9.82333	10.365
Neprilysin	NONTOXIN_Tnigr-CLP2591ngen_Neprilysin_ngenContig2397_-_CDS	Nontoxin	Neprilysin	0.27	11.14	28.42	2.62	1.33	1.12	13.2767	1.69	7.48333	5.705
Neurocalcin-d	NONTOXIN_Tnigr-CLP2753trinity_Neurocalcin-d_trinity35756_-_CDS	Nontoxin	Neurocalcin-d	24.82	7.87	40.12	63.41	85.22	77.4	24.27	75.3433	49.8067	16.345
Neuron-1	NONTOXIN_Tnigr-CLP2753ngen_Neuron-1_ngen1710_-_CDS	Nontoxin	Neuron-1	8.91	11.83	20.45	34.81	46.39	39.42	13.73	40.2067	26.9683	10.37
Neuroplastin	NONTOXIN_Tnigr-CLP2592trinity_Neuroplastin_trinity15546_-_CDS	Nontoxin	Neuroplastin	18.94	21.79	17.56	34.95	56.59	35.06	19.43	42.2	30.815	20.365
Nexin1	NONTOXIN_Tnigr-CLP2592trinity_Nexin1_trinity44029_-_CDS	Nontoxin	Nexin1	14.61	20.6	11.34	19.16	24.74	33.49	15.5167	25.7967	20.6567	17.605
Nexin10	NONTOXIN_Tnigr-CLP2754trinity_Nexin10_trinity41896_-_CDS	Nontoxin	Nexin10	9.64	7.55	5.71	7.41	19.91	10.23	7.63333	12.5167	10.075	8.595
Nexin12	NONTOXIN_Tnigr-CLP2592ngen_Nexin12_ngen536_-_CDS	Nontoxin	Nexin12	50.67	79.83	106.7	83.63	63.22	78.81	79.0667	75.22	77.1433	65.25
Nexin2	NONTOXIN_Tnigr-CLP2592ngen_Nexin2_ngen1365_-_CDS	Nontoxin	Nexin2	31.88	40.7	93.1	38.43	35.08	42.31	55.2267	38.6067	46.9167	36.29
Nexin3	NONTOXIN_Tnigr-CLP2592ngen_Nexin3_ngen535_-_CDS	Nontoxin	Nexin3	16.89	32.35	53.93	21.52	19.9	38.03	34.39	26.4833	30.4367	24.62
Nexin6	NONTOXIN_Tnigr-CLP2754trinity_Nexin6_trinity6041_-_CDS	Nontoxin	Nexin6	15.99	18.65	36.89	25.05	20.01	29.95	23.8433	25.0033	24.4233	17.32
Nexin8	NONTOXIN_Tnigr-CLP2759trinity_Nexin8_trinity68537_-_CDS	Nontoxin	Nexin8	15.09	13.38	16.35	15.33	23.47	17.21	14.94	18.67	16.805	14.235
NexinGlia	NONTOXIN_Tnigr-CLP2754trinity_NexinGlia_trinity2250_-_CDS	Nontoxin	NexinGlia	2.84	7.24	28.16	9.93	13.06	19.96	12.7467	14.3167	13.5317	5.04
NFIA	NONTOXIN_Tnigr-CLP2590trinity_NFIA_trinityContig31793_-_CDS	Nontoxin	NFIA	8.82	6.23	31.9	14.26	20.5	20.09	15.65	18.2833	16.9667	7.525
NFkappaInh-a	NONTOXIN_Tnigr-CLP2592trinity_NFkappaInh-a_trinity7701_-_CDS	Nontoxin	NFkappaInh-a	6.17	14.5	16.55	7.83	11.65	15.39	12.4067	11.6233	12.015	10.335
NFkBMod	NONTOXIN_Tnigr-CLP2590trinity_NFkBMod_trinityContig22936_-_CDS	Nontoxin	NFkBMod	13.76	13.94	32.69	14.17	21.34	16.03	20.13	17.18	18.655	13.85
NFkBRas2	NONTOXIN_Tnigr-CLP2592trinity_NFkBRas2_trinity6408_-_CDS	Nontoxin	NFkBRas2	7.26	24.05	33.5	11.48	48.07	31.07	21.6033	30.2067	25.905	15.655
NHP2	NONTOXIN_Tnigr-CLP2592ngen_NHP2_ngen1378_-_CDS	Nontoxin	NHP2	91.38	93.41	207.04	110.65	95.44	160.37	130.61	122.153	126.382	92.395
Niban-1	NONTOXIN_Tnigr-CLP2753trinity_Niban-1_trinity18855_-_CDS	Nontoxin	Niban-1	11.55	23.3	38.43	17.21	30.9	22.65	24.4267	23.5867	24.0067	17.425
Nicolin1	NONTOXIN_Tnigr-CLP2590trinity_Nicolin1_trinityContig31316_-_CDS	Nontoxin	Nicolin1	6.2	4.26	11.77	4.32	7.48	3.2	7.41	5	6.205	5.23
NIMA1	NONTOXIN_Tnigr-CLP2753trinity_NIMA1_trinity18545_-_CDS	Nontoxin	NIMA1	50.29	60.17	86.39	48.86	60.41	82.38	65.6167	63.8833	64.75	55.23
NINB	NONTOXIN_Tnigr-CLP2590ngen_NINB_ngenContig8306_-_CDS	Nontoxin	NINB	117.63	334.17	0	0	1.4	0	150.6	0.466667	75.5333	225.9
NIP7	NONTOXIN_Tnigr-CLP2592trinity_NIP7_trinity2980_-_CDS	Nontoxin	NIP7	110.82	83.45	126.06	123.49	99.78	155.98	106.777	126.417	116.597	97.135
NipSnap1	NONTOXIN_Tnigr-CLP2759trinity_NipSnap1_trinity49169_-_CDS	Nontoxin	NipSnap1	4.86	8.54	24.73	8.69	9.61	13.52	12.71	10.6067	11.6583	6.7
NipSnap3A	NONTOXIN_Tnigr-CLP2592trinity_NipSnap3A_trinity11556_-_CDS	Nontoxin	NipSnap3A	9.37	17.12	14.66	8.44	10.71	11.36	13.7167	10.17	11.9433	13.245
Njma-R1	NONTOXIN_Tnigr-CLP2753trinity_Njma-R1_trinity12305_-_CDS	Nontoxin	Njma-R1	5.26	4.61	13.35	7.1	7.98	6.99	7.74	7.35667	7.54833	4.935
NogoBRec	NONTOXIN_Tnigr-CLP2592trinity_NogoBRec_trinity4164_-_CDS	Nontoxin	NogoBRec	60.5	78.79	108.57	82.75	81.58	85.56	82.62	83.2967	82.9583	69.645
NovUbi	NONTOXIN_Tnigr-CLP2592ngen_NovUbi_ngen1983_-_CDS	Nontoxin	NovUbi	90.97	56.5	112.88	102.71	30.38	125.32	86.7833	86.1367	86.46	73.735
NQO1	NONTOXIN_Tnigr-CLP2753ngen_NQO1_ngen1796_-_CDS	Nontoxin	NQO1	28.7	49.5	69.57	34.25	38.26	36.81	49.2567	36.44	42.8483	39.1
NQO2	NONTOXIN_Tnigr-CLP2592ngen_NQO2_ngen1551_-_CDS	Nontoxin	NQO2	47.21	72.33	75.04	30.39	54.45	91.72	64.86	58.8533	61.8567	59.77
NRBF2	NONTOXIN_Tnigr-CLP2590trinity_NRBF2_trinityContig67588_-_CDS	Nontoxin	NRBF2	12.38	15.62	35.89	15.98	27.93	13.12	21.2967	19.01	20.1533	14
NS1A	NONTOXIN_Tnigr-CLP2753trinity_NS1A_trinity43528_-_CDS	Nontoxin	NS1A	82.36	54.69	67.37	88.8	124.43	81.53	68.14	98.2533	83.1967	68.525
NSA2	NONTOXIN_Tnigr-CLP2592ngen_NSA2_ngen1372_-_CDS	Nontoxin	NSA2	87.73	441.21	231.47	104.12	159.75	112.69	253.47	125.52	189.495	264.47
NSFAttachment	NONTOXIN_Tnigr-CLP2592trinity_NSFAttachment_trinity4203_-_CDS	Nontoxin	NSFAttachment	11.31	12.27	30.8	16.66	36.11	24.28	18.1267	25.6833	21.905	11.79
NTermEnhSplit	NONTOXIN_Tnigr-CLP2754trinity_NTermEnhSplit_trinity37459_-_CDS	Nontoxin	NTermEnhSplit	22.87	33.09	38.07	25.77	45.62	29.39	31.3433	33.5933	32.4683	27.98
NtermGlutAmid	NONTOXIN_Tnigr-CLP2753ngen_NtermGlutAmid_ngen2105_-_CDS	Nontoxin	NtermGlutAmid	25.72	30.58	59.39	52.18	32.58	37.74	38.5633	40.8333	39.6983	28.15
NTermMethyltransferase	NONTOXIN_Tnigr-CLP2753trinity_NTermMethyltransferase_trinity1317_-_CDS	Nontoxin	NTermMethyltransferase	9.15	27.55	26.19	10.96	18.7	15.74	20.9633	15.1333	18.0483	18.35
NTF2-1	NONTOXIN_Tnigr-CLP2592trinity_NTF2-1_trinity49558_-_CDS	Nontoxin	NTF2-1	9.69	14.37	10.69	17.3	25.61	1.7	11.5833	14.87	13.2267	12.03
NTF2-2	NONTOXIN_Tnigr-CLP2753ngen_NTF2-2_ngen1811_-_CDS	Nontoxin	NTF2-2	36.14	31.32	51.08	53.34	41.82	62.1	39.5133	52.42	45.9667	33.73
NU4LM	NONTOXIN_Tnigr-CLP2592ngen_NU4LM_ngen2834_-_CDS	Nontoxin	NU4LM	6498.3	12131.7	3978.68	4801.84	4595.87	12214.2	7536.23	7203.96	7370.1	9315.01
nubp1A	NONTOXIN_Tnigr-CLP2592trinity_nubp1A_trinity18129_-_CDS	Nontoxin	nubp1A	19.58	41.97	41.69	35.7	26.58	26.92	34.4133	29.7333	32.0733	30.775
NucAssembly1-4	NONTOXIN_Tnigr-CLP2592ngen_NucAssembly1-4_ngen861_-_CDS	Nontoxin	NucAssembly1-4	27.94	36.41	72.53	31.91	42.74	44.41	45.6267	39.6867	42.6567	32.175
NucCap1	NONTOXIN_Tnigr-CLP2759trinity_NucCap1_trinity91596_-_CDS	Nontoxin	NucCap1	8.09	11.35	26.56	12.44	18.43	14.1	15.3333	14.99	15.1617	9.72
NucCap2	NONTOXIN_Tnigr-CLP2592ngen_NucCap2_ngen2093_-_CDS	Nontoxin	NucCap2	51.75	50.41	64.74	68.17	73.01	70.39	55.6333	70.5233	63.0783	51.08
NucDPKin	NONTOXIN_Tnigr-CLP2592ngen_NucDPKin_ngen2408_-_CDS	Nontoxin	NucDPKin	545.3	1326.73	1327.48	797.63	672.24	797.64	1066.5	755.837	911.17	936.015
NucGTP1	NONTOXIN_Tnigr-CLP2592ngen_NucGTP1_ngen1366_-_CDS	Nontoxin	NucGTP1	35.88	318.92	115.43	46.42	114.96	98.9	156.743	86.76	121.752	177.4
NuclearReceptorBinding	NONTOXIN_Tnigr-CLP2759ngen_NuclearReceptorBinding_ngen940_-_CDS	Nontoxin	NuclearReceptorBinding	16.53	13.99	19.14	21.48	31.22	23.18	16.5533	25.2933	20.9233	15.26
Nucleobindin2	NONTOXIN_Tnigr-CLP2754trinity_Nucleobindin2_trinity45024_-_CDS	Nontoxin	Nucleobindin2	227.7	47.12	292.22	342.02	664.7	373.53	189.013	460.083	324.548	137.41
Nucleolar12-1	NONTOXIN_Tnigr-CLP2753trinity_Nucleolar12-1_trinity26969_-_CDS	Nontoxin	Nucleolar12-1	16.91	15.35	21.58	18.11	21.16	19.36	17.9467	19.5433	18.745	16.13
Nucleolar16	NONTOXIN_Tnigr-CLP2753trinity_Nucleolar16_trinity58125_-_CDS	Nontoxin	Nucleolar16	10.69	21.28	32.72	18.61	20.84	23.62	21.5633	21.0233	21.2933	15.985
NucleolysinTIAR	NONTOXIN_Tnigr-CLP2753trinity_NucleolysinTIAR_trinity40786_-_CDS	Nontoxin	NucleolysinTIAR	31.25	20.41	36.85	29.41	30.63	22.81	29.5033	27.6167	28.56	25.83
Nucleophosmin	NONTOXIN_Tnigr-CLP2592ngen_Nucleophosmin_ngen907_-_CDS	Nontoxin	Nucleophosmin	65.89	106.63	145.44	132.45	73.27	155.49	105.987	120.403	113.195	86.26
Nucleoporin-Nup37	NONTOXIN_Tnigr-CLP2592trinity_Nucleoporin-Nup37_trinity38931_-_CDS	Nontoxin	Nucleoporin-Nup37	7.6	10.61	19.85	15.16	14.43	15.5	12.6867	15.03	13.8583	9.105
NucleoporinSEH1	NONTOXIN_Tnigr-CLP2753trinity_NucleoporinSEH1_trinity3091_-_CDS	Nontoxin	NucleoporinSEH1	2.44	5.28	8.34	5.25	9.61	3.87	5.35333	6.24333	5.79833	3.86
Nucleosome1	NONTOXIN_Tnigr-CLP2592trinity_Nucleosome1_trinity45388_-_CDS	Nontoxin	Nucleosome1	50.26	155.71	110.58	65.57	78.02	85.71	105.517	76.4333	90.975	102.985
NucLoc4	NONTOXIN_Tnigr-CLP2753trinity_NucLoc4_trinity16908_-_CDS	Nontoxin	NucLoc4	7.43	6.29	15.71	12.74	20.7	16.72	9.81	16.72	13.265	6.86
NucRibonucleoproteinG	NONTOXIN_Tnigr-CLP2592ngen_NucRibonucleoproteinG_ngen261_-_CDS	Nontoxin	NucRibonucleoproteinG	186.2	189.74	148.24	100.77	101.39	158.25	174.727	120.137	147.432	187.97
NucTFYbeta	NONTOXIN_Tnigr-CLP2592trinity_NucTFYbeta_trinity10058_-_CDS	Nontoxin	NucTFYbeta	12.12	19.4	15.16	11.51	17.86	22.73	15.56	17.3667	16.4633	15.76
NUDC	NONTOXIN_Tnigr-CLP2592ngen_NUDC_ngen1212_-_CDS	Nontoxin	NUDC	36.22	126.4	112.62	54.99	67.33	60.01	91.7467	60.7767	76.2617	81.31
nudC-1	NONTOXIN_Tnigr-CLP2753trinity_nudC-1_trinity45705_-_CDS	Nontoxin	nudC-1	9.94	11.15	20.54	10.57	14.44	15.59	13.8767	13.5333	13.705	10.545
NudC2	NONTOXIN_Tnigr-CLP2592trinity_NudC2_trinity41634_-_CDS	Nontoxin	NudC2	25.69	37.43	62.86	38.25	25.92	45.25	41.9933	36.4733	39.2333	31.56
Nup43	NONTOXIN_Tnigr-CLP2753trinity_Nup43_trinity55542_-_CDS	Nontoxin	Nup43	5.02	5.28	6.97	8.2	6.69	8.38	5.75667	7.75667	6.75667	5.15
Obg1	NONTOXIN_Tnigr-CLP2753ngen_Obg1_ngen4562_-_CDS	Nontoxin	Obg1	68.36	40.39	59.71	68.04	44.67	76.7	56.1533	63.1367	59.645	54.375
ODR4	NONTOXIN_Tnigr-CLP2753trinity_ODR4_trinity51868_-_CDS	Nontoxin	ODR4	7.87	5.32	15.88	20.02	24.12	16.74	9.69	20.2933	14.9917	6.595
Olfactomedin3	NONTOXIN_Tnigr-CLP2590trinity_Olfactomedin3_trinityContig52683_-_CDS	Nontoxin	Olfactomedin3	20.38	24.62	10.33	1.65	1.74	0	18.4433	1.13	9.78667	22.5
OphostRNA	NONTOXIN_Tnigr-CLP2591ngen_OphostRNA_ngenContig4068_-_CDS	Nontoxin	OphostRNA	9.34	14.64	37.73	12.48	13.35	9.76	20.57	11.8633	16.2167	11.99
Optineurin	NONTOXIN_Tnigr-CLP2592trinity_Optineurin_trinity37682_-_CDS	Nontoxin	Optineurin	7.93	19.98	33.23	7.14	13.59	11.42	20.38	10.7167	15.5483	13.955
OralCanc1	NONTOXIN_Tnigr-CLP2753trinity_OralCanc1_trinity57556_-_CDS	Nontoxin	OralCanc1	5.89	7.51	23.65	20.67	15.13	13.43	12.35	16.41	14.38	6.7
OriginRec3	NONTOXIN_Tnigr-CLP2753trinity_OriginRec3_trinity16929_-_CDS	Nontoxin	OriginRec3	10.47	15.65	7.14	14.89	8.98	12.65	11.0867	12.1733	11.63	13.06
OriginRecognition-4	NONTOXIN_Tnigr-CLP2753ngen_OriginRecognition-4_ngen4120_-_CDS	Nontoxin	OriginRecognition-4	17.49	17.03	24.35	31.25	19.73	28.73	19.6233	26.57	23.0967	17.26
ORM1	NONTOXIN_Tnigr-CLP2592trinity_ORM1_trinity57777_-_CDS	Nontoxin	ORM1	20.42	17.22	18.95	23.72	29.68	19.99	18.8633	24.4633	21.6633	18.82
ORM1-1	NONTOXIN_Tnigr-CLP2759trinity_ORM1-1_trinity54990_-_CDS	Nontoxin	ORM1-1	10.75	10.8	25.26	7.45	20.64	20.59	15.6033	16.2267	15.915	10.775
ORN	NONTOXIN_Tnigr-CLP2592trinity_ORN_trinity14217_-_CDS	Nontoxin	ORN	86.35	95.89	113.35	92.64	52.58	86.07	98.53	77.0967	87.8133	91.12
OrnithinAminoTrans	NONTOXIN_Tnigr-CLP2753ngen_OrnithinAminoTrans_ngen3015_-_CDS	Nontoxin	OrnithinAminoTrans	75.57	175.97	250.82	77	154.8	92.2	167.453	108	137.727	125.77
OrnithineDecarb	NONTOXIN_Tnigr-CLP2592ngen_OrnithineDecarb_ngen3782_-_CDS	Nontoxin	OrnithineDecarb	38.95	30.31	178.93	47.8	64.22	107.41	82.73	73.1433	77.9367	34.63
OrnithineTransport-1	NONTOXIN_Tnigr-CLP2591ngen_OrnithineTransport-1_ngenContig3045_-_CDS	Nontoxin	OrnithineTransport-1	9.61	13.06	19.56	15.5	15	16.9	14.0767	15.8	14.9383	11.335
OSCP1	NONTOXIN_Tnigr-CLP2590ngen_OSCP1_ngenContig3498_-_CDS	Nontoxin	OSCP1	10.38	16.34	8.94	11.99	9.78	8.69	11.8867	10.1533	11.02	13.36
OSTC	NONTOXIN_Tnigr-CLP2592ngen_OSTC_ngen1140_-_CDS	Nontoxin	OSTC	132.92	55.27	125.62	159.01	279.78	275.58	104.603	238.123	171.363	94.095
OTUB1	NONTOXIN_Tnigr-CLP2592ngen_OTUB1_ngen2225_-_CDS	Nontoxin	OTUB1	27.1	37.88	57.93	42.82	35.49	47.94	40.97	42.0833	41.5267	32.49
Oxidoreductase	NONTOXIN_Tnigr-CLP2592ngen_Oxidoreductase_ngen1859_-_CDS	Nontoxin	Oxidoreductase	215.34	121.05	67.31	115.71	93.07	136.05	134.567	114.943	124.755	168.195
Oxidoreductase-HTATIP2	NONTOXIN_Tnigr-CLP2592ngen_Oxidoreductase-HTATIP2_ngen40_-_CDS	Nontoxin	Oxidoreductase-HTATIP2	10.91	74.04	58.29	16.8	25.86	9.72	47.7467	17.46	32.6033	42.475
OxysterolsRecLXR-a	NONTOXIN_Tnigr-CLP2753ngen_OxysterolsRecLXR-a_ngen4223_-_CDS	Nontoxin	OxysterolsRecLXR-a	12.61	11.4	20.96	27	35.15	18.63	14.99	26.9267	20.9583	12.005
P2X-4	NONTOXIN_Tnigr-CLP2753trinity_P2X-4_trinity21561_-_CDS	Nontoxin	P2X-4	41.54	24.61	58.62	38.37	47.36	39.23	41.59	41.6533	41.6217	33.075
P33MX	NONTOXIN_Tnigr-CLP2592trinity_P33MX_trinity7858_-_CDS	Nontoxin	P33MX	54.92	51.17	28.84	75.82	59.87	69.31	44.9767	68.3333	56.655	53.045
P4H-a1	NONTOXIN_Tnigr-CLP2754trinity_P4H-a1_trinity7136_-_CDS	Nontoxin	P4H-a1	6.49	10.32	6.35	9.75	19.99	20.04	7.72	16.5933	12.1567	8.405
P97VCP	NONTOXIN_Tnigr-CLP2592ngen_P97VCP_ngen3526_-_CDS	Nontoxin	P97VCP	44.82	36.51	98.71	71.29	92.43	70.93	60.0133	78.2167	69.115	40.665
PAC2	NONTOXIN_Tnigr-CLP2753trinity_PAC2_trinity34636_-_CDS	Nontoxin	PAC2	6.47	8.48	6.75	10.8	8	18.82	7.23333	12.54	9.88667	7.475
PACCerCholphosphotrans1	NONTOXIN_Tnigr-CLP2753trinity_PACCerCholphosphotrans1_trinity52754_-_CDS	Nontoxin	PACCerCholphosphotrans1	8.19	11.31	14.85	8.41	15.36	10.04	11.45	11.27	11.36	9.75
Pallidin	NONTOXIN_Tnigr-CLP2753trinity_Pallidin_trinity27623_-_CDS	Nontoxin	Pallidin	3.03	3.96	8.57	6.31	8.74	14.94	5.18667	9.99667	7.59167	3.495
palmdelphin	NONTOXIN_Tnigr-CLP2753trinity_palmdelphin_trinity38899_-_CDS	Nontoxin	palmdelphin	79.72	33.68	23.67	69.06	74.96	92.31	45.69	78.7767	62.2333	56.7
Pancreatic	NONTOXIN_Tnigr-CLP2592ngen_Pancreatic_ngen3263_-_CDS	Nontoxin	Pancreatic	2910.42	2406.26	984.92	1309.51	798.01	1030.69	2100.53	1046.07	1573.3	2658.34
Parafibromin	NONTOXIN_Tnigr-CLP2753trinity_Parafibromin_trinity58337_-_CDS	Nontoxin	Parafibromin	2.55	6.55	7.48	5.64	10.5	7.16	5.52667	7.76667	6.64667	4.55
PARN	NONTOXIN_Tnigr-CLP2754trinity_PARN_trinity9460_-_CDS	Nontoxin	PARN	12.76	14.5	18.19	16.42	22.62	15.37	15.15	18.1367	16.6433	13.63
Parvalbumin	NONTOXIN_Tnigr-CLP2753trinity_Parvalbumin_trinity15545_-_CDS	Nontoxin	Parvalbumin	0	102.46	2.44	13.22	0	0	34.9667	4.40667	19.6867	51.23
PAT1	NONTOXIN_Tnigr-CLP2591trinity_PAT1_trinityContig70714_-_CDS	Nontoxin	PAT1	8.34	16.7	20.47	10.7	19.4	11.94	15.17	14.0133	14.5917	12.52
PAWR	NONTOXIN_Tnigr-CLP2590ngen_PAWR_ngenContig206_-_CDS	Nontoxin	PAWR	15.31	11.57	13.69	15.76	22.83	12.22	13.5233	16.9367	15.23	13.44
PAXIP1-1-12	NONTOXIN_Tnigr-CLP2753trinity_PAXIP1-1-12_trinity40107_-_CDS	Nontoxin	PAXIP1-1-12	21.42	47.76	13.07	17.06	27.31	35.1	27.4167	26.49	26.9533	34.59
PCGF5	NONTOXIN_Tnigr-CLP2753trinity_PCGF5_trinity20764_-_CDS	Nontoxin	PCGF5	10.85	14.13	23.45	17.19	27.97	39.48	16.1433	28.2133	22.1783	12.49
PCI-2	NONTOXIN_Tnigr-CLP2754trinity_PCI-2_trinity41312_-_CDS	Nontoxin	PCI-2	5.44	6.55	8.07	8.41	10.22	7.68	6.68667	8.77	7.72833	5.995
PCIF1	NONTOXIN_Tnigr-CLP2754trinity_PCIF1_trinity39359_-_CDS	Nontoxin	PCIF1	14.48	25.76	27.68	19.11	28.35	10.05	22.64	19.17	20.905	20.12
PCNA	NONTOXIN_Tnigr-CLP2753trinity_PCNA_trinity41080_-_CDS	Nontoxin	PCNA	14.57	21.46	15.43	17.37	16.82	27.69	17.1533	20.6267	18.89	18.015
PDHFinger-5A	NONTOXIN_Tnigr-CLP2592trinity_PDHFinger-5A_trinity47706_-_CDS	Nontoxin	PDHFinger-5A	50.84	73.35	102.38	58.18	50.36	75.82	75.5233	61.4533	68.4883	62.095
PDHFinger6	NONTOXIN_Tnigr-CLP2592trinity_PDHFinger6_trinity3117_-_CDS	Nontoxin	PDHFinger6	5.38	9.29	11.72	7.44	11.49	7.53	8.79667	8.82	8.80833	7.335
PDI	NONTOXIN_Tnigr-CLP2753ngen_PDI_ngen1033_-_CDS	Nontoxin	PDI	4361	4975.91	2009.55	7282.45	9518.64	6430.1	3782.15	7743.73	5762.94	4668.45
PDI-A3	NONTOXIN_Tnigr-CLP2592ngen_PDI-A3_ngen3542_-_CDS	Nontoxin	PDI-A3	1509.29	907.32	706.54	1469.16	2169.95	1601.42	1041.05	1746.84	1393.95	1208.31
PDI-A4	NONTOXIN_Tnigr-CLP2753ngen_PDI-A4_ngen913_-_CDS	Nontoxin	PDI-A4	185.91	105.2	58.99	780.59	1840.91	1107.15	116.7	1242.88	679.792	145.555
PDI-A5	NONTOXIN_Tnigr-CLP2754trinity_PDI-A5_trinity30481_-_CDS	Nontoxin	PDI-A5	9.97	5.58	17.05	19.79	44	40.23	10.8667	34.6733	22.77	7.775
PDI-A6	NONTOXIN_Tnigr-CLP2753ngen_PDI-A6_ngen1190_-_CDS	Nontoxin	PDI-A6	407.08	66.49	163.26	1413.19	2308.66	1599.52	212.277	1773.79	993.033	236.785
PDZ11	NONTOXIN_Tnigr-CLP2592trinity_PDZ11_trinity23886_-_CDS	Nontoxin	PDZ11	4.39	8.43	16.86	8.3	11.5	18.15	9.89333	12.65	11.2717	6.41
PDZ-3	NONTOXIN_Tnigr-CLP2753ngen_PDZ-3_ngen3389_-_CDS	Nontoxin	PDZ-3	26.47	17.69	33.2	29.15	30.93	25.69	25.7867	28.59	27.1883	22.08
PDZ-LIM7	NONTOXIN_Tnigr-CLP2754trinity_PDZ-LIM7_trinity27775_-_CDS	Nontoxin	PDZ-LIM7	3.08	9.15	8.2	5.37	13.1	8.75	6.81	9.07333	7.94167	6.115
Pelota	NONTOXIN_Tnigr-CLP2592trinity_Pelota_trinity54631_-_CDS	Nontoxin	Pelota	14.1	9.93	27.72	11.01	24.52	15.69	17.25	17.0733	17.1617	12.015
PEN-2	NONTOXIN_Tnigr-CLP2592ngen_PEN-2_ngen1991_-_CDS	Nontoxin	PEN-2	62.92	172.62	121.07	75.94	62.87	59.4	118.87	66.07	92.47	117.77
PepMethSulfRed	NONTOXIN_Tnigr-CLP2591ngen_PepMethSulfRed_ngenContig4393_-_CDS	Nontoxin	PepMethSulfRed	10.82	17.42	28.11	6.03	1.15	17.83	18.7833	8.33667	13.56	14.12
PepProIsomerase-FKBP5	NONTOXIN_Tnigr-CLP2592trinity_PepProIsomerase-FKBP5_trinity4389_-_CDS	Nontoxin	PepProIsomerase-FKBP5	3.62	20.33	30.54	20.07	65.04	28.73	18.1633	37.9467	28.055	11.975
PeptidaseD	NONTOXIN_Tnigr-CLP2592ngen_PeptidaseD_ngen1014_-_CDS	Nontoxin	PeptidaseD	40.16	79.98	87.5	67.55	50.38	50.5	69.2133	56.1433	62.6783	60.07
PeptideChainRelease1	NONTOXIN_Tnigr-CLP2592trinity_PeptideChainRelease1_trinity34137_-_CDS	Nontoxin	PeptideChainRelease1	47.34	35.96	105.39	91.54	94.17	145.28	62.8967	110.33	86.6133	41.65
Peptidyl-tRNAHydrolase2	NONTOXIN_Tnigr-CLP2592trinity_Peptidyl-tRNAHydrolase2_trinity44196_-_CDS	Nontoxin	Peptidyl-tRNAHydrolase2	28.54	16.14	36.45	26.76	24.42	29.56	27.0433	26.9133	26.9783	22.34
PerCoARed	NONTOXIN_Tnigr-CLP2754trinity_PerCoARed_trinity33907_-_CDS	Nontoxin	PerCoARed	14.52	18.5	31.33	27.64	29.79	25.17	21.45	27.5333	24.4917	16.51
PeroxideReductase	NONTOXIN_Tnigr-CLP2753ngen_PeroxideReductase_ngen4207_-_CDS	Nontoxin	PeroxideReductase	94.66	108.81	146.81	78.9	65.38	128.18	116.76	90.82	103.79	101.735
Peroxiredoxin1	NONTOXIN_Tnigr-CLP2592ngen_Peroxiredoxin1_ngen751_-_CDS	Nontoxin	Peroxiredoxin1	28.16	151.27	100.85	54.78	59.36	87.28	93.4267	67.14	80.2833	89.715
Peroxiredoxin-2	NONTOXIN_Tnigr-CLP2753trinity_Peroxiredoxin-2_trinity9610_-_CDS	Nontoxin	Peroxiredoxin-2	6.62	50.73	28.55	7.18	11.96	17.42	28.6333	12.1867	20.41	28.675
peroxiredoxin5	NONTOXIN_Tnigr-CLP2754trinity_peroxiredoxin5_trinity12387_-_CDS	Nontoxin	peroxiredoxin5	105.24	103.46	220.19	36.33	29.64	23.06	142.963	29.6767	86.32	104.35
Peroxiredoxin6	NONTOXIN_Tnigr-CLP2592trinity_Peroxiredoxin6_trinity4315_-_CDS	Nontoxin	Peroxiredoxin6	65.03	173.9	170.95	52.47	76.74	55.1	136.627	61.4367	99.0317	119.465
PeroxisomalBiogen3	NONTOXIN_Tnigr-CLP2753ngen_PeroxisomalBiogen3_ngen4405_-_CDS	Nontoxin	PeroxisomalBiogen3	34.72	22.31	35.47	27.63	42.23	32.34	30.8333	34.0667	32.45	28.515
PeroxisomalIsom	NONTOXIN_Tnigr-CLP2592trinity_PeroxisomalIsom_trinity4143_-_CDS	Nontoxin	PeroxisomalIsom	13.42	31.84	48.05	13.71	15.97	9.71	31.1033	13.13	22.1167	22.63
PeroxisomalMembrane-PEX14	NONTOXIN_Tnigr-CLP2753trinity_PeroxisomalMembrane-PEX14_trinity15038_-_CDS	Nontoxin	PeroxisomalMembrane-PEX14	4.78	5.75	8.38	8.73	11.45	9.74	6.30333	9.97333	8.13833	5.265
PeroxisomalMP11B	NONTOXIN_Tnigr-CLP2592trinity_PeroxisomalMP11B_trinity17128_-_CDS	Nontoxin	PeroxisomalMP11B	8.75	8.79	9.79	12.07	14.29	2.96	9.11	9.77333	9.44167	8.77
PeroxisomeBiogenesis2	NONTOXIN_Tnigr-CLP2592trinity_PeroxisomeBiogenesis2_trinity31973_-_CDS	Nontoxin	PeroxisomeBiogenesis2	10.99	15.47	21.76	13.1	16.79	17.45	16.0733	15.78	15.9267	13.23
PEST	NONTOXIN_Tnigr-CLP2754trinity_PEST_trinity41150_-_CDS	Nontoxin	PEST	39.34	59.86	93.56	46.35	40.57	73.32	64.2533	53.4133	58.8333	49.6
PEthBind1	NONTOXIN_Tnigr-CLP2592trinity_PEthBind1_trinity8038_-_CDS	Nontoxin	PEthBind1	105.98	94.39	98.78	79.73	64.26	81.11	99.7167	75.0333	87.375	100.185
PFKAM	NONTOXIN_Tnigr-CLP2590ngen_PFKAM_ngenContig4928_-_CDS	Nontoxin	PFKAM	27.92	20.92	10.14	21.88	33.3	35.91	19.66	30.3633	25.0117	24.42
PGAM5	NONTOXIN_Tnigr-CLP2753trinity_PGAM5_trinity8523_-_CDS	Nontoxin	PGAM5	11.16	12.85	16.4	10.86	17.08	14.42	13.47	14.12	13.795	12.005
PGMutase1	NONTOXIN_Tnigr-CLP2592ngen_PGMutase1_ngen1228_-_CDS	Nontoxin	PGMutase1	167.53	105.87	139.69	154.31	84.37	167	137.697	135.227	136.462	136.7
Phos2B	NONTOXIN_Tnigr-CLP2592trinity_Phos2B_trinity48598_-_CDS	Nontoxin	Phos2B	4.66	14.78	13.2	12.01	12.47	19.84	10.88	14.7733	12.8267	9.72
Phosducin	NONTOXIN_Tnigr-CLP2590trinity_Phosducin_trinityContig41359_-_CDS	Nontoxin	Phosducin	24.82	78.78	71.17	29.86	37.57	20.1	58.2567	29.1767	43.7167	51.8
Phosducin3	NONTOXIN_Tnigr-CLP2592trinity_Phosducin3_trinity9262_-_CDS	Nontoxin	Phosducin3	12.6	28.43	37.94	14.51	12.84	16.53	26.3233	14.6267	20.475	20.515
PhosGlycBioF	NONTOXIN_Tnigr-CLP2592trinity_PhosGlycBioF_trinity11595_-_CDS	Nontoxin	PhosGlycBioF	18.57	17.99	21.78	20.54	12.55	22.11	19.4467	18.4	18.9233	18.28
Phosphatase1G	NONTOXIN_Tnigr-CLP2590trinity_Phosphatase1G_trinityContig83220_-_CDS	Nontoxin	Phosphatase1G	5.93	13.51	15.43	8.7	12.53	19.23	11.6233	13.4867	12.555	9.72
PhosphateCarrier	NONTOXIN_Tnigr-CLP2592ngen_PhosphateCarrier_ngen3783_-_CDS	Nontoxin	PhosphateCarrier	420.15	665.84	511.17	579.6	407.65	427.45	532.387	471.567	501.977	542.995
PhosphatidateCytidylyltransferase-1	NONTOXIN_Tnigr-CLP2753trinity_PhosphatidateCytidylyltransferase-1_trinity17039_-_CDS	Nontoxin	PhosphatidateCytidylyltransferase-1	1.96	5.77	7.31	5.91	6.22	5.27	5.01333	5.8	5.40667	3.865
Phosphatidylinositol5P4Kin-2g	NONTOXIN_Tnigr-CLP2753trinity_Phosphatidylinositol5P4Kin-2g_trinity43546_-_CDS	Nontoxin	Phosphatidylinositol5P4Kin-2g	13.94	7.93	11.06	12.13	26.48	21.51	10.9767	20.04	15.5083	10.935
PhosphatidylNtransP	NONTOXIN_Tnigr-CLP2592trinity_PhosphatidylNtransP_trinity28050_-_CDS	Nontoxin	PhosphatidylNtransP	11.19	7.45	32.33	13.75	8.73	5.67	16.99	9.38333	13.1867	9.32
Phosphoglucomutase1	NONTOXIN_Tnigr-CLP2590trinity_Phosphoglucomutase1_trinityContig98664_-_CDS	Nontoxin	Phosphoglucomutase1	10.9	13.87	23.3	12.38	9.38	12.23	16.0233	11.33	13.6767	12.385
PhosphoglycerateKin1	NONTOXIN_Tnigr-CLP2592ngen_PhosphoglycerateKin1_ngen2902_-_CDS	Nontoxin	PhosphoglycerateKin1	78.34	146.26	175.18	147.83	241.05	111.73	133.26	166.87	150.065	112.3
PhosphoglycerateMutase2	NONTOXIN_Tnigr-CLP2753ngen_PhosphoglycerateMutase2_ngen2070_-_CDS	Nontoxin	PhosphoglycerateMutase2	3.49	82.81	7.11	77.72	5.41	4.88	31.1367	29.3367	30.2367	43.15
PhosphohistidineP	NONTOXIN_Tnigr-CLP2592ngen_PhosphohistidineP_ngen1129_-_CDS	Nontoxin	PhosphohistidineP	227.54	367.21	539.13	218.71	146.38	156.85	377.96	173.98	275.97	297.375
PhosphohistPP	NONTOXIN_Tnigr-CLP2753ngen_PhosphohistPP_ngen1846_-_CDS	Nontoxin	PhosphohistPP	56.45	40.6	88.18	142.92	109.27	63.69	61.7433	105.293	83.5183	48.525
Phosphomannomutase2	NONTOXIN_Tnigr-CLP2753ngen_Phosphomannomutase2_ngen4205_-_CDS	Nontoxin	Phosphomannomutase2	16.3	3.4	20.8	93.97	45.97	114.93	13.5	84.9567	49.2283	9.85
PhosphomevalonateKinase1	NONTOXIN_Tnigr-CLP2592trinity_PhosphomevalonateKinase1_trinity14650_-_CDS	Nontoxin	PhosphomevalonateKinase1	82.95	122.88	80.1	99.14	111.79	90.25	95.31	100.393	97.8517	102.915
Phosphoribosyltransferase	NONTOXIN_Tnigr-CLP2592trinity_Phosphoribosyltransferase_trinity19930_-_CDS	Nontoxin	Phosphoribosyltransferase	6.59	18.17	31.25	8.24	25.78	17.25	18.67	17.09	17.88	12.38
PhosphorylatedAdapterRNAExport	NONTOXIN_Tnigr-CLP2590trinity_PhosphorylatedAdapterRNAExport_trinityContig77365_-_CDS	Nontoxin	PhosphorylatedAdapterRNAExport	13.28	12.37	8.05	14.09	10.86	13.69	11.2333	12.88	12.0567	12.825
PhosphoSerAminotransferase	NONTOXIN_Tnigr-CLP2592ngen_PhosphoSerAminotransferase_ngen620_-_CDS	Nontoxin	PhosphoSerAminotransferase	16.29	13.28	68.31	13.76	44.14	20.46	32.6267	26.12	29.3733	14.785
PhosphoserinePhosphatase	NONTOXIN_Tnigr-CLP2592ngen_PhosphoserinePhosphatase_ngen4_-_CDS	Nontoxin	PhosphoserinePhosphatase	20.88	33.64	61.14	45.98	60.71	53.08	38.5533	53.2567	45.905	27.26
PIDPKin1	NONTOXIN_Tnigr-CLP2590trinity_PIDPKin1_trinityContig16014_-_CDS	Nontoxin	PIDPKin1	5.59	9.21	14.41	8.91	12.43	9.66	9.73667	10.3333	10.035	7.4
PIMT	NONTOXIN_Tnigr-CLP2753ngen_PIMT_ngen219_-_CDS	Nontoxin	PIMT	23.66	34.71	29.69	23.59	35.78	36.06	29.3533	31.81	30.5817	29.185
PINAGT-Y	NONTOXIN_Tnigr-CLP2592ngen_PINAGT-Y_ngen728_-_CDS	Nontoxin	PINAGT-Y	37.43	45.49	41.3	23.35	56.9	49.03	41.4067	43.0933	42.25	41.46
PIPNB	NONTOXIN_Tnigr-CLP2753ngen_PIPNB_ngen3222_-_CDS	Nontoxin	PIPNB	24.83	33.03	33.72	31.6	40.84	38.49	30.5267	36.9767	33.7517	28.93
PITC1	NONTOXIN_Tnigr-CLP2753trinity_PITC1_trinity8270_-_CDS	Nontoxin	PITC1	7.97	6.61	14.47	10.6	12.38	10.1	9.68333	11.0267	10.355	7.29
PITH	NONTOXIN_Tnigr-CLP2592ngen_PITH_ngen462_-_CDS	Nontoxin	PITH	24.54	43.79	56.65	19.22	30.36	21.45	41.66	23.6767	32.6683	34.165
PITransfer-a	NONTOXIN_Tnigr-CLP2592trinity_PITransfer-a_trinity3056_-_CDS	Nontoxin	PITransfer-a	32.45	30.13	52.76	29.57	30.36	35.59	38.4467	31.84	35.1433	31.29
PKHD	NONTOXIN_Tnigr-CLP2753trinity_PKHD_trinity20704_-_CDS	Nontoxin	PKHD	13.6	25.31	36.81	15.17	21.77	20.85	25.24	19.2633	22.2517	19.455
PlasminogenAct1	NONTOXIN_Tnigr-CLP2753ngen_PlasminogenAct1_ngen958_-_CDS	Nontoxin	PlasminogenAct1	77.59	77.95	177.73	106.21	106.22	119.14	111.09	110.523	110.807	77.77
Plastin3	NONTOXIN_Tnigr-CLP2754trinity_Plastin3_trinity31608_-_CDS	Nontoxin	Plastin3	2.45	11.78	4.79	3.4	9.9	8.08	6.34	7.12667	6.73333	7.115
PlateletAct-2	NONTOXIN_Tnigr-CLP2753ngen_PlateletAct-2_ngen2588_-_CDS	Nontoxin	PlateletAct-2	16.05	25.65	27.67	24.49	31.29	26.18	23.1233	27.32	25.2217	20.85
pleckA2	NONTOXIN_Tnigr-CLP2591ngen_pleckA2_ngenContig12224_-_CDS	Nontoxin	pleckA2	164	84.82	184.29	145.22	162.96	175.99	144.37	161.39	152.88	124.41
PleckF2	NONTOXIN_Tnigr-CLP2592trinity_PleckF2_trinity35250_-_CDS	Nontoxin	PleckF2	4.95	8.46	24.95	4.22	13.59	4.71	12.7867	7.50667	10.1467	6.705
Pleckstrin-B2	NONTOXIN_Tnigr-CLP2592ngen_Pleckstrin-B2_ngen937_-_CDS	Nontoxin	Pleckstrin-B2	31.62	44.95	69.98	26.19	41.8	33.83	48.85	33.94	41.395	38.285
PleckstrinJ1	NONTOXIN_Tnigr-CLP2753ngen_PleckstrinJ1_ngen159_-_CDS	Nontoxin	PleckstrinJ1	23.66	24.13	51.57	34.78	35.14	32.31	33.12	34.0767	33.5983	23.895
PLIOMethyltransferase	NONTOXIN_Tnigr-CLP2753trinity_PLIOMethyltransferase_trinity23967_-_CDS	Nontoxin	PLIOMethyltransferase	20.76	15.91	27.2	13.86	22.51	15.63	21.29	17.3333	19.3117	18.335
PLPP5	NONTOXIN_Tnigr-CLP2592trinity_PLPP5_trinity17674_-_CDS	Nontoxin	PLPP5	17.36	17.54	43.77	17.8	16.24	22.17	26.2233	18.7367	22.48	17.45
PMP-22	NONTOXIN_Tnigr-CLP2592ngen_PMP-22_ngen884_-_CDS	Nontoxin	PMP-22	62.15	255.14	289.8	63.53	65.97	58.58	202.363	62.6933	132.528	158.645
PMP34	NONTOXIN_Tnigr-CLP2592trinity_PMP34_trinity28067_-_CDS	Nontoxin	PMP34	16.2	13.43	19.46	13.08	23.96	16.64	16.3633	17.8933	17.1283	14.815
PMP-4	NONTOXIN_Tnigr-CLP2754trinity_PMP-4_trinity29644_-_CDS	Nontoxin	PMP-4	5.99	5.46	9.88	7.72	8.5	12.12	7.11	9.44667	8.27833	5.725
PMRPPOP5	NONTOXIN_Tnigr-CLP2592trinity_PMRPPOP5_trinity50931_-_CDS	Nontoxin	PMRPPOP5	1.89	3.86	16.7	8.35	10.22	3.75	7.48333	7.44	7.46167	2.875
PolDeltInt3	NONTOXIN_Tnigr-CLP2592trinity_PolDeltInt3_trinity26897_-_CDS	Nontoxin	PolDeltInt3	14.08	15.1	15.23	16.54	15.1	14.2	14.8033	15.28	15.0417	14.59
PolITRF	NONTOXIN_Tnigr-CLP2753trinity_PolITRF_trinity4795_-_CDS	Nontoxin	PolITRF	4.69	14.28	14.17	6.15	13.6	12.87	11.0467	10.8733	10.96	9.485
PolyABinding1	NONTOXIN_Tnigr-CLP2753trinity_PolyABinding1_trinity33456_-_CDS	Nontoxin	PolyABinding1	280.56	629.86	658.28	499.92	646.92	410.64	522.9	519.16	521.03	455.21
PolyABinding2B	NONTOXIN_Tnigr-CLP2592ngen_PolyABinding2B_ngen1230_-_CDS	Nontoxin	PolyABinding2B	203.1	145.7	331.91	264.54	268.18	262.84	226.903	265.187	246.045	174.4
PolyABindingInt2	NONTOXIN_Tnigr-CLP2592ngen_PolyABindingInt2_ngen654_-_CDS	Nontoxin	PolyABindingInt2	31.65	33.18	61.75	37.36	48.06	59.58	42.1933	48.3333	45.2633	32.415
PolyAPol-a	NONTOXIN_Tnigr-CLP2592trinity_PolyAPol-a_trinity24799_-_CDS	Nontoxin	PolyAPol-a	8.67	10.72	32.5	15.49	21.41	21.29	17.2967	19.3967	18.3467	9.695
PolyglutamineBinding1	NONTOXIN_Tnigr-CLP2592trinity_PolyglutamineBinding1_trinity12858_-_CDS	Nontoxin	PolyglutamineBinding1	12.12	20.33	23.94	22.17	28.41	26.59	18.7967	25.7233	22.26	16.225
polyhenic2b	NONTOXIN_Tnigr-CLP2590trinity_polyhenic2b_trinityContig87369_-_CDS	Nontoxin	polyhenic2b	10.41	24.13	39.39	10.03	23	12.06	24.6433	15.03	19.8367	17.27
PolypyrimidineBinding1	NONTOXIN_Tnigr-CLP2754trinity_PolypyrimidineBinding1_trinity16320_-_CDS	Nontoxin	PolypyrimidineBinding1	11.27	18.41	25.59	20.4	40.93	33.83	18.4233	31.72	25.0717	14.84
poly-rC-2	NONTOXIN_Tnigr-CLP2592trinity_poly-rC-2_trinity4175_-_CDS	Nontoxin	poly-rC-2	167.33	516.26	339.05	206.95	362.14	223.07	340.88	264.053	302.467	341.795
POUOct	NONTOXIN_Tnigr-CLP2592ngen_POUOct_ngen851_-_CDS	Nontoxin	POUOct	39.06	87.18	100.76	55.68	64.47	55.64	75.6667	58.5967	67.1317	63.12
PP-1A	NONTOXIN_Tnigr-CLP2590trinity_PP-1A_trinityContig60326_-_CDS	Nontoxin	PP-1A	18.29	15.86	17.71	16.21	24.4	17.22	17.2867	19.2767	18.2817	17.075
PP-1B	NONTOXIN_Tnigr-CLP2592trinity_PP-1B_trinity11001_-_CDS	Nontoxin	PP-1B	11.39	16.35	32.78	14.66	21.19	22.2	20.1733	19.35	19.7617	13.87
PP1G	NONTOXIN_Tnigr-CLP2754trinity_PP1G_trinity1907_-_CDS	Nontoxin	PP1G	35.25	30.46	14.35	19.45	29.97	27.23	26.6867	25.55	26.1183	32.855
PP1Reg16A	NONTOXIN_Tnigr-CLP2590trinity_PP1Reg16A_trinityContig94822_-_CDS	Nontoxin	PP1Reg16A	7.17	8.87	12.24	5.58	8.85	3.89	9.42667	6.10667	7.76667	8.02
PP2A-b	NONTOXIN_Tnigr-CLP2753trinity_PP2A-b_trinity51617_-_CDS	Nontoxin	PP2A-b	12.76	28.84	27.83	16.9	18.07	23.43	23.1433	19.4667	21.305	20.8
PPCTI-A	NONTOXIN_Tnigr-CLP2592ngen_PPCTI-A_ngen2368_-_CDS	Nontoxin	PPCTI-A	857.69	1440.32	1446.24	1262.25	931.33	1619.58	1248.08	1271.05	1259.57	1149.01
PPCTI-C	NONTOXIN_Tnigr-CLP2754trinity_PPCTI-C_trinity15182_-_CDS	Nontoxin	PPCTI-C	58.58	23.95	77.56	121.01	98.19	71.26	53.3633	96.82	75.0917	41.265
PPCTIE	NONTOXIN_Tnigr-CLP2753ngen_PPCTIE_ngen4158_-_CDS	Nontoxin	PPCTIE	22.86	33.27	43.71	51.63	43.36	46.56	33.28	47.1833	40.2317	28.065
PPCTI-FKBP1A	NONTOXIN_Tnigr-CLP2592ngen_PPCTI-FKBP1A_ngen664_-_CDS	Nontoxin	PPCTI-FKBP1A	94.66	144.47	183.44	116.21	131.72	170.24	140.857	139.39	140.123	119.565
PPCTI-FKBP1B	NONTOXIN_Tnigr-CLP2753ngen_PPCTI-FKBP1B_ngen2297_-_CDS	Nontoxin	PPCTI-FKBP1B	23.66	7.6	5.1	83.01	28.98	148.66	12.12	86.8833	49.5017	15.63
PPCTI-FKBP4	NONTOXIN_Tnigr-CLP2592ngen_PPCTI-FKBP4_ngen2996_-_CDS	Nontoxin	PPCTI-FKBP4	31.89	56.49	98.31	46.33	51.94	52.44	62.23	50.2367	56.2333	44.19
PPCTI-FKBP8	NONTOXIN_Tnigr-CLP2592trinity_PPCTI-FKBP8_trinity13810_-_CDS	Nontoxin	PPCTI-FKBP8	19.58	30.5	52.7	31.18	32.35	35.07	34.26	32.8667	33.5633	25.04
PPCTI-H	NONTOXIN_Tnigr-CLP2590trinity_PPCTI-H_trinityContig47597_-_CDS	Nontoxin	PPCTI-H	20.23	27.63	39.81	23.97	15.21	19.65	29.2233	19.61	24.4167	23.93
PPID	NONTOXIN_Tnigr-CLP2590ngen_PPID_ngenContig6244_-_CDS	Nontoxin	PPID	9.17	12.98	14.92	5.76	6.05	8.7	12.3567	6.83667	9.59667	11.075
PPIL1	NONTOXIN_Tnigr-CLP2592trinity_PPIL1_trinity27541_-_CDS	Nontoxin	PPIL1	15.28	12.74	27.56	21.26	6.75	23.32	18.5267	17.11	17.8183	14.01
PPIL3	NONTOXIN_Tnigr-CLP2592trinity_PPIL3_trinity35265_-_CDS	Nontoxin	PPIL3	19.36	20.09	41.73	55.92	40.22	44.53	27.06	46.89	36.975	19.725
PPMethylesterase1	NONTOXIN_Tnigr-CLP2590trinity_PPMethylesterase1_trinityContig78455_-_CDS	Nontoxin	PPMethylesterase1	19.74	61.44	63.53	28.86	40.35	30.38	48.2367	33.1967	40.7167	40.59
PPR3B	NONTOXIN_Tnigr-CLP2753ngen_PPR3B_ngen4135_-_CDS	Nontoxin	PPR3B	25.41	15.76	15.22	28.1	37.04	44.76	18.7967	36.6333	27.715	20.585
PPTC7	NONTOXIN_Tnigr-CLP2590ngen_PPTC7_ngenContig249_-_CDS	Nontoxin	PPTC7	10.55	7.73	11.11	11.58	16.66	11.25	9.79667	13.1633	11.48	9.14
PR264SC35	NONTOXIN_Tnigr-CLP2592trinity_PR264SC35_trinity29039_-_CDS	Nontoxin	PR264SC35	104.12	117.39	113.26	127.05	162.47	139.65	111.59	143.057	127.323	110.755
PRA1-3	NONTOXIN_Tnigr-CLP2592ngen_PRA1-3_ngen3343_-_CDS	Nontoxin	PRA1-3	74.42	43.04	270.36	66.47	162.58	94.46	129.273	107.837	118.555	58.73
Prefoldin1	NONTOXIN_Tnigr-CLP2753ngen_Prefoldin1_ngen2491_-_CDS	Nontoxin	Prefoldin1	93.89	121.66	133.54	97.18	73.61	130.48	116.363	100.423	108.393	107.775
Prefoldin3	NONTOXIN_Tnigr-CLP2592trinity_Prefoldin3_trinity8028_-_CDS	Nontoxin	Prefoldin3	48.19	53.61	56.26	68.4	43.96	80.68	52.6867	64.3467	58.5167	50.9
Prefoldin4	NONTOXIN_Tnigr-CLP2753trinity_Prefoldin4_trinity11264_-_CDS	Nontoxin	Prefoldin4	40.86	67.47	40.84	59.59	24.44	38.1	49.7233	40.71	45.2167	54.165
Prefoldin5	NONTOXIN_Tnigr-CLP2592ngen_Prefoldin5_ngen1190_-_CDS	Nontoxin	Prefoldin5	126.44	335.94	326.14	179.58	117.34	160.6	262.84	152.507	207.673	231.19
Prefoldin6	NONTOXIN_Tnigr-CLP2592ngen_Prefoldin6_ngen330_-_CDS	Nontoxin	Prefoldin6	170.66	278.72	164.8	116.22	111.57	135.24	204.727	121.01	162.868	224.69
Prelamin-AC	NONTOXIN_Tnigr-CLP2592trinity_Prelamin-AC_trinity53748_-_CDS	Nontoxin	Prelamin-AC	10.76	22.48	51.27	18.5	33.08	24.98	28.17	25.52	26.845	16.62
PRELI	NONTOXIN_Tnigr-CLP2592ngen_PRELI_ngen1611_-_CDS	Nontoxin	PRELI	64.17	87.16	74.5	94.51	85.23	126.32	75.2767	102.02	88.6483	75.665
pre-mRNAp14	NONTOXIN_Tnigr-CLP2592trinity_pre-mRNAp14_trinity24996_-_CDS	Nontoxin	pre-mRNAp14	40.09	44.52	66.26	64.53	60.49	111.13	50.29	78.7167	64.5033	42.305
Pre-mRNASplicingReg-WTAP	NONTOXIN_Tnigr-CLP2753trinity_Pre-mRNASplicingReg-WTAP_trinity46301_-_CDS	Nontoxin	Pre-mRNASplicingReg-WTAP	15.91	23.15	29.85	22.92	29.21	30.02	22.97	27.3833	25.1767	19.53
PrenRab1	NONTOXIN_Tnigr-CLP2592ngen_PrenRab1_ngen2395_-_CDS	Nontoxin	PrenRab1	124.08	67.22	216.29	95.58	192.63	119.46	135.863	135.89	135.877	95.65
Presenilin2	NONTOXIN_Tnigr-CLP2592trinity_Presenilin2_trinity34141_-_CDS	Nontoxin	Presenilin2	58.73	16.58	41.5	39.03	80.02	53.85	38.9367	57.6333	48.285	37.655
Profilin1	NONTOXIN_Tnigr-CLP2592ngen_Profilin1_ngen3803_-_CDS	Nontoxin	Profilin1	155.76	243.6	393.26	203.47	146.79	216.24	264.207	188.833	226.52	199.68
Profilin2	NONTOXIN_Tnigr-CLP2592ngen_Profilin2_ngen840_-_CDS	Nontoxin	Profilin2	3.37	33.44	70.96	6.36	13.62	3.53	35.9233	7.83667	21.88	18.405
Prohibitin	NONTOXIN_Tnigr-CLP2592ngen_Prohibitin_ngen1823_-_CDS	Nontoxin	Prohibitin	78.08	81.56	49.26	56.83	56.57	79.76	69.6333	64.3867	67.01	79.82
Prohibitin2	NONTOXIN_Tnigr-CLP2592ngen_Prohibitin2_ngen655_-_CDS	Nontoxin	Prohibitin2	49.05	57.84	70.32	63.52	38.54	63.16	59.07	55.0733	57.0717	53.445
Prolactin	NONTOXIN_Tnigr-CLP2754trinity_Prolactin_trinity32649_-_CDS	Nontoxin	Prolactin	33.2	13.92	35.85	44.55	62.65	60.8	27.6567	56	41.8283	23.56
Proliferation2G4	NONTOXIN_Tnigr-CLP2592ngen_Proliferation2G4_ngen2705_-_CDS	Nontoxin	Proliferation2G4	58.59	96.63	182.94	86.43	77.44	78.48	112.72	80.7833	96.7517	77.61
ProlylEndopep	NONTOXIN_Tnigr-CLP2753trinity_ProlylEndopep_trinity46186_-_CDS	Nontoxin	ProlylEndopep	10.29	34.11	35.58	18.81	22.05	19.38	26.66	20.08	23.37	22.2
Prominin-3	NONTOXIN_Tnigr-CLP2592trinity_Prominin-3_trinity21217_-_CDS	Nontoxin	Prominin-3	47.25	22.08	32.09	39.89	68.57	44.85	33.8067	51.1033	42.455	34.665
ProphobilinogenDeaminase	NONTOXIN_Tnigr-CLP2592trinity_ProphobilinogenDeaminase_trinity28004_-_CDS	Nontoxin	ProphobilinogenDeaminase	45.61	53.16	51.83	36.3	39.49	29.34	50.2	35.0433	42.6217	49.385
ProRich15	NONTOXIN_Tnigr-CLP2592ngen_ProRich15_ngen1796_-_CDS	Nontoxin	ProRich15	59.08	21.54	135.55	41.07	48.54	109.07	72.0567	66.2267	69.1417	40.31
ProRichNRC2	NONTOXIN_Tnigr-CLP2753ngen_ProRichNRC2_ngen3061_-_CDS	Nontoxin	ProRichNRC2	32.45	51.84	66.8	28.58	45.09	41.34	50.3633	38.3367	44.35	42.145
ProstaglandinESyn3	NONTOXIN_Tnigr-CLP2592ngen_ProstaglandinESyn3_ngen1425_-_CDS	Nontoxin	ProstaglandinESyn3	48.76	114.77	69.1	65.3	68.14	91.1	77.5433	74.8467	76.195	81.765
ProSynthCoTr	NONTOXIN_Tnigr-CLP2591ngen_ProSynthCoTr_ngenContig4039_-_CDS	Nontoxin	ProSynthCoTr	8.63	11.7	27.08	11.04	15.09	18.02	15.8033	14.7167	15.26	10.165
Protease6B	NONTOXIN_Tnigr-CLP2753ngen_Protease6B_ngen2950_-_CDS	Nontoxin	Protease6B	21.66	21.49	51.23	28.09	34.8	32.34	31.46	31.7433	31.6017	21.575
Proteasome13	NONTOXIN_Tnigr-CLP2753trinity_Proteasome13_trinity16271_-_CDS	Nontoxin	Proteasome13	16.33	17.09	25.99	23.43	22.31	23.86	19.8033	23.2	21.5017	16.71
Proteasome14	NONTOXIN_Tnigr-CLP2753ngen_Proteasome14_ngen2387_-_CDS	Nontoxin	Proteasome14	12.03	8.49	20.14	20.97	19.03	20.44	13.5533	20.1467	16.85	10.26
Proteasome-6A	NONTOXIN_Tnigr-CLP2753ngen_Proteasome-6A_ngen1392_-_CDS	Nontoxin	Proteasome-6A	134.48	111.51	108.23	156.13	108.32	150.57	118.073	138.34	128.207	122.995
Proteasome7-2	NONTOXIN_Tnigr-CLP2592trinity_Proteasome7-2_trinity19795_-_CDS	Nontoxin	Proteasome7-2	80.81	82.19	105.32	120.62	96.12	128.44	89.44	115.06	102.25	81.5
Proteasome-a1	NONTOXIN_Tnigr-CLP2592ngen_Proteasome-a1_ngen1497_-_CDS	Nontoxin	Proteasome-a1	61.98	61.59	74.86	69.46	67.28	70.88	66.1433	69.2067	67.675	61.785
Proteasome-a2	NONTOXIN_Tnigr-CLP2592ngen_Proteasome-a2_ngen429_-_CDS	Nontoxin	Proteasome-a2	103.7	152.64	124.47	161.8	191.02	349.16	126.937	233.993	180.465	128.17
Proteasome-a3	NONTOXIN_Tnigr-CLP2592trinity_Proteasome-a3_trinity51881_-_CDS	Nontoxin	Proteasome-a3	168.85	108.33	99.61	261.79	172.32	294.32	125.597	242.81	184.203	138.59
Proteasome-a4	NONTOXIN_Tnigr-CLP2592ngen_Proteasome-a4_ngen1166_-_CDS	Nontoxin	Proteasome-a4	138.2	133.52	152.01	204.12	124.13	238.1	141.243	188.783	165.013	135.86
Proteasome-a5	NONTOXIN_Tnigr-CLP2592ngen_Proteasome-a5_ngen631_-_CDS	Nontoxin	Proteasome-a5	64.76	47.89	52.15	104.83	75.57	125.89	54.9333	102.097	78.515	56.325
Proteasome-a6	NONTOXIN_Tnigr-CLP2592ngen_Proteasome-a6_ngen739_-_CDS	Nontoxin	Proteasome-a6	141.03	143.48	131.12	192.65	104.89	196.13	138.543	164.557	151.55	142.255
ProteasomeAct1	NONTOXIN_Tnigr-CLP2592trinity_ProteasomeAct1_trinity20000_-_CDS	Nontoxin	ProteasomeAct1	10.95	97.34	57.75	32.34	25.46	40.97	55.3467	32.9233	44.135	54.145
ProteasomeAct2	NONTOXIN_Tnigr-CLP2753trinity_ProteasomeAct2_trinity16821_-_CDS	Nontoxin	ProteasomeAct2	13.64	26.08	14.71	16.72	7.15	24.14	18.1433	16.0033	17.0733	19.86
ProteasomeActivator-3	NONTOXIN_Tnigr-CLP2592ngen_ProteasomeActivator-3_ngen1982_-_CDS	Nontoxin	ProteasomeActivator-3	15.95	25.95	33.77	24.96	26.47	39.31	25.2233	30.2467	27.735	20.95
Proteasome-b1	NONTOXIN_Tnigr-CLP2592ngen_Proteasome-b1_ngen754_-_CDS	Nontoxin	Proteasome-b1	188.6	155.3	142.15	239.17	154.83	250.89	162.017	214.963	188.49	171.95
Proteasome-b2	NONTOXIN_Tnigr-CLP2592ngen_Proteasome-b2_ngen324_-_CDS	Nontoxin	Proteasome-b2	164.82	185.77	130.59	237.43	152.07	207.72	160.393	199.073	179.733	175.295
Proteasome-b3	NONTOXIN_Tnigr-CLP2592ngen_Proteasome-b3_ngen2045_-_CDS	Nontoxin	Proteasome-b3	74.32	143.76	76.61	89.96	99.84	160.68	98.23	116.827	107.528	109.04
Proteasome-b5	NONTOXIN_Tnigr-CLP2753ngen_Proteasome-b5_ngen2992_-_CDS	Nontoxin	Proteasome-b5	118.54	123.49	142.71	212.49	192.17	181.26	128.247	195.307	161.777	121.015
Proteasome-b7	NONTOXIN_Tnigr-CLP2592ngen_Proteasome-b7_ngen1114_-_CDS	Nontoxin	Proteasome-b7	232.43	187.42	194.05	308.55	223.71	323.01	204.633	285.09	244.862	209.925
ProteasomeChap1	NONTOXIN_Tnigr-CLP2592trinity_ProteasomeChap1_trinity23815_-_CDS	Nontoxin	ProteasomeChap1	39.33	22.15	63.53	30.82	34.06	60.35	41.67	41.7433	41.7067	30.74
ProteasomeChap3	NONTOXIN_Tnigr-CLP2592trinity_ProteasomeChap3_trinity52004_-_CDS	Nontoxin	ProteasomeChap3	82.78	40.11	71.61	34.48	27.85	38.59	64.8333	33.64	49.2367	61.445
ProteasomeDSS1	NONTOXIN_Tnigr-CLP2592ngen_ProteasomeDSS1_ngen788_-_CDS	Nontoxin	ProteasomeDSS1	660.4	1034.12	647.81	447.63	413.21	1316.16	780.777	725.667	753.222	847.26
ProteasomeInh-PI31	NONTOXIN_Tnigr-CLP2754trinity_ProteasomeInh-PI31_trinity12669_-_CDS	Nontoxin	ProteasomeInh-PI31	13.75	26.84	24.01	17.35	24.9	20.69	21.5333	20.98	21.2567	20.295
ProteasomeMat	NONTOXIN_Tnigr-CLP2592ngen_ProteasomeMat_ngen456_-_CDS	Nontoxin	ProteasomeMat	260.44	226.32	227.65	520.83	330.06	531.66	238.137	460.85	349.493	243.38
ProteasomeRed9	NONTOXIN_Tnigr-CLP2753ngen_ProteasomeRed9_ngen2559_-_CDS	Nontoxin	ProteasomeRed9	27.84	54.32	48.68	46.9	44.64	48.94	43.6133	46.8267	45.22	41.08
ProteasomeReg4	NONTOXIN_Tnigr-CLP2592ngen_ProteasomeReg4_ngen1255_-_CDS	Nontoxin	ProteasomeReg4	82.15	113.08	132.12	142.91	83.01	106.32	109.117	110.747	109.932	97.615
ProteasomeReg6	NONTOXIN_Tnigr-CLP2592trinity_ProteasomeReg6_trinity52863_-_CDS	Nontoxin	ProteasomeReg6	33.47	31.12	40.55	48.68	55.46	53.91	35.0467	52.6833	43.865	32.295
ProteasomeY	NONTOXIN_Tnigr-CLP2592ngen_ProteasomeY_ngen2923_-_CDS	Nontoxin	ProteasomeY	478.96	419.1	462.21	582.46	466.18	570.63	453.423	539.757	496.59	449.03
Proteolipid2	NONTOXIN_Tnigr-CLP2592ngen_Proteolipid2_ngen1348_-_CDS	Nontoxin	Proteolipid2	23.1	51.03	64.6	36.75	38.29	39.63	46.2433	38.2233	42.2333	37.065
Proteosome12	NONTOXIN_Tnigr-CLP2753ngen_Proteosome12_ngen4264_-_CDS	Nontoxin	Proteosome12	32.37	35.95	68.39	51.8	40.73	66.69	45.57	53.0733	49.3217	34.16
ProtRed	NONTOXIN_Tnigr-CLP2592ngen_ProtRed_ngen464_-_CDS	Nontoxin	ProtRed	22.23	36.95	53.21	30.86	32.07	36.16	37.4633	33.03	35.2467	29.59
Prp31	NONTOXIN_Tnigr-CLP2753trinity_Prp31_trinity44159_-_CDS	Nontoxin	Prp31	12.34	28.08	18.39	14.18	40.89	33.4	19.6033	29.49	24.5467	20.21
PRPPSyn2	NONTOXIN_Tnigr-CLP2590trinity_PRPPSyn2_trinityContig60646_-_CDS	Nontoxin	PRPPSyn2	6.7	11.57	16.62	10.02	14.59	5.38	11.63	9.99667	10.8133	9.135
PRPS1	NONTOXIN_Tnigr-CLP2592ngen_PRPS1_ngen569_-_CDS	Nontoxin	PRPS1	47.73	93.99	88.22	66.81	75.51	58.1	76.6467	66.8067	71.7267	70.86
PSerSyn1	NONTOXIN_Tnigr-CLP2753trinity_PSerSyn1_trinity42417_-_CDS	Nontoxin	PSerSyn1	4.77	8.33	25.4	8.22	10.62	7.26	12.8333	8.7	10.7667	6.55
PSIP1	NONTOXIN_Tnigr-CLP2590trinity_PSIP1_trinityContig85870_-_CDS	Nontoxin	PSIP1	24.91	43.12	23.24	28.7	28.22	33.31	30.4233	30.0767	30.25	34.015
PTEN	NONTOXIN_Tnigr-CLP2592trinity_PTEN_trinity55592_-_CDS	Nontoxin	PTEN	11.09	8.53	21.53	11.63	16.1	10.63	13.7167	12.7867	13.2517	9.81
PTP-b	NONTOXIN_Tnigr-CLP2592trinity_PTP-b_trinity21090_-_CDS	Nontoxin	PTP-b	3.05	19.04	26.11	7.25	11.04	17.4	16.0667	11.8967	13.9817	11.045
Pumilio1	NONTOXIN_Tnigr-CLP2753trinity_Pumilio1_trinity26606_-_CDS	Nontoxin	Pumilio1	9.47	10.86	18.5	14.78	26.62	17.31	12.9433	19.57	16.2567	10.165
PYGB	NONTOXIN_Tnigr-CLP2753trinity_PYGB_trinity35008_-_CDS	Nontoxin	PYGB	21.08	4.7	19.09	36.03	44.46	52.76	14.9567	44.4167	29.6867	12.89
PyrDehE1a	NONTOXIN_Tnigr-CLP2592trinity_PyrDehE1a_trinity23344_-_CDS	Nontoxin	PyrDehE1a	50.2	30.65	38.57	34.32	20.4	39.16	39.8067	31.2933	35.55	40.425
PyrrolineCR2	NONTOXIN_Tnigr-CLP2592ngen_PyrrolineCR2_ngen3668_-_CDS	Nontoxin	PyrrolineCR2	24.28	5.03	84.57	58.76	96.75	82.53	37.96	79.3467	58.6533	14.655
PyruvateDehydroKin	NONTOXIN_Tnigr-CLP2590trinity_PyruvateDehydroKin_trinityContig22145_-_CDS	Nontoxin	PyruvateDehydroKin	7.25	7.01	8.76	9.32	12.49	9.63	7.67333	10.48	9.07667	7.13
PyruvateDH	NONTOXIN_Tnigr-CLP2753ngen_PyruvateDH_ngen656_-_CDS	Nontoxin	PyruvateDH	45.25	46.53	44.15	46.59	44.73	65.27	45.31	52.1967	48.7533	45.89
PyruvateKinase	NONTOXIN_Tnigr-CLP2591ngen_PyruvateKinase_ngenContig13893_-_CDS	Nontoxin	PyruvateKinase	5.77	13.41	8.43	3.45	8.04	7.5	9.20333	6.33	7.76667	9.59
Qil1	NONTOXIN_Tnigr-CLP2592trinity_Qil1_trinity25726_-_CDS	Nontoxin	Qil1	130.51	138.69	93.06	94.43	41.88	52.89	120.753	63.0667	91.91	134.6
Quaking	NONTOXIN_Tnigr-CLP2753trinity_Quaking_trinity49049_-_CDS	Nontoxin	Quaking	4.9	10.32	5.71	7.6	19.44	5.35	6.97667	10.7967	8.88667	7.61
QuinoneOxidoreductase1	NONTOXIN_Tnigr-CLP2590trinity_QuinoneOxidoreductase1_trinityContig63138_-_CDS	Nontoxin	QuinoneOxidoreductase1	6.12	3.97	12.73	9.53	10.08	12.95	7.60667	10.8533	9.23	5.045
Rab-10	NONTOXIN_Tnigr-CLP2592ngen_Rab-10_ngen1320_-_CDS	Nontoxin	Rab-10	28.41	31.99	67.01	49.52	63.97	43.52	42.47	52.3367	47.4033	30.2
Rab11A-1	NONTOXIN_Tnigr-CLP2592ngen_Rab11A-1_ngen1884_-_CDS	Nontoxin	Rab11A-1	38.24	39.35	49.28	35.35	46.36	26.66	42.29	36.1233	39.2067	38.795
RAB11a-2	NONTOXIN_Tnigr-CLP2759trinity_RAB11a-2_trinity49703_-_CDS	Nontoxin	RAB11a-2	6.61	8.18	3.68	9.03	9.72	14.93	6.15667	11.2267	8.69167	7.395
Rab11B	NONTOXIN_Tnigr-CLP2754trinity_Rab11B_trinity14068_-_CDS	Nontoxin	Rab11B	9.65	10.66	37.27	22.63	31.94	21.9	19.1933	25.49	22.3417	10.155
Rab13	NONTOXIN_Tnigr-CLP2754trinity_Rab13_trinity40559_-_CDS	Nontoxin	Rab13	5.82	39.07	42.19	11.94	9.26	10.38	29.0267	10.5267	19.7767	22.445
Rab14	NONTOXIN_Tnigr-CLP2592ngen_Rab14_ngen3508_-_CDS	Nontoxin	Rab14	38.76	59.38	96.14	49.35	63.65	79.23	64.76	64.0767	64.4183	49.07
Rab-18	NONTOXIN_Tnigr-CLP2592ngen_Rab-18_ngen538_-_CDS	Nontoxin	Rab-18	38.62	46.93	75.81	46.9	50.33	101.34	53.7867	66.19	59.9883	42.775
Rab-1A-1	NONTOXIN_Tnigr-CLP2592ngen_Rab-1A-1_ngen681_-_CDS	Nontoxin	Rab-1A-1	35.6	40.31	87.06	57.49	54.31	83.25	54.3233	65.0167	59.67	37.955
Rab-1A-2	NONTOXIN_Tnigr-CLP2592ngen_Rab-1A-2_ngen2337_-_CDS	Nontoxin	Rab-1A-2	84.42	59.87	229.84	125.77	140.43	213.08	124.71	159.76	142.235	72.145
Rab-1b	NONTOXIN_Tnigr-CLP2592ngen_Rab-1b_ngen1358_-_CDS	Nontoxin	Rab-1b	31.73	35.14	57.18	36.1	37.23	65.04	41.35	46.1233	43.7367	33.435
Rab20B	NONTOXIN_Tnigr-CLP2590trinity_Rab20B_trinityContig56238_-_CDS	Nontoxin	Rab20B	6.92	10.61	21.57	8.69	12.81	6.89	13.0333	9.46333	11.2483	8.765
Rab-21	NONTOXIN_Tnigr-CLP2592trinity_Rab-21_trinity53066_-_CDS	Nontoxin	Rab-21	27.44	38.26	80.2	30.21	49.3	43.03	48.6333	40.8467	44.74	32.85
Rab24	NONTOXIN_Tnigr-CLP2592ngen_Rab24_ngen1374_-_CDS	Nontoxin	Rab24	39.86	66.16	85	44.98	54.35	45.72	63.6733	48.35	56.0117	53.01
Rab27B	NONTOXIN_Tnigr-CLP2753trinity_Rab27B_trinity4573_-_CDS	Nontoxin	Rab27B	8.21	15.91	16.08	16	29.71	29.67	13.4	25.1267	19.2633	12.06
Rab-28	NONTOXIN_Tnigr-CLP2754trinity_Rab-28_trinity36381_-_CDS	Nontoxin	Rab-28	10.14	6.72	12.74	4.91	8.63	19.16	9.86667	10.9	10.3833	8.43
Rab-2A	NONTOXIN_Tnigr-CLP2592ngen_Rab-2A_ngen1416_-_CDS	Nontoxin	Rab-2A	129.55	89.98	178.68	172.17	138.39	238.77	132.737	183.11	157.923	109.765
Rab3	NONTOXIN_Tnigr-CLP2753trinity_Rab3_trinity28050_-_CDS	Nontoxin	Rab3	14.14	7.28	22.9	9.43	3.32	12.03	14.7733	8.26	11.5167	10.71
RAB35	NONTOXIN_Tnigr-CLP2590trinity_RAB35_trinityContig30946_-_CDS	Nontoxin	RAB35	14.33	13.88	21.35	13.17	14.2	18.24	16.52	15.2033	15.8617	14.105
Rab3a	NONTOXIN_Tnigr-CLP2592trinity_Rab3a_trinity40463_-_CDS	Nontoxin	Rab3a	5.68	7.85	9.38	10.4	5.87	16.74	7.63667	11.0033	9.32	6.765
Rab-3D	NONTOXIN_Tnigr-CLP2592ngen_Rab-3D_ngen1221_-_CDS	Nontoxin	Rab-3D	39.12	54.47	142.84	54.69	57.2	45.68	78.81	52.5233	65.6667	46.795
Rab4A	NONTOXIN_Tnigr-CLP2592trinity_Rab4A_trinity33414_-_CDS	Nontoxin	Rab4A	11.09	19.13	32.89	11.31	15.6	15.19	21.0367	14.0333	17.535	15.11
Rab-4b	NONTOXIN_Tnigr-CLP2753ngen_Rab-4b_ngen833_-_CDS	Nontoxin	Rab-4b	34.19	17.67	29.46	26.22	26.88	27.37	27.1067	26.8233	26.965	25.93
Rab5A	NONTOXIN_Tnigr-CLP2753trinity_Rab5A_trinity41540_-_CDS	Nontoxin	Rab5A	6.24	10.29	8.88	7.12	20.32	29.7	8.47	19.0467	13.7583	8.265
Rab5B	NONTOXIN_Tnigr-CLP2592ngen_Rab5B_ngen293_-_CDS	Nontoxin	Rab5B	22.14	24.5	65.27	49.28	105.26	48.21	37.3033	67.5833	52.4433	23.32
Rab7a	NONTOXIN_Tnigr-CLP2592ngen_Rab7a_ngen769_-_CDS	Nontoxin	Rab7a	71.05	79.81	131.41	110.97	124.85	135.28	94.09	123.7	108.895	75.43
RAB8	NONTOXIN_Tnigr-CLP2592trinity_RAB8_trinity41444_-_CDS	Nontoxin	RAB8	30.1	25.14	41.71	51.7	44.02	70.68	32.3167	55.4667	43.8917	27.62
Rab8B	NONTOXIN_Tnigr-CLP2753trinity_Rab8B_trinity43228_-_CDS	Nontoxin	Rab8B	7.97	10.39	20.46	16.39	22.41	12.54	12.94	17.1133	15.0267	9.18
Rab9A-1	NONTOXIN_Tnigr-CLP2592trinity_Rab9A-1_trinity47501_-_CDS	Nontoxin	Rab9A-1	12.95	15.21	38.6	12.29	20.89	22.2	22.2533	18.46	20.3567	14.08
rabInh-b	NONTOXIN_Tnigr-CLP2753ngen_rabInh-b_ngen172_-_CDS	Nontoxin	rabInh-b	60.7	92.12	165.74	85.64	98.6	100.33	106.187	94.8567	100.522	76.41
RABRAS5	NONTOXIN_Tnigr-CLP2753trinity_RABRAS5_trinity24762_-_CDS	Nontoxin	RABRAS5	22.1	52.49	36.88	27.62	25.35	20.89	37.1567	24.62	30.8883	37.295
RAC-a	NONTOXIN_Tnigr-CLP2590trinity_RAC-a_trinityContig78077_-_CDS	Nontoxin	RAC-a	4.68	6.79	9.75	5.61	7.95	6.72	7.07333	6.76	6.91667	5.735
RacBstKin	NONTOXIN_Tnigr-CLP2754trinity_RacBstKin_trinity21327_-_CDS	Nontoxin	RacBstKin	16.45	16.2	25.33	25.22	40.92	16.79	19.3267	27.6433	23.485	16.325
RAD51C	NONTOXIN_Tnigr-CLP2753trinity_RAD51C_trinity46505_-_CDS	Nontoxin	RAD51C	33.1	28.7	25.48	13.17	16.83	20.99	29.0933	16.9967	23.045	30.9
RadicalFringe	NONTOXIN_Tnigr-CLP2753trinity_RadicalFringe_trinity20288_-_CDS	Nontoxin	RadicalFringe	6.99	8.79	8.46	13.32	11.99	9.87	8.08	11.7267	9.90333	7.89
ralABinding1	NONTOXIN_Tnigr-CLP2754trinity_ralABinding1_trinity31453_-_CDS	Nontoxin	ralABinding1	25.08	37.57	47.42	32.65	37.99	34.75	36.69	35.13	35.91	31.325
Ral-B	NONTOXIN_Tnigr-CLP2592trinity_Ral-B_trinity50689_-_CDS	Nontoxin	Ral-B	4.68	8.99	15.85	18.2	25.79	19.9	9.84	21.2967	15.5683	6.835
RANBinding	NONTOXIN_Tnigr-CLP2592ngen_RANBinding_ngen604_-_CDS	Nontoxin	RANBinding	32.3	29.83	46.56	48.5	41.04	55.48	36.23	48.34	42.285	31.065
Rap-1A	NONTOXIN_Tnigr-CLP2592ngen_Rap-1A_ngen1357_-_CDS	Nontoxin	Rap-1A	99.15	67.67	83.43	84.24	84.97	75.88	83.4167	81.6967	82.5567	83.41
Rap2c	NONTOXIN_Tnigr-CLP2754trinity_Rap2c_trinity36285_-_CDS	Nontoxin	Rap2c	5.87	26.9	31.19	12.64	14.44	9.11	21.32	12.0633	16.6917	16.385
Ras-5	NONTOXIN_Tnigr-CLP2759trinity_Ras-5_trinity198_-_CDS	Nontoxin	Ras-5	5.31	2.71	3.9	7.72	11.88	10.26	3.97333	9.95333	6.96333	4.01
Ras8	NONTOXIN_Tnigr-CLP2590trinity_Ras8_trinityContig77277_-_CDS	Nontoxin	Ras8	12.57	5.23	9.91	12.62	14.9	10.81	9.23667	12.7767	11.0067	8.9
rasEF	NONTOXIN_Tnigr-CLP2753ngen_rasEF_ngen823_-_CDS	Nontoxin	rasEF	24.16	14.2	31.57	43.17	66.73	85.61	23.31	65.17	44.24	19.18
RasGTPase1	NONTOXIN_Tnigr-CLP2592trinity_RasGTPase1_trinity32967_-_CDS	Nontoxin	RasGTPase1	11.27	12.3	10.6	11.42	16.37	13.7	11.39	13.83	12.61	11.785
RasGTPBindingA	NONTOXIN_Tnigr-CLP2592trinity_RasGTPBindingA_trinity35629_-_CDS	Nontoxin	RasGTPBindingA	37.79	56.83	85.13	41.5	51.6	52.69	59.9167	48.5967	54.2567	47.31
RASK	NONTOXIN_Tnigr-CLP2592ngen_RASK_ngen2189_-_CDS	Nontoxin	RASK	18.92	34.43	40.83	32.02	31.41	35.42	31.3933	32.95	32.1717	26.675
RasRab35	NONTOXIN_Tnigr-CLP2592trinity_RasRab35_trinity49030_-_CDS	Nontoxin	RasRab35	8.49	9.63	30.98	16.56	20.74	19.29	16.3667	18.8633	17.615	9.06
RasSuppressor-1	NONTOXIN_Tnigr-CLP2754trinity_RasSuppressor-1_trinity22619_-_CDS	Nontoxin	RasSuppressor-1	4.29	11.64	4.23	8.73	18.77	21.01	6.72	16.17	11.445	7.965
RCJMB04	NONTOXIN_Tnigr-CLP2753trinity_RCJMB04_trinity52323_-_CDS	Nontoxin	RCJMB04	4.44	5.82	9.89	7.89	11.44	13.04	6.71667	10.79	8.75333	5.13
RecBindingCancer	NONTOXIN_Tnigr-CLP2592ngen_RecBindingCancer_ngen2929_-_CDS	Nontoxin	RecBindingCancer	223.16	78.88	261.32	396.48	370.9	455.4	187.787	407.593	297.69	151.02
ReceptorExpEnh5	NONTOXIN_Tnigr-CLP2592ngen_ReceptorExpEnh5_ngen2851_-_CDS	Nontoxin	ReceptorExpEnh5	136.47	252.64	272.7	136.68	175.93	119.32	220.603	143.977	182.29	194.555
RecExpEnh3	NONTOXIN_Tnigr-CLP2591trinity_RecExpEnh3_trinityContig148672_-_CDS	Nontoxin	RecExpEnh3	3.42	8.2	31.92	5.88	15.9	11.53	14.5133	11.1033	12.8083	5.81
RecExpEnh4	NONTOXIN_Tnigr-CLP2592trinity_RecExpEnh4_trinity51369_-_CDS	Nontoxin	RecExpEnh4	5.1	8.57	15.92	7.27	10.39	3.86	9.86333	7.17333	8.51833	6.835
RecIntSerThrKin4	NONTOXIN_Tnigr-CLP2591ngen_RecIntSerThrKin4_ngenContig307_-_CDS	Nontoxin	RecIntSerThrKin4	0.69	12.8	11.36	1.98	1.26	2.96	8.28333	2.06667	5.175	6.745
Reductase3	NONTOXIN_Tnigr-CLP2753ngen_Reductase3_ngen654_-_CDS	Nontoxin	Reductase3	38.15	110.62	101.67	53.9	69.38	52.79	83.48	58.69	71.085	74.385
RegG2	NONTOXIN_Tnigr-CLP2592ngen_RegG2_ngen2991_-_CDS	Nontoxin	RegG2	250.34	139.52	447.06	195.84	353.4	347.24	278.973	298.827	288.9	194.93
RegNucPre-mRNA-1B	NONTOXIN_Tnigr-CLP2590trinity_RegNucPre-mRNA-1B_trinityContig11503_-_CDS	Nontoxin	RegNucPre-mRNA-1B	24.17	63.2	72.97	33.91	45.74	29.9	53.4467	36.5167	44.9817	43.685
REGQ	NONTOXIN_Tnigr-CLP2590ngen_REGQ_ngenContig9649_-_CDS	Nontoxin	REGQ	135.69	377.9	0	0	0	0	171.197	0	85.5983	256.795
ReninReceptor	NONTOXIN_Tnigr-CLP2592trinity_ReninReceptor_trinity52436_-_CDS	Nontoxin	ReninReceptor	49.05	25.58	44.58	40.38	42.4	41.41	39.7367	41.3967	40.5667	37.315
RepA32	NONTOXIN_Tnigr-CLP2590trinity_RepA32_trinityContig4842_-_CDS	Nontoxin	RepA32	9.12	17.27	9.93	4.12	6.72	5.88	12.1067	5.57333	8.84	13.195
Replication-C4	NONTOXIN_Tnigr-CLP2590trinity_Replication-C4_trinityContig92499_-_CDS	Nontoxin	Replication-C4	9.47	8.74	7.91	14.23	12.21	8.97	8.70667	11.8033	10.255	9.105
REQU	NONTOXIN_Tnigr-CLP2590trinity_REQU_trinityContig111252_-_CDS	Nontoxin	REQU	6.25	6.23	11.37	3.48	12.56	12.06	7.95	9.36667	8.65833	6.24
RER1	NONTOXIN_Tnigr-CLP2592ngen_RER1_ngen885_-_CDS	Nontoxin	RER1	176.91	102.4	253.15	272.9	206.44	248.78	177.487	242.707	210.097	139.655
Reticulocalbin1	NONTOXIN_Tnigr-CLP2753ngen_Reticulocalbin1_ngen938_-_CDS	Nontoxin	Reticulocalbin1	221.24	46.17	63.73	857.59	1611.04	1124.07	110.38	1197.57	653.973	133.705
Reticulocalbin2	NONTOXIN_Tnigr-CLP2592ngen_Reticulocalbin2_ngen433_-_CDS	Nontoxin	Reticulocalbin2	70.28	85.9	80.5	62.2	58.51	77.67	78.8933	66.1267	72.51	78.09
Reticulon3	NONTOXIN_Tnigr-CLP2592ngen_Reticulon3_ngen428_-_CDS	Nontoxin	Reticulon3	42.53	56.97	91.71	49.32	67.07	31.92	63.7367	49.4367	56.5867	49.75
RetinalDH1-2	NONTOXIN_Tnigr-CLP2592trinity_RetinalDH1-2_trinity57893_-_CDS	Nontoxin	RetinalDH1-2	44.68	35.71	118.09	36.62	55.83	87.61	66.16	60.02	63.09	40.195
RetinolBinding5	NONTOXIN_Tnigr-CLP2592trinity_RetinolBinding5_trinity25831_-_CDS	Nontoxin	RetinolBinding5	7.22	24.09	15.82	11.92	6.48	18.12	15.71	12.1733	13.9417	15.655
RetinolDH8	NONTOXIN_Tnigr-CLP2592trinity_RetinolDH8_trinity17578_-_CDS	Nontoxin	RetinolDH8	9.09	9.77	17.85	10.73	10.67	15.55	12.2367	12.3167	12.2767	9.43
RFTN2	NONTOXIN_Tnigr-CLP2753trinity_RFTN2_trinity8075_-_CDS	Nontoxin	RFTN2	40.25	8.32	19.58	16.49	30.37	27.6	22.7167	24.82	23.7683	24.285
Rheb	NONTOXIN_Tnigr-CLP2592trinity_Rheb_trinity21094_-_CDS	Nontoxin	Rheb	21.94	29.72	29.06	35.1	68.74	43.36	26.9067	49.0667	37.9867	25.83
RhoA	NONTOXIN_Tnigr-CLP2592ngen_RhoA_ngen1344_-_CDS	Nontoxin	RhoA	57	83.37	100.3	83.46	87	84.13	80.2233	84.8633	82.5433	70.185
rhoDissInh1	NONTOXIN_Tnigr-CLP2592ngen_rhoDissInh1_ngen862_-_CDS	Nontoxin	rhoDissInh1	26.01	30.89	45.01	45.52	62.95	61.31	33.97	56.5933	45.2817	28.45
RhoGTPase1-2	NONTOXIN_Tnigr-CLP2592trinity_RhoGTPase1-2_trinity1520_-_CDS	Nontoxin	RhoGTPase1-2	17.02	14.02	29.45	16.95	28.59	19.79	20.1633	21.7767	20.97	15.52
rhoGTPase18	NONTOXIN_Tnigr-CLP2753ngen_rhoGTPase18_ngen4343_-_CDS	Nontoxin	rhoGTPase18	18.82	14.08	19.05	26.67	37.24	17.32	17.3167	27.0767	22.1967	16.45
RhoGTPase40	NONTOXIN_Tnigr-CLP2754trinity_RhoGTPase40_trinity10705_-_CDS	Nontoxin	RhoGTPase40	6.02	4.51	0.6	6.17	15.38	5.36	3.71	8.97	6.34	5.265
rhoGTPBinding-RhoB	NONTOXIN_Tnigr-CLP2753trinity_rhoGTPBinding-RhoB_trinity44844_-_CDS	Nontoxin	rhoGTPBinding-RhoB	5.76	10.06	2.56	7.75	16.48	13.16	6.12667	12.4633	9.295	7.91
Rhophilin2	NONTOXIN_Tnigr-CLP2753trinity_Rhophilin2_trinity21470_-_CDS	Nontoxin	Rhophilin2	7.54	7.64	12.36	14.77	25.73	14.79	9.18	18.43	13.805	7.59
RibL28	NONTOXIN_Tnigr-CLP2753trinity_RibL28_trinity32939_-_CDS	Nontoxin	RibL28	126.47	141.15	213.25	133.09	76.21	156.81	160.29	122.037	141.163	133.81
RibLargeSub1	NONTOXIN_Tnigr-CLP2753trinity_RibLargeSub1_trinity30816_-_CDS	Nontoxin	RibLargeSub1	7.66	18.83	21.98	9.6	23	23.84	16.1567	18.8133	17.485	13.245
RibonucleaseH1	NONTOXIN_Tnigr-CLP2592trinity_RibonucleaseH1_trinity10085_-_CDS	Nontoxin	RibonucleaseH1	16.1	13	27.04	13.62	16.46	19.56	18.7133	16.5467	17.63	14.55
RibonucleaseH2C	NONTOXIN_Tnigr-CLP2592ngen_RibonucleaseH2C_ngen733_-_CDS	Nontoxin	RibonucleaseH2C	29.93	30.92	181.52	43.36	25.06	25.49	80.79	31.3033	56.0467	30.425
RibonucleaseInh	NONTOXIN_Tnigr-CLP2753ngen_RibonucleaseInh_ngen4464_-_CDS	Nontoxin	RibonucleaseInh	24.5	53.63	50.7	33.86	33.54	46.68	42.9433	38.0267	40.485	39.065
Ribonuclease-k	NONTOXIN_Tnigr-CLP2592ngen_Ribonuclease-k_ngen1028_-_CDS	Nontoxin	Ribonuclease-k	365.13	384.03	348.95	210.6	164.53	217.6	366.037	197.577	281.807	374.58
RibonucleaseP-p14-1	NONTOXIN_Tnigr-CLP2592trinity_RibonucleaseP-p14-1_trinity28032_-_CDS	Nontoxin	RibonucleaseP-p14-1	7.55	6.47	23.12	2.67	1.69	12.6	12.38	5.65333	9.01667	7.01
RibonucleoproteinA	NONTOXIN_Tnigr-CLP2753trinity_RibonucleoproteinA_trinity1040_-_CDS	Nontoxin	RibonucleoproteinA	12.72	10.93	22.4	17.6	10.17	11.7	15.35	13.1567	14.2533	11.825
RibonucleoproteinB	NONTOXIN_Tnigr-CLP2753ngen_RibonucleoproteinB_ngen3634_-_CDS	Nontoxin	RibonucleoproteinB	25.52	30.77	35.65	27.98	27.71	49.35	30.6467	35.0133	32.83	28.145
Ribonucleoprotein-IMP3	NONTOXIN_Tnigr-CLP2753trinity_Ribonucleoprotein-IMP3_trinity39888_-_CDS	Nontoxin	Ribonucleoprotein-IMP3	3.35	7.2	5.49	2.45	7.45	13.67	5.34667	7.85667	6.60167	5.275
Ribose5PhosphateIsomerase	NONTOXIN_Tnigr-CLP2754trinity_Ribose5PhosphateIsomerase_trinity9374_-_CDS	Nontoxin	Ribose5PhosphateIsomerase	14.04	14.03	3.29	10.54	32.76	24.84	10.4533	22.7133	16.5833	14.035
RibosePPKin2	NONTOXIN_Tnigr-CLP2592ngen_RibosePPKin2_ngen1351_-_CDS	Nontoxin	RibosePPKin2	28.26	96.25	113.05	34.7	71.46	34.65	79.1867	46.9367	63.0617	62.255
RibProdFac1	NONTOXIN_Tnigr-CLP2753trinity_RibProdFac1_trinity56402_-_CDS	Nontoxin	RibProdFac1	10.64	12.97	16.61	7.55	8.62	15.35	13.4067	10.5067	11.9567	11.805
RibRNA36	NONTOXIN_Tnigr-CLP2753trinity_RibRNA36_trinity27464_-_CDS	Nontoxin	RibRNA36	4.22	9.79	13.16	7.83	10.59	5.83	9.05667	8.08333	8.57	7.005
RibS10	NONTOXIN_Tnigr-CLP2753trinity_RibS10_trinity29910_-_CDS	Nontoxin	RibS10	21.66	15.27	22.02	26.1	13.01	25.61	19.65	21.5733	20.6117	18.465
Rieske	NONTOXIN_Tnigr-CLP2753ngen_Rieske_ngen3228_-_CDS	Nontoxin	Rieske	245.19	151.51	97.57	148.58	145.25	125	164.757	139.61	152.183	198.35
RING1	NONTOXIN_Tnigr-CLP2753trinity_RING1_trinity27577_-_CDS	Nontoxin	RING1	7.6	13.19	21.01	16.68	17.44	19.09	13.9333	17.7367	15.835	10.395
RING10	NONTOXIN_Tnigr-CLP2754trinity_RING10_trinity45028_-_CDS	Nontoxin	RING10	24.5	30.44	53.14	32.94	45.7	31.45	36.0267	36.6967	36.3617	27.47
RING11	NONTOXIN_Tnigr-CLP2592ngen_RING11_ngen149_-_CDS	Nontoxin	RING11	13.05	11.51	30.66	13.71	33.93	29.39	18.4067	25.6767	22.0417	12.28
RING14	NONTOXIN_Tnigr-CLP2591trinity_RING14_trinityContig90934_-_CDS	Nontoxin	RING14	7.43	7.78	10.03	7.47	9.87	6.97	8.41333	8.10333	8.25833	7.605
RING146	NONTOXIN_Tnigr-CLP2592trinity_RING146_trinity3054_-_CDS	Nontoxin	RING146	18.94	35.97	37.67	25.75	20.49	30.63	30.86	25.6233	28.2417	27.455
RINGBox2	NONTOXIN_Tnigr-CLP2592ngen_RINGBox2_ngen1573_-_CDS	Nontoxin	RINGBox2	168.38	117.61	269.23	252.67	212.8	270.4	185.073	245.29	215.182	142.995
RINGFinger103	NONTOXIN_Tnigr-CLP2754trinity_RINGFinger103_trinity27575_-_CDS	Nontoxin	RINGFinger103	7.43	9.94	11.12	13.29	31.49	17.52	9.49667	20.7667	15.1317	8.685
RINGFinger-121	NONTOXIN_Tnigr-CLP2753trinity_RINGFinger-121_trinity42442_-_CDS	Nontoxin	RINGFinger-121	11.46	12.21	35.38	14.24	21.87	16.55	19.6833	17.5533	18.6183	11.835
Rit1	NONTOXIN_Tnigr-CLP2754trinity_Rit1_trinity43406_-_CDS	Nontoxin	Rit1	8.66	13.95	27.24	10.33	28.41	20.1	16.6167	19.6133	18.115	11.305
RL27	NONTOXIN_Tnigr-CLP2592ngen_RL27_ngen3789_-_CDS	Nontoxin	RL27	2069.37	5266.02	2810.1	2565.4	2586.15	3337.85	3381.83	2829.8	3105.82	3667.7
RL32	NONTOXIN_Tnigr-CLP2592ngen_RL32_ngen2470_-_CDS	Nontoxin	RL32	1502.09	4007.72	3433.37	1985.51	1330.95	1678.59	2981.06	1665.02	2323.04	2754.9
RL37P	NONTOXIN_Tnigr-CLP2592ngen_RL37P_ngen2478_-_CDS	Nontoxin	RL37P	3320.5	6890.89	6040.16	3274.98	2367.56	4526.03	5417.18	3389.52	4403.35	5105.69
RLP24	NONTOXIN_Tnigr-CLP2592ngen_RLP24_ngen1150_-_CDS	Nontoxin	RLP24	160.77	173.44	285.69	225.07	145.18	206.66	206.633	192.303	199.468	167.105
RMD5-A	NONTOXIN_Tnigr-CLP2754trinity_RMD5-A_trinity7410_-_CDS	Nontoxin	RMD5-A	7.02	10.63	17.22	5.5	23.37	12.56	11.6233	13.81	12.7167	8.825
RNABind8A	NONTOXIN_Tnigr-CLP2592ngen_RNABind8A_ngen1699_-_CDS	Nontoxin	RNABind8A	70.47	91.99	107.36	96.34	89.63	123.01	89.94	102.993	96.4667	81.23
RNABinding47	NONTOXIN_Tnigr-CLP2590trinity_RNABinding47_trinityContig26555_-_CDS	Nontoxin	RNABinding47	22.49	15.07	57.71	23.92	49.18	26.87	31.7567	33.3233	32.54	18.78
RNABinding7-1	NONTOXIN_Tnigr-CLP2754trinity_RNABinding7-1_trinity23760_-_CDS	Nontoxin	RNABinding7-1	5.26	8.55	14.38	10.34	15.88	13.02	9.39667	13.08	11.2383	6.905
RNABinding-PNO1	NONTOXIN_Tnigr-CLP2753trinity_RNABinding-PNO1_trinity44172_-_CDS	Nontoxin	RNABinding-PNO1	6.64	12.57	18.1	16.81	11.2	31.54	12.4367	19.85	16.1433	9.605
RNAbm18	NONTOXIN_Tnigr-CLP2753trinity_RNAbm18_trinity52883_-_CDS	Nontoxin	RNAbm18	10.97	7.61	14.71	10.64	7.05	8.77	11.0967	8.82	9.95833	9.29
RNAHelicaseDDX1	NONTOXIN_Tnigr-CLP2753ngen_RNAHelicaseDDX1_ngen4096_-_CDS	Nontoxin	RNAHelicaseDDX1	26.95	22.22	45.5	35.15	37.25	47.77	31.5567	40.0567	35.8067	24.585
RNAHelicaseDDX19B	NONTOXIN_Tnigr-CLP2753trinity_RNAHelicaseDDX19B_trinity34301_-_CDS	Nontoxin	RNAHelicaseDDX19B	14.34	25.58	41.43	21.16	30.15	18.19	27.1167	23.1667	25.1417	19.96
RNAHelicase-DDX39	NONTOXIN_Tnigr-CLP2753trinity_RNAHelicase-DDX39_trinity56357_-_CDS	Nontoxin	RNAHelicase-DDX39	12.47	10.37	19.24	17.49	20.74	17.21	14.0267	18.48	16.2533	11.42
RNAHelicase-DDX6-1	NONTOXIN_Tnigr-CLP2592trinity_RNAHelicase-DDX6-1_trinity23713_-_CDS	Nontoxin	RNAHelicase-DDX6-1	14.46	17.91	37.37	23.73	41.64	26.82	23.2467	30.73	26.9883	16.185
RNAPhosphateCyclase	NONTOXIN_Tnigr-CLP2591trinity_RNAPhosphateCyclase_trinityContig33649_-_CDS	Nontoxin	RNAPhosphateCyclase	4.38	6.93	4.01	4.46	1.85	9.57	5.10667	5.29333	5.2	5.655
RNAPolIELL2	NONTOXIN_Tnigr-CLP2592ngen_RNAPolIELL2_ngen2984_-_CDS	Nontoxin	RNAPolIELL2	48.5	42.18	149.31	40.18	60.05	49.36	79.9967	49.8633	64.93	45.34
RNAPolIIE	NONTOXIN_Tnigr-CLP2592trinity_RNAPolIIE_trinity46206_-_CDS	Nontoxin	RNAPolIIE	26.66	38.37	37	20.99	29.78	35.37	34.01	28.7133	31.3617	32.515
RnaPolIIIH	NONTOXIN_Tnigr-CLP2754trinity_RnaPolIIIH_trinity2258_-_CDS	Nontoxin	RnaPolIIIH	9.81	4.4	5.55	8.04	1.61	4.97	6.58667	4.87333	5.73	7.105
RNAPolII-RPB11-a	NONTOXIN_Tnigr-CLP2592trinity_RNAPolII-RPB11-a_trinity31437_-_CDS	Nontoxin	RNAPolII-RPB11-a	36.58	38.96	48.69	75.57	39.24	100.25	41.41	71.6867	56.5483	37.77
RNAPolII-RPB3	NONTOXIN_Tnigr-CLP2592ngen_RNAPolII-RPB3_ngen3356_-_CDS	Nontoxin	RNAPolII-RPB3	30.33	39.09	66.7	30.43	36.82	40.09	45.3733	35.78	40.5767	34.71
RNAPolII-RPB4	NONTOXIN_Tnigr-CLP2592ngen_RNAPolII-RPB4_ngen2017_-_CDS	Nontoxin	RNAPolII-RPB4	45.09	43.23	57.63	72.78	45.7	106.79	48.65	75.09	61.87	44.16
RNAPolII-RPB7	NONTOXIN_Tnigr-CLP2592ngen_RNAPolII-RPB7_ngen1694_-_CDS	Nontoxin	RNAPolII-RPB7	67.09	103.31	90.6	75.83	78.56	106.71	87	87.0333	87.0167	85.2
RNAPolTran-p15	NONTOXIN_Tnigr-CLP2592trinity_RNAPolTran-p15_trinity23425_-_CDS	Nontoxin	RNAPolTran-p15	70.18	83.34	99.3	111.3	61.74	128.1	84.2733	100.38	92.3267	76.76
RNAPolyAssoc-RTF1	NONTOXIN_Tnigr-CLP2754trinity_RNAPolyAssoc-RTF1_trinity41228_-_CDS	Nontoxin	RNAPolyAssoc-RTF1	23.66	46.04	26.54	25.54	27.41	32.92	32.08	28.6233	30.3517	34.85
RNAPolyIIIRepressor-MAF1	NONTOXIN_Tnigr-CLP2753ngen_RNAPolyIIIRepressor-MAF1_ngen4202_-_CDS	Nontoxin	RNAPolyIIIRepressor-MAF1	25.05	28.71	36.93	29.86	46.56	24.81	30.23	33.7433	31.9867	26.88
RNAPolyII-Transcription7	NONTOXIN_Tnigr-CLP2590trinity_RNAPolyII-Transcription7_trinityContig9333_-_CDS	Nontoxin	RNAPolyII-Transcription7	4.95	5.81	6.78	5.07	6.2	8.86	5.84667	6.71	6.27833	5.38
RNAPolyI-RPA12-1	NONTOXIN_Tnigr-CLP2754trinity_RNAPolyI-RPA12-1_trinity17631_-_CDS	Nontoxin	RNAPolyI-RPA12-1	13.83	14.76	16.03	21.65	6.18	20.91	14.8733	16.2467	15.56	14.295
RNAPolyI-RPA49	NONTOXIN_Tnigr-CLP2590trinity_RNAPolyI-RPA49_trinityContig37222_-_CDS	Nontoxin	RNAPolyI-RPA49	13.72	15.87	28	18.53	22.42	37.99	19.1967	26.3133	22.755	14.795
RND1	NONTOXIN_Tnigr-CLP2753trinity_RND1_trinity48610_-_CDS	Nontoxin	RND1	38.89	5.25	4	46.91	39.24	27.07	16.0467	37.74	26.8933	22.07
RNF216	NONTOXIN_Tnigr-CLP2592trinity_RNF216_trinity24748_-_CDS	Nontoxin	RNF216	3.46	5.68	11.24	3.93	6.68	3.42	6.79333	4.67667	5.735	4.57
ROSM1	NONTOXIN_Tnigr-CLP2592ngen_ROSM1_ngen1447_-_CDS	Nontoxin	ROSM1	599.36	434.87	584.89	372.19	267.09	395.42	539.707	344.9	442.303	517.115
RPABC4	NONTOXIN_Tnigr-CLP2592trinity_RPABC4_trinity35466_-_CDS	Nontoxin	RPABC4	32.06	0	27.85	48.69	67.23	211.54	19.97	109.153	64.5617	16.03
RPABC5	NONTOXIN_Tnigr-CLP2592ngen_RPABC5_ngen252_-_CDS	Nontoxin	RPABC5	95.98	389.94	66.87	106.53	240.4	277.21	184.263	208.047	196.155	242.96
RPC10	NONTOXIN_Tnigr-CLP2592ngen_RPC10_ngen3799_-_CDS	Nontoxin	RPC10	115.36	236.3	180.9	77.47	86.93	109.1	177.52	91.1667	134.343	175.83
RpL10	NONTOXIN_Tnigr-CLP2592ngen_RpL10_ngen3527_-_CDS	Nontoxin	RpL10	1501.61	3637.63	3197.97	2054.68	2183.64	1910.12	2779.07	2049.48	2414.27	2569.62
RpL11	NONTOXIN_Tnigr-CLP2591ext_RpL11_extContig70_-_CDS	Nontoxin	RpL11	1583.73	3739.95	3139.68	1829.3	1583.49	2017.73	2821.12	1810.17	2315.65	2661.84
RpL12	NONTOXIN_Tnigr-CLP2592ngen_RpL12_ngen3127_-_CDS	Nontoxin	RpL12	330.41	493.41	725.9	458.13	498.6	465.49	516.573	474.073	495.323	411.91
RpL13	NONTOXIN_Tnigr-CLP2592ngen_RpL13_ngen3618_-_CDS	Nontoxin	RpL13	1480.09	3552.77	2046.24	2174.67	1707.06	1771.71	2359.7	1884.48	2122.09	2516.43
RpL13a	NONTOXIN_Tnigr-CLP2592ngen_RpL13a_ngen3016_-_CDS	Nontoxin	RpL13a	919.85	4067.96	1538.87	1687.68	2696.05	2914.51	2175.56	2432.75	2304.15	2493.91
RpL14	NONTOXIN_Tnigr-CLP2592ngen_RpL14_ngen3344_-_CDS	Nontoxin	RpL14	1555.81	8202.2	3505.52	2339.25	3401.83	4955.09	4421.18	3565.39	3993.28	4879.01
RpL15	NONTOXIN_Tnigr-CLP2592ngen_RpL15_ngen3683_-_CDS	Nontoxin	RpL15	938.07	3810.55	2342.07	1157.69	1682.53	1851.33	2363.56	1563.85	1963.71	2374.31
RpL17	NONTOXIN_Tnigr-CLP2592ngen_RpL17_ngen2443_-_CDS	Nontoxin	RpL17	1291.79	3652.38	4562.43	2405.96	1990.61	2178.9	3168.87	2191.82	2680.35	2472.09
RpL18	NONTOXIN_Tnigr-CLP2592ngen_RpL18_ngen2941_-_CDS	Nontoxin	RpL18	1557.96	7767.86	2904.07	2098.37	3598.86	3995.92	4076.63	3231.05	3653.84	4662.91
RpL18a	NONTOXIN_Tnigr-CLP2592ngen_RpL18a_ngen2389_-_CDS	Nontoxin	RpL18a	1295.61	3332.57	2104.88	1814.14	1518.75	1486.43	2244.35	1606.44	1925.4	2314.09
RpL21	NONTOXIN_Tnigr-CLP2592ngen_RpL21_ngen3366_-_CDS	Nontoxin	RpL21	1943.32	3792.23	2266.26	2305.48	1747.7	2668.4	2667.27	2240.53	2453.9	2867.78
RpL22-2	NONTOXIN_Tnigr-CLP2592ngen_RpL22-2_ngen1423_-_CDS	Nontoxin	RpL22-2	68.55	290.63	404.85	124.52	113.39	73.19	254.677	103.7	179.188	179.59
RpL23	NONTOXIN_Tnigr-CLP2592trinity_RpL23_trinity51142_-_CDS	Nontoxin	RpL23	2099.81	9401.41	5242.53	2684.1	3669.86	5278.76	5581.25	3877.57	4729.41	5750.61
RpL24	NONTOXIN_Tnigr-CLP2592ngen_RpL24_ngen3322_-_CDS	Nontoxin	RpL24	1584.44	3609.04	2827.56	2193.79	1682.37	2627.99	2673.68	2168.05	2420.86	2596.74
RpL26	NONTOXIN_Tnigr-CLP2592ngen_RpL26_ngen2787_-_CDS	Nontoxin	RpL26	1356.83	3335.16	2469.65	1849.02	1211.82	1981.56	2387.21	1680.8	2034.01	2345.99
RpL27a	NONTOXIN_Tnigr-CLP2592ngen_RpL27a_ngen3678_-_CDS	Nontoxin	RpL27a	1559.34	3435	2168.95	2643	2284.28	2408.43	2387.76	2445.24	2416.5	2497.17
RpL29	NONTOXIN_Tnigr-CLP2591ngen_RpL29_ngenContig11509_-_CDS	Nontoxin	RpL29	2829.11	5781.28	4577.33	3549.45	2966.73	3422.34	4395.91	3312.84	3854.37	4305.19
RpL3	NONTOXIN_Tnigr-CLP2592ngen_RpL3_ngen2880_-_CDS	Nontoxin	RpL3	453.88	774.38	818.68	634.35	584.16	568.01	682.313	595.507	638.91	614.13
RpL30	NONTOXIN_Tnigr-CLP2592trinity_RpL30_trinity53395_-_CDS	Nontoxin	RpL30	1831.76	3903.16	3427.25	2173.98	1852.13	1970.43	3054.06	1998.85	2526.45	2867.46
RpL31	NONTOXIN_Tnigr-CLP2592ngen_RpL31_ngen3703_-_CDS	Nontoxin	RpL31	2085.11	4045.73	2970.67	2412.58	1550.14	2657.58	3033.84	2206.77	2620.3	3065.42
RpL34	NONTOXIN_Tnigr-CLP2592ngen_RpL34_ngen2352_-_CDS	Nontoxin	RpL34	881.69	2364.12	1702.18	1401.43	1031.2	1246.09	1649.33	1226.24	1437.78	1622.9
RpL35	NONTOXIN_Tnigr-CLP2592ngen_RpL35_ngen3648_-_CDS	Nontoxin	RpL35	2234.86	4887.83	4362.9	2300.35	1773.53	2777.33	3828.53	2283.74	3056.13	3561.35
RpL35a	NONTOXIN_Tnigr-CLP2592ngen_RpL35a_ngen2888_-_CDS	Nontoxin	RpL35a	1450.35	2811.27	1991.55	1967.49	1528.28	1901.36	2084.39	1799.04	1941.72	2130.81
RpL36	NONTOXIN_Tnigr-CLP2753trinity_RpL36_trinity12144_-_CDS	Nontoxin	RpL36	1452.64	3659.76	2397.01	1818.18	1220.12	1499.38	2503.14	1512.56	2007.85	2556.2
RpL36a	NONTOXIN_Tnigr-CLP2592ngen_RpL36a_ngen2849_-_CDS	Nontoxin	RpL36a	2681.81	6080.13	4581.79	3172.43	2383.78	4226.58	4447.91	3260.93	3854.42	4380.97
RpL37	NONTOXIN_Tnigr-CLP2753ngen_RpL37_ngen1158_-_CDS	Nontoxin	RpL37	2496.66	7507.11	4927.15	3927.1	3025.31	3606.52	4976.97	3519.64	4248.31	5001.89
RpL38	NONTOXIN_Tnigr-CLP2592ngen_RpL38_ngen2844_-_CDS	Nontoxin	RpL38	1393.76	2282.73	1625.01	1485.87	1057.34	1745.45	1767.17	1429.55	1598.36	1838.24
RpL39	NONTOXIN_Tnigr-CLP2592ngen_RpL39_ngen3617_-_CDS	Nontoxin	RpL39	1247.19	2594.02	4438.03	2507.94	2362.54	2857.83	2759.75	2576.1	2667.93	1920.61
RpL40	NONTOXIN_Tnigr-CLP2592trinity_RpL40_trinity50805_-_CDS	Nontoxin	RpL40	943.89	2359.45	1351.05	1755.24	1642.22	2114.04	1551.46	1837.17	1694.31	1651.67
RpL5	NONTOXIN_Tnigr-CLP2592ngen_RpL5_ngen3123_-_CDS	Nontoxin	RpL5	822.39	2071.75	1329.93	1304.91	1135.1	1134.44	1408.02	1191.48	1299.75	1447.07
RpL6	NONTOXIN_Tnigr-CLP2592ngen_RpL6_ngen3323_-_CDS	Nontoxin	RpL6	1136.81	1799.28	2007.9	1624.88	1153.28	1554.13	1648	1444.1	1546.05	1468.05
RpL7-1	NONTOXIN_Tnigr-CLP2592ngen_RpL7-1_ngen2331_-_CDS	Nontoxin	RpL7-1	1390.95	3407.14	3132.82	1885.43	1507.18	1969.46	2643.64	1787.36	2215.5	2399.05
RpL7-2	NONTOXIN_Tnigr-CLP2592ngen_RpL7-2_ngen1476_-_CDS	Nontoxin	RpL7-2	32.78	39.49	57.21	49.87	48.09	61.05	43.16	53.0033	48.0817	36.135
RpL8	NONTOXIN_Tnigr-CLP2592ngen_RpL8_ngen2904_-_CDS	Nontoxin	RpL8	1251.54	2366.75	1954.02	1587.67	1209.68	1477.4	1857.44	1424.92	1641.18	1809.14
RpL9	NONTOXIN_Tnigr-CLP2592ngen_RpL9_ngen2899_-_CDS	Nontoxin	RpL9	894.97	2123.98	1801.83	1359.47	1156.83	1650.56	1606.93	1388.95	1497.94	1509.47
RpP2	NONTOXIN_Tnigr-CLP2592ngen_RpP2_ngen3707_-_CDS	Nontoxin	RpP2	3218.69	5571.28	5411.47	3373.39	2805.75	4440.89	4733.81	3540.01	4136.91	4394.98
RpS10	NONTOXIN_Tnigr-CLP2592ngen_RpS10_ngen3479_-_CDS	Nontoxin	RpS10	2347.85	4470.25	2449.37	2266.81	1802.46	2780.1	3089.16	2283.12	2686.14	3409.05
RpS11	NONTOXIN_Tnigr-CLP2592ngen_RpS11_ngen2915_-_CDS	Nontoxin	RpS11	1047.78	2972.31	1867.03	2101.63	1699.73	1696.42	1962.37	1832.59	1897.48	2010.05
RpS12	NONTOXIN_Tnigr-CLP2592ext_RpS12_extender115_-_CDS	Nontoxin	RpS12	2991.53	7052.57	5688.66	3025.82	2328.57	3168.07	5244.25	2840.82	4042.54	5022.05
RpS14	NONTOXIN_Tnigr-CLP2592ngen_RpS14_ngen3371_-_CDS	Nontoxin	RpS14	2165.25	4551.92	2877.33	2492.78	2010.7	2524.74	3198.17	2342.74	2770.45	3358.59
RpS15	NONTOXIN_Tnigr-CLP2592ngen_RpS15_ngen2335_-_CDS	Nontoxin	RpS15	2967.28	5601.1	6765.17	4265.18	2974.22	4278.55	5111.18	3839.32	4475.25	4284.19
RpS15a	NONTOXIN_Tnigr-CLP2592ngen_RpS15a_ngen2989_-_CDS	Nontoxin	RpS15a	1762.9	6743.62	3192.26	3553.14	2937.59	3411.3	3899.59	3300.68	3600.14	4253.26
RpS16	NONTOXIN_Tnigr-CLP2592ngen_RpS16_ngen2780_-_CDS	Nontoxin	RpS16	2128.31	5746.74	3758.11	2160.43	1789.74	1845.1	3877.72	1931.76	2904.74	3937.52
RpS17	NONTOXIN_Tnigr-CLP2592ngen_RpS17_ngen2394_-_CDS	Nontoxin	RpS17	2335.29	5218.21	4042.52	3292.44	2290.66	3662.24	3865.34	3081.78	3473.56	3776.75
RpS19	NONTOXIN_Tnigr-CLP2592ngen_RpS19_ngen3802_-_CDS	Nontoxin	RpS19	1888.52	4956.94	3214.7	2407.22	2094.44	2489.57	3353.39	2330.41	2841.9	3422.73
RpS2	NONTOXIN_Tnigr-CLP2592ngen_RpS2_ngen2519_-_CDS	Nontoxin	RpS2	1588.26	3963.81	3469.75	3318.42	2181.41	2468.39	3007.27	2656.07	2831.67	2776.03
RpS20	NONTOXIN_Tnigr-CLP2592ngen_RpS20_ngen3250_-_CDS	Nontoxin	RpS20	2691.93	7379.56	5099.17	5193.8	3703.85	4760.92	5056.89	4552.86	4804.87	5035.74
RpS21	NONTOXIN_Tnigr-CLP2592ngen_RpS21_ngen2554_-_CDS	Nontoxin	RpS21	1213.52	2846.96	1594.76	1617.96	1343.91	1934.86	1885.08	1632.24	1758.66	2030.24
RpS23	NONTOXIN_Tnigr-CLP2592ngen_RpS23_ngen2843_-_CDS	Nontoxin	RpS23	1971.37	4158.22	3036.95	2744.57	2393.66	2646.36	3055.51	2594.86	2825.19	3064.8
RpS24	NONTOXIN_Tnigr-CLP2592ngen_RpS24_ngen2330_-_CDS	Nontoxin	RpS24	1840.73	4789.02	2440.14	2273.43	1693.09	2196.92	3023.3	2054.48	2538.89	3314.88
RpS25	NONTOXIN_Tnigr-CLP2592ext_RpS25_extender69_-_CDS	Nontoxin	RpS25	2225.41	3372.01	4811.24	2547.6	2552.07	2700.46	3469.55	2600.04	3034.8	2798.71
RpS27	NONTOXIN_Tnigr-CLP2592ngen_RpS27_ngen3600_-_CDS	Nontoxin	RpS27	1053.42	2321.42	2708.21	2024.87	1594.56	2008.73	2027.68	1876.05	1951.87	1687.42
RpS27a	NONTOXIN_Tnigr-CLP2592ngen_RpS27a_ngen3721_-_CDS	Nontoxin	RpS27a	2234.47	3016.04	3558.41	2194.25	1695.82	2228.55	2936.31	2039.54	2487.92	2625.26
RpS29	NONTOXIN_Tnigr-CLP2592ngen_RpS29_ngen3318_-_CDS	Nontoxin	RpS29	4910.42	6586.9	6186.39	4918.28	3616.92	2479.28	5894.57	3671.49	4783.03	5748.66
RpS3	NONTOXIN_Tnigr-CLP2592ngen_RpS3_ngen2417_-_CDS	Nontoxin	RpS3	1119.63	2365.09	2172.05	1753.66	1537.82	1627.63	1885.59	1639.7	1762.65	1742.36
RpS3a	NONTOXIN_Tnigr-CLP2592ngen_RpS3a_ngen2781_-_CDS	Nontoxin	RpS3a	949.64	3199.32	3464.65	1822.95	1300.29	1670.84	2537.87	1598.03	2067.95	2074.48
RpS4	NONTOXIN_Tnigr-CLP2592ngen_RpS4_ngen2385_-_CDS	Nontoxin	RpS4	1322.69	3607.03	2339.27	2266.44	1742.08	2173.09	2423	2060.54	2241.77	2464.86
RpS6	NONTOXIN_Tnigr-CLP2592ngen_RpS6_ngen3587_-_CDS	Nontoxin	RpS6	1011.31	2889.73	2299.45	1613.79	1515.53	1479.63	2066.83	1536.32	1801.57	1950.52
RpS6Kin-b1	NONTOXIN_Tnigr-CLP2753trinity_RpS6Kin-b1_trinity17047_-_CDS	Nontoxin	RpS6Kin-b1	3.37	1.91	6.17	5.2	11.71	8.76	3.81667	8.55667	6.18667	2.64
RpS7	NONTOXIN_Tnigr-CLP2592ngen_RpS7_ngen2520_-_CDS	Nontoxin	RpS7	1277.4	3035	3279.17	1795.98	1316.85	1675.21	2530.52	1596.01	2063.27	2156.2
RpS8	NONTOXIN_Tnigr-CLP2592ngen_RpS8_ngen2437_-_CDS	Nontoxin	RpS8	2284.09	5065.65	5131.73	2797.93	2139.38	2766.36	4160.49	2567.89	3364.19	3674.87
RpS9	NONTOXIN_Tnigr-CLP2592trinity_RpS9_trinity53014_-_CDS	Nontoxin	RpS9	854.44	2436.85	1803.58	1190.38	1097.52	1365.89	1698.29	1217.93	1458.11	1645.64
RpSA	NONTOXIN_Tnigr-CLP2592ngen_RpSA_ngen2398_-_CDS	Nontoxin	RpSA	1194.68	1884.6	2153.93	1057.19	1328.04	1476.9	1744.4	1287.38	1515.89	1539.64
R-Ras2	NONTOXIN_Tnigr-CLP2592ngen_R-Ras2_ngen1111_-_CDS	Nontoxin	R-Ras2	27.11	20.24	67.19	22.92	33.76	35.56	38.18	30.7467	34.4633	23.675
rRNAMethyltransferase3	NONTOXIN_Tnigr-CLP2753trinity_rRNAMethyltransferase3_trinity36332_-_CDS	Nontoxin	rRNAMethyltransferase3	3.56	11.13	9.03	11.06	25.9	18.6	7.90667	18.52	13.2133	7.345
rRNAProcFCF1	NONTOXIN_Tnigr-CLP2592trinity_rRNAProcFCF1_trinity3330_-_CDS	Nontoxin	rRNAProcFCF1	11.58	20.41	36.94	27.82	18.8	29.17	22.9767	25.2633	24.12	15.995
RRP41	NONTOXIN_Tnigr-CLP2592ngen_RRP41_ngen1072_-_CDS	Nontoxin	RRP41	179.32	192.54	252.5	114.11	86.52	91.83	208.12	97.4867	152.803	185.93
RRP43	NONTOXIN_Tnigr-CLP2753trinity_RRP43_trinity53521_-_CDS	Nontoxin	RRP43	13.83	14.16	21.24	14.43	14.55	12.61	16.41	13.8633	15.1367	13.995
RS13	NONTOXIN_Tnigr-CLP2592ngen_RS13_ngen2416_-_CDS	Nontoxin	RS13	4571.41	6785.36	3715.85	3667.4	2958.63	3396.05	5024.21	3340.69	4182.45	5678.39
RS23	NONTOXIN_Tnigr-CLP2592ngen_RS23_ngen2845_-_CDS	Nontoxin	RS23	852.16	1827.56	1183.49	997.58	761.41	975.79	1287.74	911.593	1099.66	1339.86
RS5	NONTOXIN_Tnigr-CLP2592ngen_RS5_ngen3124_-_CDS	Nontoxin	RS5	1075.66	2365.43	1882.91	1529.38	1256.62	1286.48	1774.67	1357.49	1566.08	1720.55
RUNFYVE1	NONTOXIN_Tnigr-CLP2754ngen_RUNFYVE1_ngen2430_-_CDS	Nontoxin	RUNFYVE1	22.46	24.6	53.49	28.31	46.02	31.29	33.5167	35.2067	34.3617	23.53
RuvB1	NONTOXIN_Tnigr-CLP2592trinity_RuvB1_trinity51365_-_CDS	Nontoxin	RuvB1	9.94	11.81	20.4	14.06	19.78	25.03	14.05	19.6233	16.8367	10.875
RuvB2	NONTOXIN_Tnigr-CLP2753trinity_RuvB2_trinity6585_-_CDS	Nontoxin	RuvB2	5.29	13.07	9.62	4.36	12.89	16.8	9.32667	11.35	10.3383	9.18
RWD1	NONTOXIN_Tnigr-CLP2753ngen_RWD1_ngen2012_-_CDS	Nontoxin	RWD1	57.42	94.7	62.68	61.75	38.32	80.79	71.6	60.2867	65.9433	76.06
S100-A1	NONTOXIN_Tnigr-CLP2753trinity_S100-A1_trinity46756_-_CDS	Nontoxin	S100-A1	23.21	30.62	52.17	28.64	7.79	20.68	35.3333	19.0367	27.185	26.915
S100-A10	NONTOXIN_Tnigr-CLP2592ngen_S100-A10_ngen2610_-_CDS	Nontoxin	S100-A10	55.21	333.58	664.98	185.4	147.39	381.57	351.257	238.12	294.688	194.395
S100-A16	NONTOXIN_Tnigr-CLP2592ngen_S100-A16_ngen1100_-_CDS	Nontoxin	S100-A16	99.69	301.51	463.42	154.14	187.96	204.16	288.207	182.087	235.147	200.6
S100-A6	NONTOXIN_Tnigr-CLP2592ext_S100-A6_extender294_-_CDS	Nontoxin	S100-A6	847.36	6214.65	8973.42	1623.45	1055.18	2420.79	5345.14	1699.81	3522.48	3531
S35A3	NONTOXIN_Tnigr-CLP2753ngen_S35A3_ngen2319_-_CDS	Nontoxin	S35A3	21.87	12.76	20.63	33.41	28.32	44.66	18.42	35.4633	26.9417	17.315
S38A2	NONTOXIN_Tnigr-CLP2754trinity_S38A2_trinity11314_-_CDS	Nontoxin	S38A2	13.2	4.71	23.42	6.78	22.38	7.85	13.7767	12.3367	13.0567	8.955
S39A9	NONTOXIN_Tnigr-CLP2592ngen_S39A9_ngen1342_-_CDS	Nontoxin	S39A9	17.18	7.77	72.59	22.3	46.24	31.61	32.5133	33.3833	32.9483	12.475
SaccharopineDH	NONTOXIN_Tnigr-CLP2592ngen_SaccharopineDH_ngen767_-_CDS	Nontoxin	SaccharopineDH	19.25	99.9	60.65	20.74	36.66	40.34	59.9333	32.58	46.2567	59.575
s-adenosylmethionineDecarb	NONTOXIN_Tnigr-CLP2753ngen_s-adenosylmethionineDecarb_ngen1067_-_CDS	Nontoxin	s-adenosylmethionineDecarb	27.35	21.56	15.56	28.56	32.79	28.24	21.49	29.8633	25.6767	24.455
SAMetSyn1	NONTOXIN_Tnigr-CLP2592trinity_SAMetSyn1_trinity5152_-_CDS	Nontoxin	SAMetSyn1	5.85	6.28	17.25	10.08	14.05	12.83	9.79333	12.32	11.0567	6.065
SAP18	NONTOXIN_Tnigr-CLP2592ngen_SAP18_ngen1660_-_CDS	Nontoxin	SAP18	157.64	132.47	114.94	157.22	122.58	167.16	135.017	148.987	142.002	145.055
SAPRibonucleoprotein	NONTOXIN_Tnigr-CLP2753ngen_SAPRibonucleoprotein_ngen4122_-_CDS	Nontoxin	SAPRibonucleoprotein	50.72	59.08	99.43	71.63	65.05	104.99	69.7433	80.5567	75.15	54.9
SAR1b	NONTOXIN_Tnigr-CLP2592ngen_SAR1b_ngen677_-_CDS	Nontoxin	SAR1b	36.17	29.74	66.33	42.63	34.18	46.19	44.08	41	42.54	32.955
SarcEndRetCaATP3	NONTOXIN_Tnigr-CLP2592trinity_SarcEndRetCaATP3_trinity49381_-_CDS	Nontoxin	SarcEndRetCaATP3	30.33	20.33	32.9	45.18	132.17	55.02	27.8533	77.4567	52.655	25.33
SarcoEndoReticulumATPase1	NONTOXIN_Tnigr-CLP2753ngen_SarcoEndoReticulumATPase1_ngen655_-_CDS	Nontoxin	SarcoEndoReticulumATPase1	0	43.91	1.44	51.07	1.95	1.17	15.1167	18.0633	16.59	21.955
SarcolemmaAssoc	NONTOXIN_Tnigr-CLP2753trinity_SarcolemmaAssoc_trinity7246_-_CDS	Nontoxin	SarcolemmaAssoc	8.02	10.29	22.3	11	26.65	13.28	13.5367	16.9767	15.2567	9.155
SBDS	NONTOXIN_Tnigr-CLP2753ngen_SBDS_ngen4249_-_CDS	Nontoxin	SBDS	42.6	73.36	62.94	54.55	62.06	99.06	59.6333	71.89	65.7617	57.98
SC35B1	NONTOXIN_Tnigr-CLP2753ngen_SC35B1_ngen3043_-_CDS	Nontoxin	SC35B1	65.91	64.62	64.77	110.9	201.26	135.26	65.1	149.14	107.12	65.265
SDA1	NONTOXIN_Tnigr-CLP2753ngen_SDA1_ngen4497_-_CDS	Nontoxin	SDA1	17.16	19.16	31.45	27.78	33.98	32.23	22.59	31.33	26.96	18.16
SDR39U1	NONTOXIN_Tnigr-CLP2753trinity_SDR39U1_trinity50582_-_CDS	Nontoxin	SDR39U1	5.05	5.2	4.87	6.23	6.43	11.11	5.04	7.92333	6.48167	5.125
Sec1	NONTOXIN_Tnigr-CLP2753ngen_Sec1_ngen3340_-_CDS	Nontoxin	Sec1	37.39	26.49	35.51	58.81	63.8	70.16	33.13	64.2567	48.6933	31.94
SEC11A	NONTOXIN_Tnigr-CLP2753ngen_SEC11A_ngen2024_-_CDS	Nontoxin	SEC11A	49.97	77.16	58.69	56.53	53.81	55.11	61.94	55.15	58.545	63.565
SEC11C	NONTOXIN_Tnigr-CLP2592ngen_SEC11C_ngen3736_-_CDS	Nontoxin	SEC11C	113.53	29.7	201.06	133.72	238.36	208.93	114.763	193.67	154.217	71.615
SEC13	NONTOXIN_Tnigr-CLP2592trinity_SEC13_trinity51951_-_CDS	Nontoxin	SEC13	43.78	23.87	97.21	55.51	68.67	67.26	54.9533	63.8133	59.3833	33.825
SEC14-1	NONTOXIN_Tnigr-CLP2590trinity_SEC14-1_trinityContig94948_-_CDS	Nontoxin	SEC14-1	17.47	23.19	29.06	29.55	30.47	29.97	23.24	29.9967	26.6183	20.33
SEC14-2	NONTOXIN_Tnigr-CLP2753trinity_SEC14-2_trinity26948_-_CDS	Nontoxin	SEC14-2	3.71	6.91	9.35	9.84	25.73	9.7	6.65667	15.09	10.8733	5.31
Sec22b-B	NONTOXIN_Tnigr-CLP2592ngen_Sec22b-B_ngen717_-_CDS	Nontoxin	Sec22b-B	38.5	22.29	104.39	83.41	122.69	85.87	55.06	97.3233	76.1917	30.395
Sec23A	NONTOXIN_Tnigr-CLP2592trinity_Sec23A_trinity24651_-_CDS	Nontoxin	Sec23A	27.87	12.92	61.07	39.24	66.45	50.71	33.9533	52.1333	43.0433	20.395
Sec24D	NONTOXIN_Tnigr-CLP2754trinity_Sec24D_trinity3414_-_CDS	Nontoxin	Sec24D	20.29	8.79	88.86	39.49	120.04	51.15	39.3133	70.2267	54.77	14.54
Sec61-a	NONTOXIN_Tnigr-CLP2592ngen_Sec61-a_ngen2940_-_CDS	Nontoxin	Sec61-a	390.2	402.78	809.6	484.67	784.06	460.39	534.193	576.373	555.283	396.49
Sec61b	NONTOXIN_Tnigr-CLP2592ngen_Sec61b_ngen1333_-_CDS	Nontoxin	Sec61b	783.64	782.15	632.81	1202.86	1462.65	2187.42	732.867	1617.64	1175.26	782.895
Sec61g	NONTOXIN_Tnigr-CLP2592ngen_Sec61g_ngen3621_-_CDS	Nontoxin	Sec61g	1746.27	2554.57	1562.01	1440.75	2569.33	2736.85	1954.28	2248.98	2101.63	2150.42
SEC63	NONTOXIN_Tnigr-CLP2592ngen_SEC63_ngen3597_-_CDS	Nontoxin	SEC63	52.09	42.46	89.78	62.26	89.97	79.62	61.4433	77.2833	69.3633	47.275
SecCarMem3	NONTOXIN_Tnigr-CLP2591ngen_SecCarMem3_ngenContig9378_-_CDS	Nontoxin	SecCarMem3	4.57	6.86	8.79	4.68	7.69	5.82	6.74	6.06333	6.40167	5.715
SecCarrierMem4	NONTOXIN_Tnigr-CLP2759trinity_SecCarrierMem4_trinity37723_-_CDS	Nontoxin	SecCarrierMem4	9.31	4	22.1	3.32	16.84	14.36	11.8033	11.5067	11.655	6.655
Secernin3	NONTOXIN_Tnigr-CLP2753trinity_Secernin3_trinity55239_-_CDS	Nontoxin	Secernin3	12.15	5.49	22.72	16.61	29.71	19.33	13.4533	21.8833	17.6683	8.82
Selen1X	NONTOXIN_Tnigr-CLP2592ngen_Selen1X_ngen516_-_CDS	Nontoxin	Selen1X	30.87	34.53	274.92	24.11	37.58	29.37	113.44	30.3533	71.8967	32.7
Selenium1	NONTOXIN_Tnigr-CLP2591ngen_Selenium1_ngenContig13220_-_CDS	Nontoxin	Selenium1	6.25	24.35	17.99	2.8	6.16	2.29	16.1967	3.75	9.97333	15.3
selenoproteinU	NONTOXIN_Tnigr-CLP2592ngen_selenoproteinU_ngen1501_-_CDS	Nontoxin	selenoproteinU	5.42	195.23	58.63	26.12	0	34.28	86.4267	20.1333	53.28	100.325
Semaphorin3C	NONTOXIN_Tnigr-CLP2753trinity_Semaphorin3C_trinity29159_-_CDS	Nontoxin	Semaphorin3C	15.2	3.89	7.22	25.79	41.79	29.26	8.77	32.28	20.525	9.545
SemialdehydeDH	NONTOXIN_Tnigr-CLP2592ngen_SemialdehydeDH_ngen895_-_CDS	Nontoxin	SemialdehydeDH	36.1	55.1	92.43	41.88	55.45	32.75	61.21	43.36	52.285	45.6
Septin2-1	NONTOXIN_Tnigr-CLP2753trinity_Septin2-1_trinity11335_-_CDS	Nontoxin	Septin2-1	3.97	7.52	12.25	5.89	8.81	8.06	7.91333	7.58667	7.75	5.745
Septin2-2	NONTOXIN_Tnigr-CLP2753trinity_Septin2-2_trinity15196_-_CDS	Nontoxin	Septin2-2	2.93	5.9	8.23	6.37	2.65	8	5.68667	5.67333	5.68	4.415
Septin7	NONTOXIN_Tnigr-CLP2592ngen_Septin7_ngen674_-_CDS	Nontoxin	Septin7	21.41	43.16	50.86	34.35	55.92	69.66	38.4767	53.31	45.8933	32.285
Sequestosome1	NONTOXIN_Tnigr-CLP2753ngen_Sequestosome1_ngen3461_-_CDS	Nontoxin	Sequestosome1	33.29	43.28	54.86	43.61	61.75	42.74	43.81	49.3667	46.5883	38.285
SerArgSplicingFactor12	NONTOXIN_Tnigr-CLP2754trinity_SerArgSplicingFactor12_trinity34597_-_CDS	Nontoxin	SerArgSplicingFactor12	4.27	4.3	9.93	1.41	14.12	4.48	6.16667	6.67	6.41833	4.285
SERCATPase2	NONTOXIN_Tnigr-CLP2754trinity_SERCATPase2_trinity4346_-_CDS	Nontoxin	SERCATPase2	53.47	19.01	50.24	61.17	127.41	72.96	40.9067	87.18	64.0433	36.24
SerDepResp	NONTOXIN_Tnigr-CLP2753trinity_SerDepResp_trinity54794_-_CDS	Nontoxin	SerDepResp	12	21.97	13.16	11.27	21.77	14.98	15.71	16.0067	15.8583	16.985
SerHydMeT2	NONTOXIN_Tnigr-CLP2591ngen_SerHydMeT2_ngenContig380_-_CDS	Nontoxin	SerHydMeT2	6.74	6.51	40.64	7.52	8.85	9.39	17.9633	8.58667	13.275	6.625
SerHydMetTran	NONTOXIN_Tnigr-CLP2591ngen_SerHydMetTran_ngenContig379_-_CDS	Nontoxin	SerHydMetTran	1.79	12.92	10.7	4.13	1.9	2.47	8.47	2.83333	5.65167	7.355
SerIncorporator3	NONTOXIN_Tnigr-CLP2592trinity_SerIncorporator3_trinity3016_-_CDS	Nontoxin	SerIncorporator3	21.66	26.15	45	39.63	59.19	36.96	30.9367	45.26	38.0983	23.905
SerIncorporator5	NONTOXIN_Tnigr-CLP2754trinity_SerIncorporator5_trinity11840_-_CDS	Nontoxin	SerIncorporator5	6.79	5.06	7.64	12.04	14.33	15.15	6.49667	13.84	10.1683	5.925
SerineIncorp2	NONTOXIN_Tnigr-CLP2754trinity_SerineIncorp2_trinity16433_-_CDS	Nontoxin	SerineIncorp2	15.3	17.79	14.81	18.53	20.57	16.95	15.9667	18.6833	17.325	16.545
SerPalm2	NONTOXIN_Tnigr-CLP2753trinity_SerPalm2_trinity2426_-_CDS	Nontoxin	SerPalm2	11.79	9.62	22.3	11.25	18.19	15.96	14.57	15.1333	14.8517	10.705
SerPalmitoyltransferaseA	NONTOXIN_Tnigr-CLP2592ngen_SerPalmitoyltransferaseA_ngen2266_-_CDS	Nontoxin	SerPalmitoyltransferaseA	63.42	102.42	199.94	70.97	41.89	132.86	121.927	81.9067	101.917	82.92
SerThr2Ba	NONTOXIN_Tnigr-CLP2753ngen_SerThr2Ba_ngen3199_-_CDS	Nontoxin	SerThr2Ba	17.77	18.96	9.83	25.99	37.24	32.88	15.52	32.0367	23.7783	18.365
SerThreKin-STK11	NONTOXIN_Tnigr-CLP2753trinity_SerThreKin-STK11_trinity57598_-_CDS	Nontoxin	SerThreKin-STK11	4.42	4.85	7.47	5.4	9.08	3.92	5.58	6.13333	5.85667	4.635
SerThreTyr	NONTOXIN_Tnigr-CLP2754trinity_SerThreTyr_trinity38912_-_CDS	Nontoxin	SerThreTyr	4.93	9.31	8.04	7.02	5.94	1.06	7.42667	4.67333	6.05	7.12
SerThrKin	NONTOXIN_Tnigr-CLP2592ngen_SerThrKin_ngen3059_-_CDS	Nontoxin	SerThrKin	29.26	47.5	77.97	29.13	30.73	37.3	51.5767	32.3867	41.9817	38.38
SerThrKin16	NONTOXIN_Tnigr-CLP2592trinity_SerThrKin16_trinity12334_-_CDS	Nontoxin	SerThrKin16	13.07	17.99	19.16	18.91	18.95	20.86	16.74	19.5733	18.1567	15.53
SerThrKin17B	NONTOXIN_Tnigr-CLP2592ngen_SerThrKin17B_ngen956_-_CDS	Nontoxin	SerThrKin17B	21.88	10.74	51.76	30.45	25.11	34.36	28.1267	29.9733	29.05	16.31
SerThrKin19	NONTOXIN_Tnigr-CLP2592trinity_SerThrKin19_trinity42796_-_CDS	Nontoxin	SerThrKin19	8.8	10.16	17.77	14.53	17.44	12.91	12.2433	14.96	13.6017	9.48
SerThrKinMST4	NONTOXIN_Tnigr-CLP2592trinity_SerThrKinMST4_trinity59831_-_CDS	Nontoxin	SerThrKinMST4	13.43	18.17	24.39	17.75	26.65	12.95	18.6633	19.1167	18.89	15.8
SerThrKinN1	NONTOXIN_Tnigr-CLP2754trinity_SerThrKinN1_trinity4169_-_CDS	Nontoxin	SerThrKinN1	6.18	11.43	13.5	11.66	32.02	16.8	10.37	20.16	15.265	8.805
SerThrKinNek6	NONTOXIN_Tnigr-CLP2590ngen_SerThrKinNek6_ngenContig9600_-_CDS	Nontoxin	SerThrKinNek6	17.28	21.34	25.18	23.4	29.24	31.99	21.2667	28.21	24.7383	19.31
SerThrKinPAK2	NONTOXIN_Tnigr-CLP2591ngen_SerThrKinPAK2_ngenContig6769_-_CDS	Nontoxin	SerThrKinPAK2	8.38	7.78	13.07	10.09	13.72	11.76	9.74333	11.8567	10.8	8.08
SerThrKin-pim3	NONTOXIN_Tnigr-CLP2592ngen_SerThrKin-pim3_ngen1403_-_CDS	Nontoxin	SerThrKin-pim3	37.07	10.99	71.74	141.91	177.63	156.2	39.9333	158.58	99.2567	24.03
SerThrKin-RAF	NONTOXIN_Tnigr-CLP2592ngen_SerThrKin-RAF_ngen919_-_CDS	Nontoxin	SerThrKin-RAF	13.6	15.9	41.5	16.28	20.01	19.27	23.6667	18.52	21.0933	14.75
SerThrKin-SRPK1	NONTOXIN_Tnigr-CLP2753trinity_SerThrKin-SRPK1_trinity7995_-_CDS	Nontoxin	SerThrKin-SRPK1	5.46	7.14	9.61	8.48	14	5.71	7.40333	9.39667	8.4	6.3
SerThrKin-STE20	NONTOXIN_Tnigr-CLP2591ngen_SerThrKin-STE20_ngenContig6768_-_CDS	Nontoxin	SerThrKin-STE20	12.49	14.65	31.4	16.32	21.62	17.1	19.5133	18.3467	18.93	13.57
SerThrKinULK3	NONTOXIN_Tnigr-CLP2753trinity_SerThrKinULK3_trinity5053_-_CDS	Nontoxin	SerThrKinULK3	15.16	16.6	7.73	21.29	42.48	29.96	13.1633	31.2433	22.2033	15.88
SerThrKin-VRK1	NONTOXIN_Tnigr-CLP2753trinity_SerThrKin-VRK1_trinity40234_-_CDS	Nontoxin	SerThrKin-VRK1	15.23	14.49	21.96	16.35	21.6	38.45	17.2267	25.4667	21.3467	14.86
SerThrKin-VRK3	NONTOXIN_Tnigr-CLP2754trinity_SerThrKin-VRK3_trinity39383_-_CDS	Nontoxin	SerThrKin-VRK3	5.37	10.59	11.48	6.77	14.14	7.85	9.14667	9.58667	9.36667	7.98
SerThrPKin-RIO3	NONTOXIN_Tnigr-CLP2753trinity_SerThrPKin-RIO3_trinity46323_-_CDS	Nontoxin	SerThrPKin-RIO3	15.42	25.58	38.13	21.44	29.87	33.17	26.3767	28.16	27.2683	20.5
SerThrPP-2A-65Aa	NONTOXIN_Tnigr-CLP2753ngen_SerThrPP-2A-65Aa_ngen3160_-_CDS	Nontoxin	SerThrPP-2A-65Aa	27.25	17.19	46.14	40.82	49.06	50.07	30.1933	46.65	38.4217	22.22
SerThrPP-2Aa	NONTOXIN_Tnigr-CLP2592ngen_SerThrPP-2Aa_ngen2643_-_CDS	Nontoxin	SerThrPP-2Aa	41.26	67.37	121.8	56.79	55.92	71.37	76.81	61.36	69.085	54.315
SerThrPP2A-b	NONTOXIN_Tnigr-CLP2592trinity_SerThrPP2A-b_trinity13943_-_CDS	Nontoxin	SerThrPP2A-b	61.83	75.9	132.37	74.17	87.15	93.23	90.0333	84.85	87.4417	68.865
SerThrPP-2B-g	NONTOXIN_Tnigr-CLP2591ngen_SerThrPP-2B-g_ngenContig10696_-_CDS	Nontoxin	SerThrPP-2B-g	14.44	21.1	39.1	20.1	21.49	17.52	24.88	19.7033	22.2917	17.77
SerThrPP4	NONTOXIN_Tnigr-CLP2753ngen_SerThrPP4_ngen2081_-_CDS	Nontoxin	SerThrPP4	22.81	14.62	27.34	27.4	34.3	40.48	21.59	34.06	27.825	18.715
SerThrPP4-2-1	NONTOXIN_Tnigr-CLP2753trinity_SerThrPP4-2-1_trinity16977_-_CDS	Nontoxin	SerThrPP4-2-1	7.11	13.03	17.3	10.07	14.22	17.3	12.48	13.8633	13.1717	10.07
SerThrPP6	NONTOXIN_Tnigr-CLP2753trinity_SerThrPP6_trinity2003_-_CDS	Nontoxin	SerThrPP6	11.24	20.05	33.64	31.36	31.27	30.83	21.6433	31.1533	26.3983	15.645
SerThrPP-PP1a	NONTOXIN_Tnigr-CLP2592ngen_SerThrPP-PP1a_ngen1178_-_CDS	Nontoxin	SerThrPP-PP1a	44.14	98.99	94.83	68.97	72.95	59.41	79.32	67.11	73.215	71.565
SerThrPP-PP1b	NONTOXIN_Tnigr-CLP2592ngen_SerThrPP-PP1b_ngen3024_-_CDS	Nontoxin	SerThrPP-PP1b	806.85	431.55	1046.05	775.35	1103.75	1019.49	761.483	966.197	863.84	619.2
Seryl-tRNASyn	NONTOXIN_Tnigr-CLP2592ngen_Seryl-tRNASyn_ngen1260_-_CDS	Nontoxin	Seryl-tRNASyn	17.86	35.69	53.57	20.89	51.94	28.4	35.7067	33.7433	34.725	26.775
SF-3A3	NONTOXIN_Tnigr-CLP2592ngen_SF-3A3_ngen1318_-_CDS	Nontoxin	SF-3A3	56.47	75.94	90.48	73.73	76.7	70.14	74.2967	73.5233	73.91	66.205
SF45	NONTOXIN_Tnigr-CLP2590trinity_SF45_trinityContig101877_-_CDS	Nontoxin	SF45	10.76	19.14	22.8	26.04	27.5	21.84	17.5667	25.1267	21.3467	14.95
sformylglutathioneHydrolase	NONTOXIN_Tnigr-CLP2592ngen_sformylglutathioneHydrolase_ngen1604_-_CDS	Nontoxin	sformylglutathioneHydrolase	67.82	59.16	68.69	79.26	48.73	79.63	65.2233	69.2067	67.215	63.49
SFT2A	NONTOXIN_Tnigr-CLP2753ngen_SFT2A_ngen816_-_CDS	Nontoxin	SFT2A	48.61	39.38	71.01	54.57	60.41	40.91	53	51.9633	52.4817	43.995
SFT2B	NONTOXIN_Tnigr-CLP2592trinity_SFT2B_trinity47661_-_CDS	Nontoxin	SFT2B	9.29	2.98	31.62	13.81	25.1	13.5	14.63	17.47	16.05	6.135
SF-U2AF	NONTOXIN_Tnigr-CLP2753trinity_SF-U2AF_trinity18862_-_CDS	Nontoxin	SF-U2AF	20.86	34.21	38.11	33.67	47.94	36	31.06	39.2033	35.1317	27.535
SGTA	NONTOXIN_Tnigr-CLP2592ngen_SGTA_ngen1414_-_CDS	Nontoxin	SGTA	24.51	18.75	52.22	32.4	29.92	24.02	31.8267	28.78	30.3033	21.63
SH3-1	NONTOXIN_Tnigr-CLP2592trinity_SH3-1_trinity6560_-_CDS	Nontoxin	SH3-1	29.77	19.33	50.07	35.99	28.22	74.67	33.0567	46.2933	39.675	24.55
SH3-HSC84	NONTOXIN_Tnigr-CLP2753trinity_SH3-HSC84_trinity25193_-_CDS	Nontoxin	SH3-HSC84	11.12	18.55	28.47	10.25	11.88	10.77	19.38	10.9667	15.1733	14.835
SH3P2	NONTOXIN_Tnigr-CLP2592ngen_SH3P2_ngen697_-_CDS	Nontoxin	SH3P2	8.86	16.33	55.52	10.42	10.68	14.14	26.9033	11.7467	19.325	12.595
ShortCCA	NONTOXIN_Tnigr-CLP2592trinity_ShortCCA_trinity19374_-_CDS	Nontoxin	ShortCCA	14.46	14.71	41.04	22.86	25	15.82	23.4033	21.2267	22.315	14.585
SIA4A	NONTOXIN_Tnigr-CLP2753ngen_SIA4A_ngen3387_-_CDS	Nontoxin	SIA4A	39.05	55.16	64.82	44.85	155.6	77.13	53.01	92.5267	72.7683	47.105
SialicAcidSyn	NONTOXIN_Tnigr-CLP2592ngen_SialicAcidSyn_ngen1270_-_CDS	Nontoxin	SialicAcidSyn	37.96	40.39	71.77	76.4	123.78	129.47	50.04	109.883	79.9617	39.175
Sialin	NONTOXIN_Tnigr-CLP2754trinity_Sialin_trinity39343_-_CDS	Nontoxin	Sialin	13.69	21.52	19.96	15.36	21.79	18.15	18.39	18.4333	18.4117	17.605
SignalPeptidase3	NONTOXIN_Tnigr-CLP2592ngen_SignalPeptidase3_ngen3018_-_CDS	Nontoxin	SignalPeptidase3	187.99	76.94	292.84	302.5	331.93	301.21	185.923	311.88	248.902	132.465
SignalRec54	NONTOXIN_Tnigr-CLP2592ngen_SignalRec54_ngen839_-_CDS	Nontoxin	SignalRec54	43.03	20.33	106.51	65.87	89.65	91.98	56.6233	82.5	69.5617	31.68
SignalRec9	NONTOXIN_Tnigr-CLP2592ngen_SignalRec9_ngen802_-_CDS	Nontoxin	SignalRec9	82.87	56.56	183.73	49.53	99.78	92.54	107.72	80.6167	94.1683	69.715
SignalRecPart-a	NONTOXIN_Tnigr-CLP2592ngen_SignalRecPart-a_ngen1288_-_CDS	Nontoxin	SignalRecPart-a	56.61	24.01	118.84	82.41	105.76	108.66	66.4867	98.9433	82.715	40.31
SignalTransducerAct-3	NONTOXIN_Tnigr-CLP2754trinity_SignalTransducerAct-3_trinity21212_-_CDS	Nontoxin	SignalTransducerAct-3	4.12	6.62	13.21	7.18	19.95	8.69	7.98333	11.94	9.96167	5.37
SigPep1	NONTOXIN_Tnigr-CLP2592ngen_SigPep1_ngen1064_-_CDS	Nontoxin	SigPep1	669.07	277.99	541.79	820.49	694.76	790.63	496.283	768.627	632.455	473.53
Sirtuin2	NONTOXIN_Tnigr-CLP2753trinity_Sirtuin2_trinity12142_-_CDS	Nontoxin	Sirtuin2	10.63	13.06	17.09	9.3	14.56	11.89	13.5933	11.9167	12.755	11.845
Sjoegren	NONTOXIN_Tnigr-CLP2592ngen_Sjoegren_ngen965_-_CDS	Nontoxin	Sjoegren	191.55	259.25	252.3	127.57	101.49	95.4	234.367	108.153	171.26	225.4
SjoegrenSNA1	NONTOXIN_Tnigr-CLP2753trinity_SjoegrenSNA1_trinity20181_-_CDS	Nontoxin	SjoegrenSNA1	45.12	47.24	35.99	38.93	54.5	38.09	42.7833	43.84	43.3117	46.18
SLAIN	NONTOXIN_Tnigr-CLP2754trinity_SLAIN_trinity32653_-_CDS	Nontoxin	SLAIN	35.79	36.18	29.7	40.31	50	46.49	33.89	45.6	39.745	35.985
SLC20-1	NONTOXIN_Tnigr-CLP2591trinity_SLC20-1_trinityContig107920_-_CDS	Nontoxin	SLC20-1	1.89	22.45	18.2	0.88	23.24	1.16	14.18	8.42667	11.3033	12.17
SLC25-39	NONTOXIN_Tnigr-CLP2754trinity_SLC25-39_trinity17131_-_CDS	Nontoxin	SLC25-39	12.32	16.7	19.35	11.74	27.45	23.13	16.1233	20.7733	18.4483	14.51
Slowmo1	NONTOXIN_Tnigr-CLP2753trinity_Slowmo1_trinity42313_-_CDS	Nontoxin	Slowmo1	7.08	5.59	3.72	4.97	10.41	4.48	5.46333	6.62	6.04167	6.335
Slowmo2	NONTOXIN_Tnigr-CLP2592trinity_Slowmo2_trinity21402_-_CDS	Nontoxin	Slowmo2	10.48	6.01	29.43	10.64	9.69	20.87	15.3067	13.7333	14.52	8.245
SLU7	NONTOXIN_Tnigr-CLP2753trinity_SLU7_trinity8306_-_CDS	Nontoxin	SLU7	20.21	39.85	37.48	22.48	34.59	37.26	32.5133	31.4433	31.9783	30.03
SmallAcidic	NONTOXIN_Tnigr-CLP2592ngen_SmallAcidic_ngen2162_-_CDS	Nontoxin	SmallAcidic	49.3	70.98	72.03	43.3	52.28	78.86	64.1033	58.1467	61.125	60.14
SmallCellAdh	NONTOXIN_Tnigr-CLP2592ngen_SmallCellAdh_ngen72_-_CDS	Nontoxin	SmallCellAdh	29.9	22.25	79.38	39.57	7.54	31.76	43.8433	26.29	35.0667	26.075
SmallUbMod1	NONTOXIN_Tnigr-CLP2592ngen_SmallUbMod1_ngen777_-_CDS	Nontoxin	SmallUbMod1	65.58	85.96	130.15	80.89	91.17	144.27	93.8967	105.443	99.67	75.77
SmD3	NONTOXIN_Tnigr-CLP2592ngen_SmD3_ngen1220_-_CDS	Nontoxin	SmD3	485.53	997.62	682.74	620.15	436.99	547.84	721.963	534.993	628.478	741.575
SMN1	NONTOXIN_Tnigr-CLP2753ngen_SMN1_ngen3728_-_CDS	Nontoxin	SMN1	21.21	32.32	34.72	19.91	25.09	18.36	29.4167	21.12	25.2683	26.765
SMYD2	NONTOXIN_Tnigr-CLP2754trinity_SMYD2_trinity32391_-_CDS	Nontoxin	SMYD2	48.94	42.27	34.12	39.19	48.31	61.7	41.7767	49.7333	45.755	45.605
SNN	NONTOXIN_Tnigr-CLP2753trinity_SNN_trinity33405_-_CDS	Nontoxin	SNN	4.33	17.41	4.78	13.22	10.08	0	8.84	7.76667	8.30333	10.87
SNP23	NONTOXIN_Tnigr-CLP2592ngen_SNP23_ngen789_-_CDS	Nontoxin	SNP23	40	29.13	57.05	32.98	54.04	60.76	42.06	49.26	45.66	34.565
snRNA-LSm2	NONTOXIN_Tnigr-CLP2753ngen_snRNA-LSm2_ngen2412_-_CDS	Nontoxin	snRNA-LSm2	67.26	143.38	86.59	47.49	52.76	13.37	99.0767	37.8733	68.475	105.32
snRnpE	NONTOXIN_Tnigr-CLP2753ngen_snRnpE_ngen1969_-_CDS	Nontoxin	snRnpE	80.73	111.76	95.62	98.64	75.16	113.79	96.0367	95.8633	95.95	96.245
SNRp-SmD2	NONTOXIN_Tnigr-CLP2592ngen_SNRp-SmD2_ngen626_-_CDS	Nontoxin	SNRp-SmD2	86.12	170.7	168.33	91	72.73	140.79	141.717	101.507	121.612	128.41
Snurportin1	NONTOXIN_Tnigr-CLP2590trinity_Snurportin1_trinityContig74715_-_CDS	Nontoxin	Snurportin1	4.97	10.87	11.63	7.15	8.83	7.59	9.15667	7.85667	8.50667	7.92
SNW1	NONTOXIN_Tnigr-CLP2754trinity_SNW1_trinity27612_-_CDS	Nontoxin	SNW1	19.35	26.38	54.9	22.2	36.95	32.66	33.5433	30.6033	32.0733	22.865
SNX17	NONTOXIN_Tnigr-CLP2592trinity_SNX17_trinity59896_-_CDS	Nontoxin	SNX17	59.89	89.86	138.05	63.71	70.71	64.63	95.9333	66.35	81.1417	74.875
SodClGlyc1	NONTOXIN_Tnigr-CLP2753ngen_SodClGlyc1_ngen3036_-_CDS	Nontoxin	SodClGlyc1	29.83	19.47	61.37	24.85	44.51	15.96	36.89	28.44	32.665	24.65
Sol45m4	NONTOXIN_Tnigr-CLP2753trinity_Sol45m4_trinity24331_-_CDS	Nontoxin	Sol45m4	3.82	6.62	7.64	5.46	7.41	6	6.02667	6.29	6.15833	5.22
SolCarr30	NONTOXIN_Tnigr-CLP2754trinity_SolCarr30_trinity12410_-_CDS	Nontoxin	SolCarr30	16.42	9.64	23.04	20.27	33.4	20.21	16.3667	24.6267	20.4967	13.03
SolCarr39	NONTOXIN_Tnigr-CLP2753ngen_SolCarr39_ngen3366_-_CDS	Nontoxin	SolCarr39	26.92	37.65	74.45	27.42	35.17	20.22	46.34	27.6033	36.9717	32.285
SolCarr40m1	NONTOXIN_Tnigr-CLP2591trinity_SolCarr40m1_trinityContig155922_-_CDS	Nontoxin	SolCarr40m1	6.73	10.15	9.22	6.19	9.33	7.17	8.7	7.56333	8.13167	8.44
Sorting50	NONTOXIN_Tnigr-CLP2753ngen_Sorting50_ngen4477_-_CDS	Nontoxin	Sorting50	62.74	58.24	48.68	56.2	35.48	53.87	56.5533	48.5167	52.535	60.49
SOSS-C	NONTOXIN_Tnigr-CLP2592trinity_SOSS-C_trinity8006_-_CDS	Nontoxin	SOSS-C	11.43	23.76	19.61	38.11	23.23	7.88	18.2667	23.0733	20.67	17.595
Spastin	NONTOXIN_Tnigr-CLP2753trinity_Spastin_trinity43555_-_CDS	Nontoxin	Spastin	4.82	5.47	12.94	4.1	8.65	5.28	7.74333	6.01	6.87667	5.145
SpecklePOZ-2	NONTOXIN_Tnigr-CLP2592trinity_SpecklePOZ-2_trinity49034_-_CDS	Nontoxin	SpecklePOZ-2	0.86	3.27	10.65	4.2	5.22	6.84	4.92667	5.42	5.17333	2.065
SpermAntigen7	NONTOXIN_Tnigr-CLP2592ngen_SpermAntigen7_ngen411_-_CDS	Nontoxin	SpermAntigen7	57.13	127.61	97.87	67.91	59.67	31.44	94.2033	53.0067	73.605	92.37
SpermineOx	NONTOXIN_Tnigr-CLP2591ngen_SpermineOx_ngenContig5693_-_CDS	Nontoxin	SpermineOx	18.73	11.44	25.59	14.37	17.43	11.76	18.5867	14.52	16.5533	15.085
SpermSynth	NONTOXIN_Tnigr-CLP2592trinity_SpermSynth_trinity8185_-_CDS	Nontoxin	SpermSynth	8.88	9.2	33.3	8.36	7.58	14.91	17.1267	10.2833	13.705	9.04
SpermSynth-2	NONTOXIN_Tnigr-CLP2753trinity_SpermSynth-2_trinity37734_-_CDS	Nontoxin	SpermSynth-2	9.78	13.39	32.03	18.87	26.58	20.95	18.4	22.1333	20.2667	11.585
SPF27	NONTOXIN_Tnigr-CLP2592ngen_SPF27_ngen1247_-_CDS	Nontoxin	SPF27	89.14	93.44	178.96	126.12	73.17	178.82	120.513	126.037	123.275	91.29
SPF30	NONTOXIN_Tnigr-CLP2592trinity_SPF30_trinity27986_-_CDS	Nontoxin	SPF30	12.34	22.78	29.11	15.53	23.65	23.79	21.41	20.99	21.2	17.56
SPhaseKin	NONTOXIN_Tnigr-CLP2592ngen_SPhaseKin_ngen468_-_CDS	Nontoxin	SPhaseKin	77.79	76.4	82.91	92.52	69.53	84.58	79.0333	82.21	80.6217	77.095
SpindleAssembly-MAD2B	NONTOXIN_Tnigr-CLP2753trinity_SpindleAssembly-MAD2B_trinity48936_-_CDS	Nontoxin	SpindleAssembly-MAD2B	3.44	2.48	5.36	8.18	9.34	5.92	3.76	7.81333	5.78667	2.96
SpindlinZ	NONTOXIN_Tnigr-CLP2590trinity_SpindlinZ_trinityContig75373_-_CDS	Nontoxin	SpindlinZ	12.11	23.46	14.78	21.82	35.2	16.8	16.7833	24.6067	20.695	17.785
Spinster1	NONTOXIN_Tnigr-CLP2590trinity_Spinster1_trinityContig963_-_CDS	Nontoxin	Spinster1	3.92	14.05	10.87	6.7	17.75	11.91	9.61333	12.12	10.8667	8.985
Splicing3B-5	NONTOXIN_Tnigr-CLP2592ngen_Splicing3B-5_ngen1917_-_CDS	Nontoxin	Splicing3B-5	52.73	100.68	44.69	33.02	110.28	56.43	66.0333	66.5767	66.305	76.705
SppTumor5	NONTOXIN_Tnigr-CLP2590trinity_SppTumor5_trinityContig17770_-_CDS	Nontoxin	SppTumor5	8.58	5.41	4.47	3.78	5.81	5.76	6.15333	5.11667	5.635	6.995
Sprouty	NONTOXIN_Tnigr-CLP2754trinity_Sprouty_trinity46950_-_CDS	Nontoxin	Sprouty	5.66	5.23	6.76	5.82	8.8	8.14	5.88333	7.58667	6.735	5.445
Sprouty1	NONTOXIN_Tnigr-CLP2754trinity_Sprouty1_trinity11049_-_CDS	Nontoxin	Sprouty1	3.2	6.53	8.36	4.68	16.5	10.04	6.03	10.4067	8.21833	4.865
SqualeneSyn	NONTOXIN_Tnigr-CLP2590trinity_SqualeneSyn_trinityContig85218_-_CDS	Nontoxin	SqualeneSyn	8.17	17.87	9.23	9.99	21.91	10.06	11.7567	13.9867	12.8717	13.02
SS182	NONTOXIN_Tnigr-CLP2590trinity_SS182_trinityContig85106_-_CDS	Nontoxin	SS182	42.06	124.47	87.4	82.71	57.75	74.89	84.6433	71.7833	78.2133	83.265
SSBP3	NONTOXIN_Tnigr-CLP2590trinity_SSBP3_trinityContig17843_-_CDS	Nontoxin	SSBP3	16.5	17.91	11.82	15.91	35.92	20.62	15.41	24.15	19.78	17.205
SSRB	NONTOXIN_Tnigr-CLP2592ngen_SSRB_ngen2392_-_CDS	Nontoxin	SSRB	1049.23	720.87	789.31	1038.69	1035.02	992.35	853.137	1022.02	937.578	885.05
SSU72	NONTOXIN_Tnigr-CLP2753trinity_SSU72_trinity28863_-_CDS	Nontoxin	SSU72	14.63	12.62	13.85	18.97	16.74	17.95	13.7	17.8867	15.7933	13.625
ST7	NONTOXIN_Tnigr-CLP2590trinity_ST7_trinityContig2168_-_CDS	Nontoxin	ST7	21.63	12.05	5.04	21.84	22.7	17.3	12.9067	20.6133	16.76	16.84
stAR3	NONTOXIN_Tnigr-CLP2591trinity_stAR3_trinityContig19614_-_CDS	Nontoxin	stAR3	5.98	8.09	9.24	4.6	13.88	8.84	7.77	9.10667	8.43833	7.035
stAR-LipidTransfer5	NONTOXIN_Tnigr-CLP2753ngen_stAR-LipidTransfer5_ngen3792_-_CDS	Nontoxin	stAR-LipidTransfer5	14.09	38.2	174.96	26.35	24.3	35.37	75.75	28.6733	52.2117	26.145
Stathmin	NONTOXIN_Tnigr-CLP2592ngen_Stathmin_ngen1774_-_CDS	Nontoxin	Stathmin	9.76	160.63	95.21	11.36	14.87	19.64	88.5333	15.29	51.9117	85.195
STE20-2	NONTOXIN_Tnigr-CLP2592ngen_STE20-2_ngen1015_-_CDS	Nontoxin	STE20-2	138.86	107.19	75.51	163.3	160.3	182.5	107.187	168.7	137.943	123.025
SterolReductase	NONTOXIN_Tnigr-CLP2753ngen_SterolReductase_ngen395_-_CDS	Nontoxin	SterolReductase	36.88	3.47	19.44	79.89	173.28	52.54	19.93	101.903	60.9167	20.175
StessInduced1	NONTOXIN_Tnigr-CLP2753trinity_StessInduced1_trinity53730_-_CDS	Nontoxin	StessInduced1	20.44	43.85	48.21	44.38	47.12	42.26	37.5	44.5867	41.0433	32.145
Stomatin2	NONTOXIN_Tnigr-CLP2753ngen_Stomatin2_ngen1799_-_CDS	Nontoxin	Stomatin2	41.07	69.89	66.6	45.4	34.88	40.18	59.1867	40.1533	49.67	55.48
StressER1	NONTOXIN_Tnigr-CLP2592ngen_StressER1_ngen2518_-_CDS	Nontoxin	StressER1	307.19	108.44	2711.96	457.99	453.93	639.8	1042.53	517.24	779.885	207.815
SuccCoALig	NONTOXIN_Tnigr-CLP2592ngen_SuccCoALig_ngen680_-_CDS	Nontoxin	SuccCoALig	101.27	88.54	73.81	96.11	57.29	104.45	87.8733	85.95	86.9117	94.905
SuccinylCoALig-b	NONTOXIN_Tnigr-CLP2592trinity_SuccinylCoALig-b_trinity55501_-_CDS	Nontoxin	SuccinylCoALig-b	65.39	38.54	76.03	48.75	41.59	52.5	59.9867	47.6133	53.8	51.965
Succinyltransferase	NONTOXIN_Tnigr-CLP2592trinity_Succinyltransferase_trinity24635_-_CDS	Nontoxin	Succinyltransferase	19.03	27.32	29.22	23.45	21.9	28.98	25.19	24.7767	24.9833	23.175
SugarPhosphateExchanger3	NONTOXIN_Tnigr-CLP2591trinity_SugarPhosphateExchanger3_trinityContig69464_-_CDS	Nontoxin	SugarPhosphateExchanger3	4.98	7.06	27.08	4.35	14.22	6.71	13.04	8.42667	10.7333	6.02
Sulfotransferase1A1	NONTOXIN_Tnigr-CLP2592ngen_Sulfotransferase1A1_ngen388_-_CDS	Nontoxin	Sulfotransferase1A1	282.62	267.66	61.42	224.87	192.31	273.57	203.9	230.25	217.075	275.14
Sulfotransferase6B1	NONTOXIN_Tnigr-CLP2592ngen_Sulfotransferase6B1_ngen3136_-_CDS	Nontoxin	Sulfotransferase6B1	26.67	204.83	163.46	14.99	3.68	6.83	131.653	8.5	70.0767	115.75
SulfurTransferase	NONTOXIN_Tnigr-CLP2759trinity_SulfurTransferase_trinity60567_-_CDS	Nontoxin	SulfurTransferase	11.36	22.3	27.06	19.82	25	17.58	20.24	20.8	20.52	16.83
SulphoglucosamineSulphohydrolase	NONTOXIN_Tnigr-CLP2759trinity_SulphoglucosamineSulphohydrolase_trinity70970_-_CDS	Nontoxin	SulphoglucosamineSulphohydrolase	6.56	7.46	8.1	14.53	17.93	14.3	7.37333	15.5867	11.48	7.01
SUMO-UBC9-B	NONTOXIN_Tnigr-CLP2592ngen_SUMO-UBC9-B_ngen501_-_CDS	Nontoxin	SUMO-UBC9-B	34.9	55.55	50.23	52.59	64.72	53.39	46.8933	56.9	51.8967	45.225
SuperoxideDismutase	NONTOXIN_Tnigr-CLP2592ngen_SuperoxideDismutase_ngen3750_-_CDS	Nontoxin	SuperoxideDismutase	602.42	393.3	347.95	549.49	282.7	621	447.89	484.397	466.143	497.86
SuperoxideDismutaseCu	NONTOXIN_Tnigr-CLP2590trinity_SuperoxideDismutaseCu_trinityContig74883_-_CDS	Nontoxin	SuperoxideDismutaseCu	5.65	12.31	30.27	12.74	25.33	16.48	16.0767	18.1833	17.13	8.98
SuperoxideDismutaseMn	NONTOXIN_Tnigr-CLP2592trinity_SuperoxideDismutaseMn_trinity24811_-_CDS	Nontoxin	SuperoxideDismutaseMn	40.84	69.31	62.91	48.13	36.23	38.87	57.6867	41.0767	49.3817	55.075
Surfeit4	NONTOXIN_Tnigr-CLP2592trinity_Surfeit4_trinity29335_-_CDS	Nontoxin	Surfeit4	132	102.23	301.5	180.91	248.01	206.8	178.577	211.907	195.242	117.115
Surfeit4-1	NONTOXIN_Tnigr-CLP2753ngen_Surfeit4-1_ngen2575_-_CDS	Nontoxin	Surfeit4-1	45.47	42.19	85.8	48.65	43.81	34.17	57.82	42.21	50.015	43.83
[truncated: 446 more rows]

## Sheet: Tnigr.ClassTPM
new_name	class	toxin_class	CLP2590_TPM	CLP2591_TPM	CLP2592_TPM	CLP2753_TPM	CLP2754_TPM	CLP2759_TPM	TX_AVG	NM_AVG	ALL_AVG	HUD_AVG
013FTx	Toxin	013FTx	249615	355449	469014	336883	314519	257319	358026	302907	330466	302532
02CRISP	Toxin	02CRISP	284792	53251.1	2232.55	179169	160709	194253	113425	178043	145734	169021
03SVMPIII	Toxin	03SVMPIII	177629	34798.5	5359.51	127207	184046	142139	72595.6	151131	111863	106214
04CTL	Toxin	04CTL	73.51	42650.6	64392.2	5043.35	224.86	61.4	35705.4	1776.54	18741	21362.1
05PLB	Toxin	05PLB	2498.56	653.78	133.62	824.28	832.43	857.58	1095.32	838.097	966.708	1576.17
06Waprin	Toxin	06Waprin	213.87	901.17	324.15	75.14	72.36	154.65	479.73	100.717	290.223	557.52
07AChE	Toxin	07AChE	127.74	495.71	358.09	54.14	119.9	36.18	327.18	70.0733	198.627	311.725
08PLA2	Toxin	08PLA2	1.04	12.71	718.53	7.86	1.25	17	244.093	8.70333	126.398	6.875
09KUN	Toxin	09KUN	12.1	22.83	91.83	20.81	36.56	18.57	42.2533	25.3133	33.7833	17.465
10VEGF-A	Toxin	10VEGF-A	16.79	4.26	3.07	25.52	29.97	41.45	8.04	32.3133	20.1767	10.525
11Fused	Toxin	11Fused	11.3	21.2	39.25	5.6	5.33	13.04	23.9167	7.99	15.9533	16.25
12PDE4	Toxin	12PDE4	8.56	10.89	24.61	12.93	22.87	13.38	14.6867	16.3933	15.54	9.725
14-3-3-ba	Nontoxin	14-3-3-ba	50.52	53.76	104.44	112.41	118.76	136.83	69.5733	122.667	96.12	52.14
14-3-3-e	Nontoxin	14-3-3-e	69.06	59.15	138.51	137.02	111.29	152.15	88.9067	133.487	111.197	64.105
14-3-3-g	Nontoxin	14-3-3-g	7.42	5.7	27.07	10.17	7.5	8.04	13.3967	8.57	10.9833	6.56
14-3-3-s	Nontoxin	14-3-3-s	1.21	173.72	51.34	7.26	2.51	17.67	75.4233	9.14667	42.285	87.465
14-3-3-t	Nontoxin	14-3-3-t	100.82	233.48	246.28	170.83	200.2	229.72	193.527	200.25	196.888	167.15
14-3-3-z	Nontoxin	14-3-3-z	103.61	130	150.5	200.35	192.62	325.16	128.037	239.377	183.707	116.805
26SnonATP3	Nontoxin	26SnonATP3	20.13	41.15	27.61	34.33	90.55	76.21	29.63	67.03	48.33	30.64
26SnonATPase11	Nontoxin	26SnonATPase11	9.39	11.68	16.36	15.73	20.71	27.54	12.4767	21.3267	16.9017	10.535
26SProt2	Nontoxin	26SProt2	28.31	42.93	60.05	50.75	51.06	49.85	43.7633	50.5533	47.1583	35.62
26SregS10B	Nontoxin	26SregS10B	34.25	44.07	65.15	50.7	43.53	60.48	47.8233	51.57	49.6967	39.16
28SribS25	Nontoxin	28SribS25	45.88	31.4	51.99	61.93	36.78	45.41	43.09	48.04	45.565	38.64
28SribS36	Nontoxin	28SribS36	55.29	72.39	54.74	33.99	35.06	55.15	60.8067	41.4	51.1033	63.84
28SrpS23	Nontoxin	28SrpS23	22.47	55.53	32.81	28.08	9.55	33.42	36.9367	23.6833	30.31	39
28SS118c	Nontoxin	28SS118c	24.77	24.32	21.07	36.98	31.61	33.61	23.3867	34.0667	28.7267	24.545
2OxyglutarateDH	Nontoxin	2OxyglutarateDH	21.29	15.79	32.45	32.2	35.54	32.35	23.1767	33.3633	28.27	18.54
39SL21	Nontoxin	39SL21	60.21	53.48	45	53.2	54.61	58.03	52.8967	55.28	54.0883	56.845
39SL4	Nontoxin	39SL4	22.46	29.2	27.08	26.57	29.87	34.35	26.2467	30.2633	28.255	25.83
39SL40	Nontoxin	39SL40	5.69	8.81	8.9	11.68	12.35	11.33	7.8	11.7867	9.79333	7.25
39SL46	Nontoxin	39SL46	19.52	28.29	24.52	21.69	25.45	17.01	24.11	21.3833	22.7467	23.905
39SrpL24	Nontoxin	39SrpL24	107.75	95.58	135.19	90.4	76.58	66.83	112.84	77.9367	95.3883	101.665
3bHDDIsom	Nontoxin	3bHDDIsom	11.04	5.5	20.34	5.79	8.27	2.3	12.2933	5.45333	8.87333	8.27
3Me2OxDLK	Nontoxin	3Me2OxDLK	37.91	29.81	29.37	40	75.17	51.16	32.3633	55.4433	43.9033	33.86
53Exorib2	Nontoxin	53Exorib2	9.54	20.11	16.53	13.8	23.6	21.91	15.3933	19.77	17.5817	14.825
5AminolevulinateSyn	Nontoxin	5AminolevulinateSyn	15.11	36.98	40.06	18.14	17.16	13.55	30.7167	16.2833	23.5	26.045
60SAcRibP1	Nontoxin	60SAcRibP1	1032.98	2644.01	1938.89	2084.37	1426.08	1674.78	1871.96	1728.41	1800.19	1838.5
60SrpL4	Nontoxin	60SrpL4	750.19	1981.46	1598.65	1600.49	1323.04	1142.7	1443.43	1355.41	1399.42	1365.83
6PhosDeh	Nontoxin	6PhosDeh	19.04	41.25	38.18	23.58	19.32	35.46	32.8233	26.12	29.4717	30.145
A13MG2bN	Nontoxin	A13MG2bN	1.89	12.66	12.38	2.51	9.25	6.17	8.97667	5.97667	7.47667	7.275
AAKG3	Nontoxin	AAKG3	25.82	25.76	74.12	23.07	23.01	27.88	41.9	24.6533	33.2767	25.79
AATransporter1	Nontoxin	AATransporter1	14.32	7.05	12.15	7.63	19.56	5.24	11.1733	10.81	10.9917	10.685
Abhydrolase13	Nontoxin	Abhydrolase13	54.64	32.06	44.96	44.8	48.5	46.48	43.8867	46.5933	45.24	43.35
Abhydrolase14A	Nontoxin	Abhydrolase14A	10.46	18.35	13.38	10.7	17.53	11.07	14.0633	13.1	13.5817	14.405
Abhydrolase14B	Nontoxin	Abhydrolase14B	6.72	22.67	30.83	4.94	14.11	10.05	20.0733	9.7	14.8867	14.695
abI-Interactor1	Nontoxin	abI-Interactor1	12.22	15.29	11.47	14.7	19.95	18.6	12.9933	17.75	15.3717	13.755
AcetcoASyn	Nontoxin	AcetcoASyn	6.19	4.73	11.02	13.2	17.01	18.3	7.31333	16.17	11.7417	5.46
AcetylCoA	Nontoxin	AcetylCoA	41.9	33.89	48.14	47.96	30.22	38.23	41.31	38.8033	40.0567	37.895
acetylCoA2	Nontoxin	acetylCoA2	19.98	83.92	81.08	34.65	37.45	64.32	61.66	45.4733	53.5667	51.95
AcetylCoASynthetase	Nontoxin	AcetylCoASynthetase	9.8	11.97	10.7	6.36	7.52	8.4	10.8233	7.42667	9.125	10.885
AcetylCoATrans1	Nontoxin	AcetylCoATrans1	12.04	3.78	50.41	15.93	44.66	18.21	22.0767	26.2667	24.1717	7.91
AcetylgalactosamineKin	Nontoxin	AcetylgalactosamineKin	10.6	6.3	10.58	5.32	9.84	8.35	9.16	7.83667	8.49833	8.45
Acetylgalactosaminyltrans13	Nontoxin	Acetylgalactosaminyltrans13	9.7	7.44	35.49	14.6	17.38	13.05	17.5433	15.01	16.2767	8.57
AcetylglucosaminyltransC	Nontoxin	AcetylglucosaminyltransC	11.96	7.82	11.88	6.33	6.26	5.07	10.5533	5.88667	8.22	9.89
AcetylhydrolaseIBa	Nontoxin	AcetylhydrolaseIBa	10.72	32.86	39.39	28.4	34.95	32.13	27.6567	31.8267	29.7417	21.79
Acetyltransferase15	Nontoxin	Acetyltransferase15	12.95	13.92	20.24	17.2	19.91	23.26	15.7033	20.1233	17.9133	13.435
Acetyltransferase30	Nontoxin	Acetyltransferase30	3.82	5.82	10.36	3.91	10.16	9.59	6.66667	7.88667	7.27667	4.82
Acetyltransferase-Camello	Nontoxin	Acetyltransferase-Camello	8.26	12.12	15.05	13.39	23.31	9.01	11.81	15.2367	13.5233	10.19
ACOD	Nontoxin	ACOD	10.38	23.08	94.82	54.79	109.41	137.25	42.76	100.483	71.6217	16.73
ACSBG2	Nontoxin	ACSBG2	8.22	11.83	40.52	24.85	44.24	36.45	20.19	35.18	27.685	10.025
Actin1	Nontoxin	Actin1	704.38	2624.7	1979.86	904.54	1128.13	1104.07	1769.65	1045.58	1407.61	1664.54
actin231A	Nontoxin	actin231A	22.51	25.36	41.96	29.57	20.51	23.61	29.9433	24.5633	27.2533	23.935
Actin23comp3	Nontoxin	Actin23comp3	76.87	153.6	139.12	154.18	74.39	167.69	123.197	132.087	127.642	115.235
Actin3	Nontoxin	Actin3	56.02	56.57	100.23	58.22	45.11	92.23	70.94	65.1867	68.0633	56.295
Actin6	Nontoxin	Actin6	7.88	6.55	14.97	10.68	13.44	7.11	9.8	10.41	10.105	7.215
Actin-a2	Nontoxin	Actin-a2	3.11	239.05	24.47	649.84	39	8.39	88.8767	232.41	160.643	121.08
ActinRel10	Nontoxin	ActinRel10	10.33	13.48	26.48	16.63	21.97	17.22	16.7633	18.6067	17.685	11.905
ActinRel1B	Nontoxin	ActinRel1B	62.8	84.31	96.38	51.48	93.9	71.24	81.1633	72.2067	76.685	73.555
ActinRel2	Nontoxin	ActinRel2	28.48	42.69	65.19	41.76	40.1	48.29	45.4533	43.3833	44.4183	35.585
ActinRel4	Nontoxin	ActinRel4	47.08	55	74.61	57.34	45.21	97.74	58.8967	66.7633	62.83	51.04
ActinRel5-1	Nontoxin	ActinRel5-1	119.28	94.53	138.74	184.06	174.61	175.67	117.517	178.113	147.815	106.905
ActinRel5-2	Nontoxin	ActinRel5-2	32.63	71.62	100.78	47.84	46.21	77.41	68.3433	57.1533	62.7483	52.125
ActinRelComp2	Nontoxin	ActinRelComp2	84.9	147.82	116.42	144.86	145.64	218.52	116.38	169.673	143.027	116.36
Actinvin2A	Nontoxin	Actinvin2A	6.15	7.28	36.88	10.54	13.71	11.48	16.77	11.91	14.34	6.715
ActSigCointeg1-2	Nontoxin	ActSigCointeg1-2	8.78	16.58	19.66	15.36	20.05	13.77	15.0067	16.3933	15.7	12.68
ActSigCointegrator-1-1	Nontoxin	ActSigCointegrator-1-1	2.83	3.44	10.52	6.84	12.24	14.01	5.59667	11.03	8.31333	3.135
AcylCoA	Nontoxin	AcylCoA	185.68	833.76	777.06	233.81	145.38	331.78	598.833	236.99	417.912	509.72
AcylCoADeh	Nontoxin	AcylCoADeh	10.98	9.64	14.65	7.31	17	3.42	11.7567	9.24333	10.5	10.31
AcylCoADH11	Nontoxin	AcylCoADH11	7.05	6.29	5.98	7.36	10.5	14.04	6.44	10.6333	8.53667	6.67
AcylCoADH-C4C12	Nontoxin	AcylCoADH-C4C12	17.99	13.36	23.6	22.26	21.03	20.66	18.3167	21.3167	19.8167	15.675
AcylCoAThioesterase7	Nontoxin	AcylCoAThioesterase7	4.45	4.43	5.17	5.08	12.5	8.12	4.68333	8.56667	6.625	4.44
ACYP1	Nontoxin	ACYP1	15.03	24.89	12.79	10.48	33.28	23.86	17.57	22.54	20.055	19.96
ADA10	Nontoxin	ADA10	9.57	17.88	22.86	14.85	28.61	16.04	16.77	19.8333	18.3017	13.725
Adapter-crk1	Nontoxin	Adapter-crk1	22.25	24	57.98	20.93	28.67	32.78	34.7433	27.46	31.1017	23.125
ADBRibosyl6	Nontoxin	ADBRibosyl6	6.3	13.83	7.09	7.59	8.26	6.34	9.07333	7.39667	8.235	10.065
ADE2	Nontoxin	ADE2	41.46	192.36	156.7	51.66	94.89	83.16	130.173	76.57	103.372	116.91
AdeninePRT	Nontoxin	AdeninePRT	142	606.52	362.25	246.84	135.94	244.76	370.257	209.18	289.718	374.26
AdenMonTran	Nontoxin	AdenMonTran	12.91	4.01	39.59	14.23	42.34	16.15	18.8367	24.24	21.5383	8.46
Adenosylhomocysteinase2	Nontoxin	Adenosylhomocysteinase2	204.07	50.33	37.47	147.7	90.61	184.57	97.29	140.96	119.125	127.2
AdenosylhomocysteinaseA	Nontoxin	AdenosylhomocysteinaseA	8	22.81	14.65	13.8	11.75	11.14	15.1533	12.23	13.6917	15.405
Adenovirus-E1B	Nontoxin	Adenovirus-E1B	6.06	10.72	15.96	2.56	8.93	3.08	10.9133	4.85667	7.885	8.39
AdenylateCyclase8	Nontoxin	AdenylateCyclase8	102.19	94.92	27.86	142.77	163.42	127.36	74.99	144.517	109.753	98.555
AdenylateKin6	Nontoxin	AdenylateKin6	8.91	11.42	32.58	11.26	7.5	8.59	17.6367	9.11667	13.3767	10.165
AdenylylCyclase1	Nontoxin	AdenylylCyclase1	13.69	20.58	25.09	25.67	38.65	29.6	19.7867	31.3067	25.5467	17.135
ADH	Nontoxin	ADH	34.11	95.25	78.79	34.2	30.38	38.25	69.3833	34.2767	51.83	64.68
Adipocyte	Nontoxin	Adipocyte	25.7	29.79	27.6	16.56	29.25	22	27.6967	22.6033	25.15	27.745
AdiponectinRec2	Nontoxin	AdiponectinRec2	22.84	34.76	156.55	25.25	42.69	40.28	71.3833	36.0733	53.7283	28.8
AdipRec1	Nontoxin	AdipRec1	1.11	4.71	5.07	2.7	14.31	7.22	3.63	8.07667	5.85333	2.91
ADPPyrophos	Nontoxin	ADPPyrophos	9.12	20.39	20.92	30.04	33.73	18.48	16.81	27.4167	22.1133	14.755
ADPRib14	Nontoxin	ADPRib14	16.34	7.93	4.39	17.39	7.16	16.53	9.55333	13.6933	11.6233	12.135
ADPRibosyl1-2	Nontoxin	ADPRibosyl1-2	106.07	93.42	173.05	166.66	222.32	178.28	124.18	189.087	156.633	99.745
ADPRibosyl1-4	Nontoxin	ADPRibosyl1-4	150.01	80.96	174.98	214.5	152.78	289.42	135.317	218.9	177.108	115.485
ADPRibosyl2	Nontoxin	ADPRibosyl2	62.4	63.12	37.5	30.09	31.51	41.55	54.34	34.3833	44.3617	62.76
ADPRibosyl3-1	Nontoxin	ADPRibosyl3-1	150.82	106.99	129.79	156.38	165.51	207.46	129.2	176.45	152.825	128.905
ADPRibosyl3-2	Nontoxin	ADPRibosyl3-2	35.17	16.08	81.29	50.41	100.55	66.45	44.18	72.47	58.325	25.625
ADPRibosyl6	Nontoxin	ADPRibosyl6	120.51	123.14	199.14	109.43	128.46	125.05	147.597	120.98	134.288	121.825
ADP-ribosylArgHydrolase	Nontoxin	ADP-ribosylArgHydrolase	14.81	25.95	12	11.95	13.33	16.92	17.5867	14.0667	15.8267	20.38
ADP-Ribosylation1-1	Nontoxin	ADP-Ribosylation1-1	11.79	13.5	4.11	12.29	9.19	9.91	9.8	10.4633	10.1317	12.645
ADP-ribosylation4	Nontoxin	ADP-ribosylation4	71.15	38.58	195.88	110	137.32	160.18	101.87	135.833	118.852	54.865
ADP-ribosylation4A	Nontoxin	ADP-ribosylation4A	10.01	36.77	13.24	6.63	43.77	24.76	20.0067	25.0533	22.53	23.39
ADPribosylation-5A	Nontoxin	ADPribosylation-5A	7.45	5.43	24.45	12.04	10.96	3.77	12.4433	8.92333	10.6833	6.44
ADP-ribosylation6	Nontoxin	ADP-ribosylation6	15.17	9.14	16.21	10.31	11.36	14.14	13.5067	11.9367	12.7217	12.155
ADPRibosylation-8B	Nontoxin	ADPRibosylation-8B	14.04	7.04	73.77	19.73	33.8	17.78	31.6167	23.77	27.6933	10.54
ADP-Ribosylation-GGA1-3	Nontoxin	ADP-Ribosylation-GGA1-3	6.19	6.55	13.45	7.25	16.25	7.37	8.73	10.29	9.51	6.37
ADPRibPyro	Nontoxin	ADPRibPyro	15.18	9.11	17.45	15.41	14.87	10.4	13.9133	13.56	13.7367	12.145
ADT3	Nontoxin	ADT3	87.38	327.96	284.39	248.89	308.42	210.33	233.243	255.88	244.562	207.67
AffCuUp2	Nontoxin	AffCuUp2	121.61	52.54	106.36	82.97	108.9	106.66	93.5033	99.51	96.5067	87.075
AFGFIB	Nontoxin	AFGFIB	10.74	22.74	33.44	18.41	16.75	10.64	22.3067	15.2667	18.7867	16.74
aftiphilin	Nontoxin	aftiphilin	12.54	13.12	37.99	16.8	19.72	14.93	21.2167	17.15	19.1833	12.83
AGalAT7	Nontoxin	AGalAT7	10.82	12.25	25.61	29.53	62.35	36.14	16.2267	42.6733	29.45	11.535
AGR2	Nontoxin	AGR2	21.64	389.8	668.89	228.01	63.9	50.31	360.11	114.073	237.092	205.72
AHA1	Nontoxin	AHA1	13.68	9.28	9.38	24.33	11.99	24.37	10.78	20.23	15.505	11.48
AIDA	Nontoxin	AIDA	15.62	20.49	62.25	21.7	19.03	26.66	32.7867	22.4633	27.625	18.055
aKGDiO-ABH6	Nontoxin	aKGDiO-ABH6	30.27	17.64	41.11	14.39	8.9	4.24	29.6733	9.17667	19.425	23.955
AKinAnc10	Nontoxin	AKinAnc10	7.37	8.83	20.35	8.87	14.37	8.32	12.1833	10.52	11.3517	8.1
Akirin2	Nontoxin	Akirin2	14.86	17.29	14.06	16.45	17.89	26.28	15.4033	20.2067	17.805	16.075
AKT	Nontoxin	AKT	71.18	45.23	38.03	77.88	99.68	87.43	51.48	88.33	69.905	58.205
AlcDe5III	Nontoxin	AlcDe5III	47.78	55.81	78.48	37.31	25.03	32.14	60.69	31.4933	46.0917	51.795
AldDeh16A1	Nontoxin	AldDeh16A1	7.79	12.73	12.02	11.28	30.22	19.36	10.8467	20.2867	15.5667	10.26
AldehydeDH2	Nontoxin	AldehydeDH2	29.75	52.02	91.99	57.4	63.22	59.52	57.92	60.0467	58.9833	40.885
AldoKetoRed1B1	Nontoxin	AldoKetoRed1B1	16.37	203.87	56.75	32.12	20.39	35.79	92.33	29.4333	60.8817	110.12
AldolaseA	Nontoxin	AldolaseA	476	1162.4	163.68	1076.24	470.13	623.31	600.693	723.227	661.96	819.2
ALG13	Nontoxin	ALG13	15.43	27.04	10.22	20.09	8.11	28.92	17.5633	19.04	18.3017	21.235
AllograftInflammatory1	Nontoxin	AllograftInflammatory1	2.6	9.66	10.46	18.94	14.69	49.48	7.57333	27.7033	17.6383	6.13
AlphaActinin4	Nontoxin	AlphaActinin4	15.45	15.42	38.63	29.7	50.99	26.95	23.1667	35.88	29.5233	15.435
AlphaCrystallinB	Nontoxin	AlphaCrystallinB	4.54	52.75	35.34	49.33	9.83	3.61	30.8767	20.9233	25.9	28.645
AlphaEndosulfine	Nontoxin	AlphaEndosulfine	22.3	63.86	57.13	51.83	54.59	45.46	47.7633	50.6267	49.195	43.08
AlphaEnolase	Nontoxin	AlphaEnolase	272.33	125.42	114.47	328.67	279.27	422.49	170.74	343.477	257.108	198.875
AlphaGlobin	Nontoxin	AlphaGlobin	203.33	3837.22	1370.05	26.32	499.73	13.78	1803.53	179.943	991.738	2020.27
Amidase-NIT2-2	Nontoxin	Amidase-NIT2-2	13.24	8.94	22.62	31.78	20.34	28.42	14.9333	26.8467	20.89	11.09
Aminoacyl-tRNASyn	Nontoxin	Aminoacyl-tRNASyn	54.86	148.77	68.3	113.55	86.57	94.96	90.6433	98.36	94.5017	101.815
Aminotransferase	Nontoxin	Aminotransferase	16.71	25.69	63.28	62.19	117.47	126.24	35.2267	101.967	68.5967	21.2
Aminotransferase2-1	Nontoxin	Aminotransferase2-1	41.82	31.72	15.47	25.9	66.01	14.93	29.67	35.6133	32.6417	36.77
AMN1	Nontoxin	AMN1	3.51	13.84	64.82	23.95	28.28	37.74	27.39	29.99	28.69	8.675
AMPKin-b1	Nontoxin	AMPKin-b1	10.97	14.37	21.76	16.81	22.08	11.86	15.7	16.9167	16.3083	12.67
AMPKin-g1	Nontoxin	AMPKin-g1	4.72	12.43	16.03	16.62	20.95	15.16	11.06	17.5767	14.3183	8.575
Anaphase11	Nontoxin	Anaphase11	57.61	41.72	48.46	44.86	34.29	29.22	49.2633	36.1233	42.6933	49.665
Anaphase13	Nontoxin	Anaphase13	22.39	47.97	8.68	9.78	28.39	0	26.3467	12.7233	19.535	35.18
AndrogenInd1	Nontoxin	AndrogenInd1	8.17	10.19	21.99	21.4	17.08	12.21	13.45	16.8967	15.1733	9.18
AngiogenesisInh-1-2	Nontoxin	AngiogenesisInh-1-2	33.93	24.89	22.58	52.02	68.04	64.18	27.1333	61.4133	44.2733	29.41
AnionChan2	Nontoxin	AnionChan2	199.63	267.37	239.58	196.15	140.82	201.68	235.527	179.55	207.538	233.5
Ankyrin13D	Nontoxin	Ankyrin13D	17.38	23.1	23.83	27.21	25.3	26.77	21.4367	26.4267	23.9317	20.24
Ankyrin39	Nontoxin	Ankyrin39	17.42	37.13	15.68	9.86	15.96	2.67	23.41	9.49667	16.4533	27.275
Ankyrin-46	Nontoxin	Ankyrin-46	2.9	6.26	15.36	6.82	2.68	0.9	8.17333	3.46667	5.82	4.58
AnkyrinRepeat-10	Nontoxin	AnkyrinRepeat-10	5.97	7.41	13.17	8.58	14.01	4.96	8.85	9.18333	9.01667	6.69
Ankyrin-SOCS6-1	Nontoxin	Ankyrin-SOCS6-1	2.54	7.43	2.82	7.84	11.44	10.68	4.26333	9.98667	7.125	4.985
ANM1	Nontoxin	ANM1	34.84	185.29	100.49	49.65	79.15	82.17	106.873	70.3233	88.5983	110.065
AnnexinA1	Nontoxin	AnnexinA1	144.62	527.6	426.48	363.16	315.62	551.5	366.233	410.093	388.163	336.11
AnnexinA11	Nontoxin	AnnexinA11	13.55	28.3	33.95	30.63	48.94	52.71	25.2667	44.0933	34.68	20.925
AnnexinA2	Nontoxin	AnnexinA2	69.81	507.77	624.92	169.82	173.07	243.83	400.833	195.573	298.203	288.79
AnnexinA4-1	Nontoxin	AnnexinA4-1	18.03	70.47	93.18	17.17	15.67	26.15	60.56	19.6633	40.1117	44.25
AnnexinA5	Nontoxin	AnnexinA5	57.31	60.91	115.69	97.67	110.59	165.06	77.97	124.44	101.205	59.11
AnnexinA6	Nontoxin	AnnexinA6	3.91	15.38	28.49	18.97	12.16	11.9	15.9267	14.3433	15.135	9.645
AnnexinA7	Nontoxin	AnnexinA7	24.73	55.27	82.7	38.52	35.22	36.91	54.2333	36.8833	45.5583	40
ANR46	Nontoxin	ANR46	16.17	19.29	16.93	16.26	19.81	21.12	17.4633	19.0633	18.2633	17.73
AntigenCD44	Nontoxin	AntigenCD44	2.56	11.07	6.11	1.83	3.48	5.56	6.58	3.62333	5.10167	6.815
AntizymeInh1	Nontoxin	AntizymeInh1	3.1	20.58	45.35	3.42	11.55	6.26	23.01	7.07667	15.0433	11.84
AP-1-2	Nontoxin	AP-1-2	4.83	4.67	25.39	8.42	8.26	15.81	11.63	10.83	11.23	4.75
AP15B	Nontoxin	AP15B	12.78	0.89	5.81	11.49	5.97	17.46	6.49333	11.64	9.06667	6.835
AP1-m2	Nontoxin	AP1-m2	15.32	17.11	26.04	13.52	10.8	10.53	19.49	11.6167	15.5533	16.215
AP-1-mu1	Nontoxin	AP-1-mu1	20.75	13.47	35.45	21.19	23.19	35.56	23.2233	26.6467	24.935	17.11
AP-1-s1A	Nontoxin	AP-1-s1A	96.92	107.52	160.27	116.08	57.39	125.72	121.57	99.73	110.65	102.22
AP-1-s3	Nontoxin	AP-1-s3	43.57	28.28	52.46	60.31	33.17	58.71	41.4367	50.73	46.0833	35.925
AP-2-a1-1	Nontoxin	AP-2-a1-1	4.07	6.37	8.93	8.11	16.48	10.47	6.45667	11.6867	9.07167	5.22
AP-2-a2	Nontoxin	AP-2-a2	6.57	7.89	13.68	7.68	14.22	7.74	9.38	9.88	9.63	7.23
AP-2-mu	Nontoxin	AP-2-mu	60.63	82.68	108.37	75.82	81.6	77.36	83.8933	78.26	81.0767	71.655
AP-2-sigma	Nontoxin	AP-2-sigma	97.98	127.69	90.76	154.07	126.78	176.38	105.477	152.41	128.943	112.835
AP-3-mu1	Nontoxin	AP-3-mu1	6.84	16.84	24.5	14.55	16.75	19.03	16.06	16.7767	16.4183	11.84
AP-3-s1	Nontoxin	AP-3-s1	79.36	66.21	118.61	125.42	137.59	199.38	88.06	154.13	121.095	72.785
AP4A	Nontoxin	AP4A	35.3	33.59	15.87	69.57	83.8	76.65	28.2533	76.6733	52.4633	34.445
AP5s1	Nontoxin	AP5s1	6.05	7.55	12.88	12.4	2.62	15.74	8.82667	10.2533	9.54	6.8
ApopInhib5	Nontoxin	ApopInhib5	7.66	7.75	13.5	9.78	21.36	13.38	9.63667	14.84	12.2383	7.705
ApoptosisInh-1	Nontoxin	ApoptosisInh-1	5.06	12.07	29.19	6.48	2.76	8.22	15.44	5.82	10.63	8.565
Aquaporin1	Nontoxin	Aquaporin1	34.61	77.28	26.36	23.13	37.9	17.57	46.0833	26.2	36.1417	55.945
Aquaporin3	Nontoxin	Aquaporin3	52.24	59.89	18.77	9.21	4.51	12.22	43.6333	8.64667	26.14	56.065
Aquaporin5	Nontoxin	Aquaporin5	565.31	188.23	420.6	366.81	616.58	411.14	391.38	464.843	428.112	376.77
Aralar1	Nontoxin	Aralar1	47.53	25.61	14.38	41.44	27.04	40.17	29.1733	36.2167	32.695	36.57
Arfaptin1	Nontoxin	Arfaptin1	10.38	10.23	14.58	5.62	12.55	11.87	11.73	10.0133	10.8717	10.305
Arfaptin2	Nontoxin	Arfaptin2	65.81	46.43	79.32	64.76	59.57	65.87	63.8533	63.4	63.6267	56.12
Arginyl-tRNASyn	Nontoxin	Arginyl-tRNASyn	18.25	13.43	56.9	31.03	26.68	32.22	29.5267	29.9767	29.7517	15.84
Armadillo1	Nontoxin	Armadillo1	5.87	6.31	19.38	8.65	12.22	15.74	10.52	12.2033	11.3617	6.09
Armadillo6-2	Nontoxin	Armadillo6-2	5.69	7.07	10.06	6.69	9.05	8.16	7.60667	7.96667	7.78667	6.38
ArylacetamideDeacetylase	Nontoxin	ArylacetamideDeacetylase	3.52	60.68	29.24	1.24	1.01	4.04	31.1467	2.09667	16.6217	32.1
ASF1	Nontoxin	ASF1	11.99	16.75	14.47	18.04	17.99	19.4	14.4033	18.4767	16.44	14.37
AspAminoTrans1	Nontoxin	AspAminoTrans1	91.59	56.39	47.95	87.99	76.59	110.49	65.31	91.69	78.5	73.99
AspAminoTrans2	Nontoxin	AspAminoTrans2	39.19	39.5	51.63	55.75	56.08	41.7	43.44	51.1767	47.3083	39.345
Aspartyl-tRNASyn	Nontoxin	Aspartyl-tRNASyn	11.94	16.26	28.48	21.83	20	24.36	18.8933	22.0633	20.4783	14.1
AspBetaHyd2	Nontoxin	AspBetaHyd2	6.9	6.58	15.39	9.27	7.39	4.53	9.62333	7.06333	8.34333	6.74
AspDipeptidase	Nontoxin	AspDipeptidase	22.68	34.16	136.2	19.9	13.26	3.01	64.3467	12.0567	38.2017	28.42
AspSyn	Nontoxin	AspSyn	16.48	5.47	106.77	13.73	41.74	18.1	42.9067	24.5233	33.715	10.975
AsptRNASyn	Nontoxin	AsptRNASyn	30.62	20.72	146.12	58.78	84.97	57.41	65.82	67.0533	66.4367	25.67
ATOX1	Nontoxin	ATOX1	25.37	96.56	62.48	120.65	13.96	111.6	61.47	82.07	71.77	60.965
ATP23	Nontoxin	ATP23	9.09	4.68	6.12	16.64	16.15	13.33	6.63	15.3733	11.0017	6.885
ATPaseAAA1	Nontoxin	ATPaseAAA1	6.04	7.3	8.34	7.67	17.67	12.9	7.22667	12.7467	9.98667	6.67
ATPaseV1-G3	Nontoxin	ATPaseV1-G3	1145.93	398.3	386.53	1050.42	688.81	1315.38	643.587	1018.2	830.895	772.115
ATPaseVI11B	Nontoxin	ATPaseVI11B	12.48	15.14	64.45	23.29	31.73	19.58	30.69	24.8667	27.7783	13.81
ATPBindCassetteF2	Nontoxin	ATPBindCassetteF2	48.43	47.99	70.89	62	57.29	48.33	55.77	55.8733	55.8217	48.21
ATPBindingD3	Nontoxin	ATPBindingD3	10.54	22.23	38.06	10.51	21.91	21.12	23.61	17.8467	20.7283	16.385
ATPBindingE1	Nontoxin	ATPBindingE1	41.93	60.78	141.73	44.09	50.06	65.55	81.48	53.2333	67.3567	51.355
ATPSyn-a	Nontoxin	ATPSyn-a	314.87	240.77	174.17	315.54	204.67	245.92	243.27	255.377	249.323	277.82
ATPSyn-b1	Nontoxin	ATPSyn-b1	665.18	351.87	257.95	469.27	370.13	440.1	425	426.5	425.75	508.525
ATPSyn-b2	Nontoxin	ATPSyn-b2	371.74	257.37	198.62	336.59	216.6	331.14	275.91	294.777	285.343	314.555
ATPSynCoupling6	Nontoxin	ATPSynCoupling6	283.27	231.53	234.61	277.58	204.95	231.63	249.803	238.053	243.928	257.4
ATPSyn-d	Nontoxin	ATPSyn-d	717.45	506.35	478.73	470.97	283.92	345.14	567.51	366.677	467.093	611.9
ATPSyn-e	Nontoxin	ATPSyn-e	1360.93	972.84	1196.8	1262.06	668.43	1127.46	1176.86	1019.32	1098.09	1166.88
ATPSyn-f	Nontoxin	ATPSyn-f	1900.78	1264.85	1014.62	1267.03	1021.1	1044.43	1393.42	1110.85	1252.13	1582.82
ATPSyn-g	Nontoxin	ATPSyn-g	1468.62	1355.05	1102.66	889.38	798.24	669.15	1308.78	785.59	1047.18	1411.84
ATPSynLipid-1	Nontoxin	ATPSynLipid-1	182.28	297.5	150.8	225.73	172.52	118.72	210.193	172.323	191.258	239.89
ATPSynLipid-2	Nontoxin	ATPSynLipid-2	978.81	702.99	248.93	583.95	244.49	495.38	643.577	441.273	542.425	840.9
ATPSynLipid-4	Nontoxin	ATPSynLipid-4	81.69	74.81	20.57	91.95	119.96	155.55	59.0233	122.487	90.755	78.25
ATPSynO	Nontoxin	ATPSynO	515	509.06	345.2	451.96	300.75	475.7	456.42	409.47	432.945	512.03
AuroraKin	Nontoxin	AuroraKin	12.35	22.31	22.35	32.52	18.03	24.94	19.0033	25.1633	22.0833	17.33
Autophagy101	Nontoxin	Autophagy101	41.28	25.9	50.42	27.7	37.14	34.61	39.2	33.15	36.175	33.59
Autophagy13-2	Nontoxin	Autophagy13-2	4.44	5.64	16.21	7.18	16.13	5	8.76333	9.43667	9.1	5.04
Autophagy5	Nontoxin	Autophagy5	10.76	15.59	16.54	9.38	18.95	14.74	14.2967	14.3567	14.3267	13.175
BACD3	Nontoxin	BACD3	6.2	8.92	9.5	7.47	6.42	7.68	8.20667	7.19	7.69833	7.56
Band5	Nontoxin	Band5	8.8	16.56	27.71	7.64	14.54	13.74	17.69	11.9733	14.8317	12.68
BarrierAutointegration	Nontoxin	BarrierAutointegration	78.53	107	137.35	122.3	74.6	99.37	107.627	98.7567	103.192	92.765
Basigin	Nontoxin	Basigin	25.75	51.57	91.37	64.07	60.16	35.06	56.23	53.0967	54.6633	38.66
BAT1	Nontoxin	BAT1	30.82	33.68	32.8	51.18	61.73	36.42	32.4333	49.7767	41.105	32.25
Battenin	Nontoxin	Battenin	6.66	10.95	15.72	9.13	29.47	18.98	11.11	19.1933	15.1517	8.805
BaxInh1	Nontoxin	BaxInh1	521.21	356.48	433.87	762.54	1171.94	664.33	437.187	866.27	651.728	438.845
BCAminotransferase	Nontoxin	BCAminotransferase	10.06	27.41	63.87	23.02	37.22	24.04	33.78	28.0933	30.9367	18.735
BCell31	Nontoxin	BCell31	98.85	228.65	206.68	80.71	88.69	98.88	178.06	89.4267	133.743	163.75
bcellLympLeuk10	Nontoxin	bcellLympLeuk10	2.36	6	8.41	3.8	5.26	5.63	5.59	4.89667	5.24333	4.18
BCellRec29	Nontoxin	BCellRec29	7.81	6.59	15.81	4.39	10.92	4.9	10.07	6.73667	8.40333	7.2
bcl2antiapop	Nontoxin	bcl2antiapop	33.4	33.26	27.39	31.93	48.83	26.38	31.35	35.7133	33.5317	33.33
Bcms1	Nontoxin	Bcms1	14.11	8.41	25.89	18.61	17.93	30.79	16.1367	22.4433	19.29	11.26
BET1	Nontoxin	BET1	32.45	44.95	93.06	27.17	64.04	82.15	56.82	57.7867	57.3033	38.7
BetaCateninInt1	Nontoxin	BetaCateninInt1	7.59	29.37	6.13	20.51	6.55	32.98	14.3633	20.0133	17.1883	18.48
BetaCentractin	Nontoxin	BetaCentractin	12.8	9.97	29.6	22.47	33.64	25.44	17.4567	27.1833	22.32	11.385
Bifunctional	Nontoxin	Bifunctional	28.21	16.13	69.9	32.04	40.93	28.11	38.08	33.6933	35.8867	22.17
Biglycan	Nontoxin	Biglycan	8.79	5.59	12.23	4.53	1.5	3.24	8.87	3.09	5.98	7.19
Biogenesis	Nontoxin	Biogenesis	107.6	91.58	103.07	109.21	79.4	166.26	100.75	118.29	109.52	99.59
BiPGlyMutase	Nontoxin	BiPGlyMutase	4.67	15.98	9.19	4.59	3.5	5.29	9.94667	4.46	7.20333	10.325
BladderCancer	Nontoxin	BladderCancer	23.1	32.64	23.88	23.79	30.25	41.35	26.54	31.7967	29.1683	27.87
BleomycinHydrolase	Nontoxin	BleomycinHydrolase	13.97	20.03	51.54	71.76	82.67	57.48	28.5133	70.6367	49.575	17
boIA2	Nontoxin	boIA2	46.82	74.28	78.36	24.99	38.95	51.19	66.4867	38.3767	52.4317	60.55
BPNT1	Nontoxin	BPNT1	63.25	59.4	49.38	88.73	83.29	113.77	57.3433	95.2633	76.3033	61.325
BrainAngioInh1	Nontoxin	BrainAngioInh1	17.64	15.75	13.16	22.88	32.79	38.82	15.5167	31.4967	23.5067	16.695
BrainI3	Nontoxin	BrainI3	31.62	129.44	117.41	25.67	41.89	14.59	92.8233	27.3833	60.1033	80.53
BRCA1-A-BRE	Nontoxin	BRCA1-A-BRE	26.32	23.76	38.13	23.67	21.82	14.59	29.4033	20.0267	24.715	25.04
BRCC36	Nontoxin	BRCC36	6.09	16.96	12	13.1	12.18	9.41	11.6833	11.5633	11.6233	11.525
BRICK1	Nontoxin	BRICK1	189.6	177.64	353.6	208.1	250.14	155.33	240.28	204.523	222.402	183.62
BridgingIntegrator3	Nontoxin	BridgingIntegrator3	6.01	12.7	10.72	16.52	11.49	18.46	9.81	15.49	12.65	9.355
BTBD6	Nontoxin	BTBD6	35.13	22.98	13.66	32.49	55.79	12.84	23.9233	33.7067	28.815	29.055
BTB-POZ	Nontoxin	BTB-POZ	4.38	17.03	7.84	5.93	19.65	20.63	9.75	15.4033	12.5767	10.705
BTG1	Nontoxin	BTG1	25.63	59.86	69.65	42.6	69.88	48.66	51.7133	53.7133	52.7133	42.745
BTG2	Nontoxin	BTG2	2.73	10.15	6.43	6.31	18.57	5.15	6.43667	10.01	8.22333	6.44
BUD31	Nontoxin	BUD31	45.94	57.72	51.98	73.2	60.35	72.59	51.88	68.7133	60.2967	51.83
bUDPNA2E	Nontoxin	bUDPNA2E	16.42	17.88	38.97	17.67	31.16	26.63	24.4233	25.1533	24.7883	17.15
Bystin	Nontoxin	Bystin	11.19	23.39	19.62	13.12	18.05	24	18.0667	18.39	18.2283	17.29
BZW1	Nontoxin	BZW1	119.33	107.95	167.53	161.51	162.9	242.42	131.603	188.943	160.273	113.64
C10orf35	Nontoxin	C10orf35	7.65	13.14	55.25	10.57	12.81	19.51	25.3467	14.2967	19.8217	10.395
C11orf46	Nontoxin	C11orf46	9.76	16.27	5.8	13.61	20.03	6.75	10.61	13.4633	12.0367	13.015
C11orf54	Nontoxin	C11orf54	9.5	33.06	20.56	15.71	19.03	26.68	21.04	20.4733	20.7567	21.28
C11orf67	Nontoxin	C11orf67	36.67	76.2	58.06	44.93	33.82	17.46	56.9767	32.07	44.5233	56.435
C11orf73	Nontoxin	C11orf73	34.3	54.24	46.53	43.41	43.9	64.49	45.0233	50.6	47.8117	44.27
C12orf23	Nontoxin	C12orf23	26.74	21.84	30.21	12.84	48.9	32.67	26.2633	31.47	28.8667	24.29
C13orf33	Nontoxin	C13orf33	27.49	20.23	53.07	22.61	25.74	28.22	33.5967	25.5233	29.56	23.86
C14orf166	Nontoxin	C14orf166	70.47	232.03	197.15	74.64	75.15	86.71	166.55	78.8333	122.692	151.25
C15orf40	Nontoxin	C15orf40	24.65	42.26	44.89	26.47	27.3	48.36	37.2667	34.0433	35.655	33.455
C15orf57	Nontoxin	C15orf57	3.47	7.65	12.29	4.05	5.78	4.55	7.80333	4.79333	6.29833	5.56
C16orf48	Nontoxin	C16orf48	6.91	9.6	12.19	27.12	16.46	36.43	9.56667	26.67	18.1183	8.255
C16orf80	Nontoxin	C16orf80	77.15	115.67	136.93	68.07	77.23	70.25	109.917	71.85	90.8833	96.41
C16orf87	Nontoxin	C16orf87	44.63	78.78	36.22	40.2	34.45	51.52	53.21	42.0567	47.6333	61.705
C17orf37	Nontoxin	C17orf37	37.16	31.68	23.37	29.12	55.45	81.61	30.7367	55.3933	43.065	34.42
C18orf19	Nontoxin	C18orf19	5.5	10.95	11.31	6.29	7.48	7.39	9.25333	7.05333	8.15333	8.225
C18orf32	Nontoxin	C18orf32	108.94	85.28	139.03	57.53	67.15	52.02	111.083	58.9	84.9917	97.11
C1GALT1	Nontoxin	C1GALT1	11.75	13.27	26.36	15.47	24.46	22.99	17.1267	20.9733	19.05	12.51
C1orf123	Nontoxin	C1orf123	23.88	34.65	56.22	30.76	31.08	33.18	38.25	31.6733	34.9617	29.265
C1orf31	Nontoxin	C1orf31	39.96	47.64	20.17	26.32	21.66	32.95	35.9233	26.9767	31.45	43.8
C1orf43-2	Nontoxin	C1orf43-2	11.75	6.29	23.03	17.45	19.73	15.63	13.69	17.6033	15.6467	9.02
C20orf11	Nontoxin	C20orf11	18.69	24.96	27.45	24.54	27.89	36.18	23.7	29.5367	26.6183	21.825
C20orf24	Nontoxin	C20orf24	33.61	63.84	90.76	40.26	35.38	64.08	62.7367	46.5733	54.655	48.725
C20orf30	Nontoxin	C20orf30	14.08	32.87	46.93	24.26	46.19	6.77	31.2933	25.74	28.5167	23.475
C20orf43	Nontoxin	C20orf43	44.9	96.9	153.55	55.76	49.54	69.99	98.45	58.43	78.44	70.9
C21orf59	Nontoxin	C21orf59	12.27	19.06	21.92	13.27	15.16	23.2	17.75	17.21	17.48	15.665
C22orf25	Nontoxin	C22orf25	11.9	26.72	19.65	14.15	14.55	13.13	19.4233	13.9433	16.6833	19.31
C22orf28	Nontoxin	C22orf28	38.09	55.45	61.05	49.56	43.95	44.89	51.53	46.1333	48.8317	46.77
C22orf32	Nontoxin	C22orf32	272.49	209.15	211.85	207.46	100.8	252.47	231.163	186.91	209.037	240.82
C2orf64	Nontoxin	C2orf64	28.97	37.8	57.56	23.12	35.73	25.29	41.4433	28.0467	34.745	33.385
C2orf68	Nontoxin	C2orf68	9.95	15.7	29.28	13.18	11.95	7.87	18.31	11	14.655	12.825
C3HC4ZF	Nontoxin	C3HC4ZF	62.63	66.29	129.5	45.95	67.51	80.02	86.14	64.4933	75.3167	64.46
C3orf18	Nontoxin	C3orf18	12.77	11.39	3.11	15.28	12.93	0	9.09	9.40333	9.24667	12.08
C3orf19-2	Nontoxin	C3orf19-2	10.39	24.87	22.92	13.95	20.4	12.63	19.3933	15.66	17.5267	17.63
C3orf26	Nontoxin	C3orf26	4.44	9.02	10.75	7.36	4.15	12.66	8.07	8.05667	8.06333	6.73
C3orf37	Nontoxin	C3orf37	7.1	8.93	7.78	5.01	6.23	2.19	7.93667	4.47667	6.20667	8.015
C3PAT4	Nontoxin	C3PAT4	24.97	29.43	34.37	27.03	32.46	22.2	29.59	27.23	28.41	27.2
C4orf29	Nontoxin	C4orf29	5.55	6.67	6.83	9.08	6.05	9.14	6.35	8.09	7.22	6.11
C4orf34	Nontoxin	C4orf34	904.79	398.61	850.52	625.69	968.27	841.55	717.973	811.837	764.905	651.7
C4orf43	Nontoxin	C4orf43	12.18	12.71	49.5	19.25	14.66	22.56	24.7967	18.8233	21.81	12.445
C4orf52	Nontoxin	C4orf52	100.55	91.2	80.25	60.87	180.3	56.57	90.6667	99.2467	94.9567	95.875
C5orf43	Nontoxin	C5orf43	10.53	20.79	49.34	9.25	17.87	57.8	26.8867	28.3067	27.5967	15.66
C5orf44	Nontoxin	C5orf44	11.35	7.79	10.01	12.7	11.77	10.52	9.71667	11.6633	10.69	9.57
C5orf51	Nontoxin	C5orf51	21.44	24.58	28.91	19.73	19.55	22.87	24.9767	20.7167	22.8467	23.01
C6orf106	Nontoxin	C6orf106	9.3	13.8	28.27	12.42	34.21	8.66	17.1233	18.43	17.7767	11.55
C6orf115	Nontoxin	C6orf115	5.69	1.4	42.9	10.25	6.55	52.22	16.6633	23.0067	19.835	3.545
C6orf120	Nontoxin	C6orf120	11.44	10.67	15.68	9.86	15.02	8	12.5967	10.96	11.7783	11.055
C6orf125	Nontoxin	C6orf125	31.65	29.26	51.54	36.73	15.12	62.13	37.4833	37.9933	37.7383	30.455
C6orf35	Nontoxin	C6orf35	29.85	36	38.65	27.63	23.91	17.43	34.8333	22.99	28.9117	32.925
C6orf62	Nontoxin	C6orf62	38.64	37.7	56.95	63.32	79.22	46.9	44.43	63.1467	53.7883	38.17
C7orf26	Nontoxin	C7orf26	14.5	17.62	21.81	11.6	13.61	13.66	17.9767	12.9567	15.4667	16.06
C7orf42	Nontoxin	C7orf42	34.01	42.94	98.19	35.5	59.82	45.91	58.38	47.0767	52.7283	38.475
C7orf55	Nontoxin	C7orf55	188.48	142.59	244.94	162.43	127.5	187.05	192.003	158.993	175.498	165.535
C7orf59	Nontoxin	C7orf59	187.07	255.3	285.53	207.43	132.59	169.21	242.633	169.743	206.188	221.185
C8orf59	Nontoxin	C8orf59	31.94	62.95	127.94	78.63	86.52	37.27	74.2767	67.4733	70.875	47.445
C9orf46	Nontoxin	C9orf46	13.85	9.38	13.54	10.18	13.84	14.91	12.2567	12.9767	12.6167	11.615
Cab45	Nontoxin	Cab45	148.24	144.96	216.37	209.79	218.46	237.79	169.857	222.013	195.935	146.6
CaBinding39	Nontoxin	CaBinding39	77.82	41.69	52.45	81.16	98.48	114.52	57.32	98.0533	77.6867	59.755
CaBinding-p22	Nontoxin	CaBinding-p22	27.58	34.39	33.5	27.09	41.08	42.26	31.8233	36.81	34.3167	30.985
CaChannel1	Nontoxin	CaChannel1	30.83	69.04	46.55	38.56	31.06	30.24	48.8067	33.2867	41.0467	49.935
CaIntBind1	Nontoxin	CaIntBind1	140.91	152.08	191.97	117.92	101.81	123.12	161.653	114.283	137.968	146.495
CalbindinD28K	Nontoxin	CalbindinD28K	4.14	38.48	41.51	7.27	0	1.65	28.0433	2.97333	15.5083	21.31
Calcin	Nontoxin	Calcin	18.47	367.52	123.17	16.64	30.58	45.32	169.72	30.8467	100.283	192.995
Calcineurin-B1	Nontoxin	Calcineurin-B1	41.98	33.61	29.71	61.93	61.66	75.52	35.1	66.37	50.735	37.795
Calcyphosine	Nontoxin	Calcyphosine	2.75	18.04	14.17	12.79	9.02	5.55	11.6533	9.12	10.3867	10.395
Calglandulin	Nontoxin	Calglandulin	1.73	132.14	13.44	275.26	4.99	4.1	49.1033	94.7833	71.9433	66.935
calmegin	Nontoxin	calmegin	5.66	0.89	0	27.01	41.99	24.86	2.18333	31.2867	16.735	3.275
Calmod	Nontoxin	Calmod	2.29	214.65	11.23	369.67	1.64	10.72	76.0567	127.343	101.7	108.47
Calmodulin-1	Nontoxin	Calmodulin-1	12.39	28.4	29.09	11.36	27.03	33.58	23.2933	23.99	23.6417	20.395
Calmodulin-2	Nontoxin	Calmodulin-2	467.1	270.88	185.13	381.2	293.29	483.37	307.703	385.953	346.828	368.99
Calmodulin-3	Nontoxin	Calmodulin-3	79.98	117.88	126.94	130.62	113.53	213.49	108.267	152.547	130.407	98.93
CalmodulinKin1	Nontoxin	CalmodulinKin1	89.66	66.21	192.69	86.03	91.21	99.38	116.187	92.2067	104.197	77.935
Calpain1-1	Nontoxin	Calpain1-1	11.69	12	39.73	14.47	18.67	16.53	21.14	16.5567	18.8483	11.845
Calpain1-2	Nontoxin	Calpain1-2	7.24	13.12	25.48	14.82	31.03	12.67	15.28	19.5067	17.3933	10.18
Calponin2	Nontoxin	Calponin2	12.92	12.46	12.25	8.53	7.64	9.14	12.5433	8.43667	10.49	12.69
Calponin3	Nontoxin	Calponin3	38.79	38.94	15.61	75.9	85.08	105.88	31.1133	88.9533	60.0333	38.865
Calumenin	Nontoxin	Calumenin	23.4	35.51	49.41	25.36	41.51	35.86	36.1067	34.2433	35.175	29.455
cAMPKin	Nontoxin	cAMPKin	96.91	77.56	130.67	122.39	120.09	121.24	101.713	121.24	111.477	87.235
cAMPKin-b	Nontoxin	cAMPKin-b	9.54	12.02	22.76	10.65	13.92	14.11	14.7733	12.8933	13.8333	10.78
cAMPKinIa	Nontoxin	cAMPKinIa	13.45	18.41	57.73	16.58	28.7	33.74	29.8633	26.34	28.1017	15.93
cAMPKinII	Nontoxin	cAMPKinII	14.66	16.4	17.18	14.23	33.12	29.87	16.08	25.74	20.91	15.53
cAMPRegPP19	Nontoxin	cAMPRegPP19	5.4	16.11	16.36	5.06	21.7	16.54	12.6233	14.4333	13.5283	10.755
cAMPResp3	Nontoxin	cAMPResp3	15.27	13.55	64.01	17.69	31.09	32.03	30.9433	26.9367	28.94	14.41
Canopy2	Nontoxin	Canopy2	27.64	15.93	20.36	16.08	37.54	52.3	21.31	35.3067	28.3083	21.785
Capping-b	Nontoxin	Capping-b	84.75	87.96	172.67	116.26	120.28	130.13	115.127	122.223	118.675	86.355
CarbEzrin	Nontoxin	CarbEzrin	7.8	11.48	16.36	8.78	13.84	8.06	11.88	10.2267	11.0533	9.64
CarbinolamineDH2	Nontoxin	CarbinolamineDH2	10.35	8.77	20.38	0	2.63	3.6	13.1667	2.07667	7.62167	9.56
CarbonylReductase4	Nontoxin	CarbonylReductase4	13.88	14.17	19.52	10.76	11.23	5.04	15.8567	9.01	12.4333	14.025
CarbReductase1	Nontoxin	CarbReductase1	42.39	93.82	57.89	52.93	43.11	92.68	64.7	62.9067	63.8033	68.105
CaRegHSP1	Nontoxin	CaRegHSP1	5.39	20.01	8.12	7.27	15.23	5.19	11.1733	9.23	10.2017	12.7
CarnOAcet	Nontoxin	CarnOAcet	14.85	17.63	46.55	7.96	10.31	7.88	26.3433	8.71667	17.53	16.24
Carrier2	Nontoxin	Carrier2	7.14	15.05	33.49	19.84	42.01	30.09	18.56	30.6467	24.6033	11.095
Carrier30-4	Nontoxin	Carrier30-4	10.13	12.24	22.03	11.22	27.02	11.77	14.8	16.67	15.735	11.185
CaseinKin1a	Nontoxin	CaseinKin1a	43.92	31.67	61.46	48.97	55.19	53.49	45.6833	52.55	49.1167	37.795
CaseinKinIIa	Nontoxin	CaseinKinIIa	19.14	23.75	29.14	29.76	29.53	33.09	24.01	30.7933	27.4017	21.445
CaseinKinII-a	Nontoxin	CaseinKinII-a	5.38	5.6	47.53	11.73	17.1	14.07	19.5033	14.3	16.9017	5.49
CasKin2b	Nontoxin	CasKin2b	50.28	57.82	65.58	39.8	46.98	60.5	57.8933	49.0933	53.4933	54.05
Caspase10	Nontoxin	Caspase10	5.44	7.8	10.96	12.28	6.75	10.9	8.06667	9.97667	9.02167	6.62
CASP-b	Nontoxin	CASP-b	9.94	14.64	43.6	10.61	18.9	11.61	22.7267	13.7067	18.2167	12.29
Catalase	Nontoxin	Catalase	18.07	58.54	45.36	19.05	44.66	25.05	40.6567	29.5867	35.1217	38.305
Catenin-a1	Nontoxin	Catenin-a1	10.99	12.08	23.85	14.73	26.01	23.91	15.64	21.55	18.595	11.535
Catenin-b1-1	Nontoxin	Catenin-b1-1	36.89	62.8	51.16	46.01	95.21	89.05	50.2833	76.7567	63.52	49.845
CathepsinB	Nontoxin	CathepsinB	176.16	151.26	210.14	134.45	172.86	197.57	179.187	168.293	173.74	163.71
CathepsinD	Nontoxin	CathepsinD	85.04	75.38	68.39	49.93	67.22	62.26	76.27	59.8033	68.0367	80.21
CathepsinZ	Nontoxin	CathepsinZ	33.35	46.22	71.61	39.9	73.1	59.44	50.3933	57.48	53.9367	39.785
CATL1	Nontoxin	CATL1	107.75	95.89	113.43	138.14	211.73	170.82	105.69	173.563	139.627	101.82
CaUptake-1	Nontoxin	CaUptake-1	7.04	10.96	19.27	8.66	10.72	12.95	12.4233	10.7767	11.6	9
Caveolin1	Nontoxin	Caveolin1	4.18	28.99	23.68	7.92	13.07	13.78	18.95	11.59	15.27	16.585
Caveolin2	Nontoxin	Caveolin2	14.29	29.17	16.06	4.92	15.22	22.04	19.84	14.06	16.95	21.73
CCAATD	Nontoxin	CCAATD	51.61	143.96	149.25	30.22	157.21	50.75	114.94	79.3933	97.1667	97.785
Ccd115	Nontoxin	Ccd115	26.16	21.53	27.35	13.77	22.25	13.96	25.0133	16.66	20.8367	23.845
ccd149	Nontoxin	ccd149	10.69	14.68	31.98	21.97	25.64	24.91	19.1167	24.1733	21.645	12.685
CCD25	Nontoxin	CCD25	6.64	7.11	18.1	10.93	6.4	13.68	10.6167	10.3367	10.4767	6.875
CCD58	Nontoxin	CCD58	15.18	43.45	47.76	20.38	20.12	22.85	35.4633	21.1167	28.29	29.315
CCDC120	Nontoxin	CCDC120	12.3	13.13	13.13	8.5	9.42	7.79	12.8533	8.57	10.7117	12.715
CCDC124	Nontoxin	CCDC124	13.29	20.92	37.28	15.31	14.57	14.55	23.83	14.81	19.32	17.105
CCDC126	Nontoxin	CCDC126	8.34	8.88	4.62	5.79	7.88	16.9	7.28	10.19	8.735	8.61
CCDC130	Nontoxin	CCDC130	9.48	7.35	10.44	13.69	12.85	12.14	9.09	12.8933	10.9917	8.415
CCDC134	Nontoxin	CCDC134	18.77	9.96	15.69	11.65	22.87	20.79	14.8067	18.4367	16.6217	14.365
CCDC75	Nontoxin	CCDC75	25.05	24.88	21.47	24.75	34.16	34.58	23.8	31.1633	27.4817	24.965
CCDC-94	Nontoxin	CCDC-94	3.67	3.83	12.28	5.63	8.15	9.25	6.59333	7.67667	7.135	3.75
CCHCCH2	Nontoxin	CCHCCH2	637.43	455.82	281.01	428.64	231.08	293.74	458.087	317.82	387.953	546.625
CCHCCHD7	Nontoxin	CCHCCHD7	14.81	42.94	37.69	29.91	22.86	19.48	31.8133	24.0833	27.9483	28.875
CCHCCHDC3	Nontoxin	CCHCCHDC3	80.29	87.83	56.6	47.83	32.29	34.47	74.9067	38.1967	56.5517	84.06
CCHL	Nontoxin	CCHL	63.24	156.84	70.57	61.21	70.49	55.37	96.8833	62.3567	79.62	110.04
CD033	Nontoxin	CD033	7.15	11.55	21.99	18.54	17.22	12.65	13.5633	16.1367	14.85	9.35
CD151Antigen	Nontoxin	CD151Antigen	31.23	26.51	26.49	24.4	51.34	33.23	28.0767	36.3233	32.2	28.87
CD2AntCytTail2	Nontoxin	CD2AntCytTail2	24.67	144.58	59.26	30.95	98.44	55.63	76.17	61.6733	68.9217	84.625
CD2Assoc	Nontoxin	CD2Assoc	12.89	12.11	41.25	18.61	22.44	19.82	22.0833	20.29	21.1867	12.5
CD3-g	Nontoxin	CD3-g	4.46	12.78	3.95	17.42	6.03	19.48	7.06333	14.31	10.6867	8.62
CD63	Nontoxin	CD63	363.57	363.43	578.58	387.02	441.98	429.31	435.193	419.437	427.315	363.5
CD81	Nontoxin	CD81	14.93	27.99	16.57	31.69	60.34	39.74	19.83	43.9233	31.8767	21.46
CD82	Nontoxin	CD82	121.29	85.73	166.62	159.64	291.94	220.65	124.547	224.077	174.312	103.51
CD9	Nontoxin	CD9	88.27	175.13	186.09	162.2	197.4	151.79	149.83	170.463	160.147	131.7
CDC26	Nontoxin	CDC26	23.61	34.15	51.68	0	10.95	9.37	36.48	6.77333	21.6267	28.88
CDC28Kinase-1B	Nontoxin	CDC28Kinase-1B	31.55	10.76	20.17	37.59	21.66	17.97	20.8267	25.74	23.2833	21.155
CDC42	Nontoxin	CDC42	55.91	128.96	131.99	131.67	129.86	107.64	105.62	123.057	114.338	92.435
CDC42-1	Nontoxin	CDC42-1	0	6.15	47.06	11.28	36.09	17.97	17.7367	21.78	19.7583	3.075
CDC5	Nontoxin	CDC5	14.04	20.51	25.16	12.79	22.97	16.21	19.9033	17.3233	18.6133	17.275
CDGSH2	Nontoxin	CDGSH2	16.7	22.99	64.87	17.88	27.56	40.78	34.8533	28.74	31.7967	19.845
CDK16	Nontoxin	CDK16	9.4	9.92	15.24	12.08	12.13	12.77	11.52	12.3267	11.9233	9.66
CDK5-1-1	Nontoxin	CDK5-1-1	11.13	14.84	27.67	16.69	17.11	22.89	17.88	18.8967	18.3883	12.985
CDK5-3	Nontoxin	CDK5-3	19.68	51.95	52.5	39.7	78.16	83.37	41.3767	67.0767	54.2267	35.815
Cdk7	Nontoxin	Cdk7	5.08	5.71	3.63	5.37	6.14	4.71	4.80667	5.40667	5.10667	5.395
CDKMAT1	Nontoxin	CDKMAT1	13.63	13.11	14.71	13.46	7.92	20.52	13.8167	13.9667	13.8917	13.37
CDPglyceroltrans	Nontoxin	CDPglyceroltrans	4.19	8.46	9.69	5.57	14.4	5.76	7.44667	8.57667	8.01167	6.325
CDPSOPT	Nontoxin	CDPSOPT	5.53	7.96	4.45	9.5	16.15	8.93	5.98	11.5267	8.75333	6.745
CellCyc50A	Nontoxin	CellCyc50A	35.82	31.46	40.82	36.66	60.56	28.87	36.0333	42.03	39.0317	33.64
CellDeath10	Nontoxin	CellDeath10	51.09	39.09	65.39	57.26	59.53	83.38	51.8567	66.7233	59.29	45.09
CellDeath4-1	Nontoxin	CellDeath4-1	66.15	217.97	476.46	40.82	41.95	48.18	253.527	43.65	148.588	142.06
CellDeath5	Nontoxin	CellDeath5	30.58	63.78	82.33	43.41	21.15	38.24	58.8967	34.2667	46.5817	47.18
CellDeath6	Nontoxin	CellDeath6	4.2	16.93	29.71	6.82	21.64	15.31	16.9467	14.59	15.7683	10.565
CellDiffRCD1	Nontoxin	CellDiffRCD1	10.32	10.67	30.67	12.76	15.55	6.51	17.22	11.6067	14.4133	10.495
CellDivCycle123	Nontoxin	CellDivCycle123	37.31	45.03	56.92	35.1	38.6	44.35	46.42	39.35	42.885	41.17
CellGrowthNucleolar	Nontoxin	CellGrowthNucleolar	15.51	35.73	22.22	16.51	18.24	33.13	24.4867	22.6267	23.5567	25.62
Centrin2	Nontoxin	Centrin2	17.49	22.67	46.43	27.07	16.83	17.87	28.8633	20.59	24.7267	20.08
Centrin-3	Nontoxin	Centrin-3	3.09	5.81	9.83	12.28	8.91	11.55	6.24333	10.9133	8.57833	4.45
CerSynth2	Nontoxin	CerSynth2	26.36	35.39	53.52	30.33	48.89	36.73	38.4233	38.65	38.5367	30.875
C-ets-2	Nontoxin	C-ets-2	5.09	11.4	13.64	6.09	14.36	9.96	10.0433	10.1367	10.09	8.245
ChargedMultivesicular5	Nontoxin	ChargedMultivesicular5	17.14	35.15	37.03	25.2	32.47	30.53	29.7733	29.4	29.5867	26.145
CHID1	Nontoxin	CHID1	11.63	17.58	14.12	12.28	17.1	7.03	14.4433	12.1367	13.29	14.605
CholineTransporter4	Nontoxin	CholineTransporter4	20.68	52.58	50.34	25.92	27.53	0.25	41.2	17.9	29.55	36.63
CholTran2	Nontoxin	CholTran2	5.08	8.72	13.56	5.82	9.85	3.98	9.12	6.55	7.835	6.9
Chondroitin2	Nontoxin	Chondroitin2	10.09	5.93	6.86	13.21	5.27	15.79	7.62667	11.4233	9.525	8.01
CHP1	Nontoxin	CHP1	33.47	26.66	15.18	28.17	60.9	37.02	25.1033	42.03	33.5667	30.065
ChromatinMod1A	Nontoxin	ChromatinMod1A	14.16	19.14	30.68	21.41	26.02	15.63	21.3267	21.02	21.1733	16.65
Chromobox3-1	Nontoxin	Chromobox3-1	42.57	97.17	55.31	44.13	53.46	74.53	65.0167	57.3733	61.195	69.87
Chromobox5	Nontoxin	Chromobox5	6.09	8.54	8.1	9.63	11	17.36	7.57667	12.6633	10.12	7.315
CIAO1	Nontoxin	CIAO1	7.78	15.48	11.47	17	24.9	9.35	11.5767	17.0833	14.33	11.63
CIKS	Nontoxin	CIKS	8.92	13.69	17.74	11.75	11.66	7.29	13.45	10.2333	11.8417	11.305
CitrateSyn	Nontoxin	CitrateSyn	34.5	33.62	53.55	44.11	66.84	52.93	40.5567	54.6267	47.5917	34.06
CJMB042m14	Nontoxin	CJMB042m14	73.42	98.98	133.42	100.52	150.41	128.58	101.94	126.503	114.222	86.2
CKIIa	Nontoxin	CKIIa	84.54	131.72	86.53	78.56	85.56	123.7	100.93	95.94	98.435	108.13
ClassE40	Nontoxin	ClassE40	4.5	6.22	9.68	3.43	10.79	8.48	6.8	7.56667	7.18333	5.36
ClathrinAssembly1	Nontoxin	ClathrinAssembly1	8.47	15.25	18.04	15.38	19.1	16.15	13.92	16.8767	15.3983	11.86
ClathrinInt1	Nontoxin	ClathrinInt1	9.68	12.2	35.9	16.64	19.51	17.21	19.26	17.7867	18.5233	10.94
Claud1	Nontoxin	Claud1	12.62	10.96	10.13	9.9	9.14	7.64	11.2367	8.89333	10.065	11.79
Claud12	Nontoxin	Claud12	5.23	7.21	6.22	6.3	9.47	8.13	6.22	7.96667	7.09333	6.22
Claudin15	Nontoxin	Claudin15	118.3	34.3	211.71	188.4	230.06	190.57	121.437	203.01	162.223	76.3
Claudin4-1	Nontoxin	Claudin4-1	0.84	11.29	20.26	13.62	9.15	3.62	10.7967	8.79667	9.79667	6.065
Claudin7	Nontoxin	Claudin7	47.45	77.84	66.77	56.09	117.47	56.19	64.02	76.5833	70.3017	62.645
Cleavage3	Nontoxin	Cleavage3	15.23	15.25	44.49	13.91	20.5	19.06	24.99	17.8233	21.4067	15.24
Cleavage4	Nontoxin	Cleavage4	10.62	10.57	21.97	6.15	13.38	17.3	14.3867	12.2767	13.3317	10.595
Cleavage5	Nontoxin	Cleavage5	15.32	25.27	12.43	21.01	21.05	25.71	17.6733	22.59	20.1317	20.295
CleftTm1	Nontoxin	CleftTm1	42.74	18.49	42.86	46.43	60.43	65.46	34.6967	57.44	46.0683	30.615
CLIC-1	Nontoxin	CLIC-1	10.46	8.56	12.52	13.18	30.86	21.95	10.5133	21.9967	16.255	9.51
ClICP1	Nontoxin	ClICP1	184.66	260.39	230.21	283.27	231.87	263.48	225.087	259.54	242.313	222.525
Clp1	Nontoxin	Clp1	6.01	8.11	8.11	5.31	12.32	9.11	7.41	8.91333	8.16167	7.06
clpX	Nontoxin	clpX	25.32	28.07	38.34	29.51	32.05	29.64	30.5767	30.4	30.4883	26.695
CMB4c	Nontoxin	CMB4c	18.41	13.69	39.18	12.55	27.51	33.75	23.76	24.6033	24.1817	16.05
CMBP7	Nontoxin	CMBP7	7.77	12.47	11.61	16.67	9.99	10.73	10.6167	12.4633	11.54	10.12
CMVB-2a	Nontoxin	CMVB-2a	10.34	23.73	33.91	29.66	22	39.06	22.66	30.24	26.45	17.035
c-Myc	Nontoxin	c-Myc	176.96	215.95	183.84	73.53	47.67	88.79	192.25	69.9967	131.123	196.455
CNOT8	Nontoxin	CNOT8	31.23	34.01	43.95	29.47	37.57	32.82	36.3967	33.2867	34.8417	32.62
CNPPD1	Nontoxin	CNPPD1	11.24	19.94	29.26	11.38	25.49	11.17	20.1467	16.0133	18.08	15.59
Coatomer-b	Nontoxin	Coatomer-b	32.39	22.58	75.55	67.17	99.04	90.57	43.5067	85.5933	64.55	27.485
Coatomer-bp	Nontoxin	Coatomer-bp	51.23	33.42	145.32	85.37	117.68	136.8	76.6567	113.283	94.97	42.325
Coatomer-d	Nontoxin	Coatomer-d	144.4	133.28	354.34	388.24	219.09	262.79	210.673	290.04	250.357	138.84
Coatomer-e	Nontoxin	Coatomer-e	82.06	54.64	117.33	243.44	184.72	275.46	84.6767	234.54	159.608	68.35
Coatomer-g	Nontoxin	Coatomer-g	14.82	10.02	45.63	23.79	36.71	39.34	23.49	33.28	28.385	12.42
Coatomer-z1	Nontoxin	Coatomer-z1	193.06	136.53	225.95	385.7	325.59	412.1	185.18	374.463	279.822	164.795
Coatomer-z2	Nontoxin	Coatomer-z2	27.95	49.44	74.06	43.42	60.52	74.05	50.4833	59.33	54.9067	38.695
CoenzymeAligase	Nontoxin	CoenzymeAligase	3.53	5.65	33.54	8.92	14.42	11.85	14.24	11.73	12.985	4.59
CoenzymeQBinding-COQ10-B	Nontoxin	CoenzymeQBinding-COQ10-B	23.75	14.06	10.91	26.57	15.25	22.11	16.24	21.31	18.775	18.905
Cofilin2	Nontoxin	Cofilin2	227.64	402.2	319.71	357.92	366.6	357.68	316.517	360.733	338.625	314.92
ColdShockE1	Nontoxin	ColdShockE1	46.56	103.79	180.51	65.91	73.79	87.6	110.287	75.7667	93.0267	75.175
Collagen4-3aBinding	Nontoxin	Collagen4-3aBinding	25.84	21.74	26.21	24.49	31.22	29.86	24.5967	28.5233	26.56	23.79
COMM2	Nontoxin	COMM2	4.46	11.38	16.67	6.68	8.48	6.44	10.8367	7.2	9.01833	7.92
COMM3-2-2	Nontoxin	COMM3-2-2	15.96	17.1	25.77	24.79	31.47	59.25	19.61	38.5033	29.0567	16.53
COMM-4-1	Nontoxin	COMM-4-1	34.73	50.16	34.17	8.91	16.96	19.31	39.6867	15.06	27.3733	42.445
COMM7	Nontoxin	COMM7	14.44	26.81	18.2	17.24	6.73	13.18	19.8167	12.3833	16.1	20.625
COMM-8	Nontoxin	COMM-8	26.04	26.95	12.16	14.1	13.43	14.63	21.7167	14.0533	17.885	26.495
COMM9	Nontoxin	COMM9	22.46	36.93	34.43	34.55	32.47	38.49	31.2733	35.17	33.2217	29.695
ConsPlaMem	Nontoxin	ConsPlaMem	9.16	12.58	20.86	19.87	34.54	16.08	14.2	23.4967	18.8483	10.87
COP9	Nontoxin	COP9	30.02	41.8	41.73	44.56	40.98	48.98	37.85	44.84	41.345	35.91
COP9-2	Nontoxin	COP9-2	13.18	45.45	63.91	22.04	28.07	28.82	40.8467	26.31	33.5783	29.315
COP9-4	Nontoxin	COP9-4	15.35	20.7	17.25	21.3	28.35	28.97	17.7667	26.2067	21.9867	18.025
COP9-7a	Nontoxin	COP9-7a	13.3	20.04	19.21	23.6	31.94	26.12	17.5167	27.22	22.3683	16.67
COP9Signalsome-5	Nontoxin	COP9Signalsome-5	20.98	18.18	31.35	13.4	16.31	29.05	23.5033	19.5867	21.545	19.58
Copine1	Nontoxin	Copine1	10.69	15.42	28.28	10.7	15.52	16.92	18.13	14.38	16.255	13.055
Copine2	Nontoxin	Copine2	5.38	11.33	10.13	7.52	8.35	14.23	8.94667	10.0333	9.49	8.355
Copine3	Nontoxin	Copine3	10.68	8.3	19.17	11.95	24.67	18.21	12.7167	18.2767	15.4967	9.49
CoreBinding-beta	Nontoxin	CoreBinding-beta	25.55	29.11	81.03	38.25	33.01	37.2	45.23	36.1533	40.6917	27.33
Corn4	Nontoxin	Corn4	17.5	19.01	8.99	21.75	16.87	15.75	15.1667	18.1233	16.645	18.255
Cornichon	Nontoxin	Cornichon	29.56	39.24	35.12	47.54	67.53	59.82	34.64	58.2967	46.4683	34.4
Coronin1B	Nontoxin	Coronin1B	34.12	69.76	88.38	41.52	54.74	57.14	64.0867	51.1333	57.61	51.94
Cortactin	Nontoxin	Cortactin	20.39	18.22	37.97	29.47	39.2	44.98	25.5267	37.8833	31.705	19.305
COX19	Nontoxin	COX19	21.99	14.73	54.26	61.24	42.41	48.86	30.3267	50.8367	40.5817	18.36
COX2	Nontoxin	COX2	83.45	76.26	119.35	93.19	100.42	88	93.02	93.87	93.445	79.855
COX4	Nontoxin	COX4	13.99	32.26	47.46	30.66	28.8	27	31.2367	28.82	30.0283	23.125
CoxsackieRec	Nontoxin	CoxsackieRec	28.17	27.95	65.14	49.08	68	43.65	40.42	53.5767	46.9983	28.06
CPIN1	Nontoxin	CPIN1	6.47	17.64	0	14.08	17.52	17.27	8.03667	16.29	12.1633	12.055
CPTP	Nontoxin	CPTP	9.49	4.86	0	9.62	2.29	11.24	4.78333	7.71667	6.25	7.175
CRADD	Nontoxin	CRADD	11.03	7.14	20	13.36	22.05	18.5	12.7233	17.97	15.3467	9.085
CreatineKin	Nontoxin	CreatineKin	1.29	515.28	27.71	633.49	21.95	12.09	181.427	222.51	201.968	258.285
CreatineKinU	Nontoxin	CreatineKinU	48.95	102.8	19.67	16.71	24.74	22.99	57.14	21.48	39.31	75.875
CRIP1	Nontoxin	CRIP1	25.79	44.16	59.31	16.63	56.03	22.97	43.0867	31.8767	37.4817	34.975
CRIPT	Nontoxin	CRIPT	77.98	90.12	196.74	62.73	59.73	55.16	121.613	59.2067	90.41	84.05
Cryptochrome-2	Nontoxin	Cryptochrome-2	8.61	23.07	27.9	13.8	15.2	11.71	19.86	13.57	16.715	15.84
Crystallin-z	Nontoxin	Crystallin-z	11.24	19.74	25.4	16.45	16.31	19.94	18.7933	17.5667	18.18	15.49
CSL4	Nontoxin	CSL4	9.02	14.22	16.44	6.48	10.57	19.2	13.2267	12.0833	12.655	11.62
CSN6A	Nontoxin	CSN6A	8.58	8.39	15.11	5.12	11.14	11.11	10.6933	9.12333	9.90833	8.485
CSRP2	Nontoxin	CSRP2	23.1	37.14	54.07	30.31	37.28	53	38.1033	40.1967	39.15	30.12
CTDNuvEnvPhos1	Nontoxin	CTDNuvEnvPhos1	4.56	9.85	7.5	3.67	6.35	3.03	7.30333	4.35	5.82667	7.205
CTDP2	Nontoxin	CTDP2	9.43	14.4	24.88	15.31	25.18	22.99	16.2367	21.16	18.6983	11.915
C-termBinding-2	Nontoxin	C-termBinding-2	1.68	6.31	9.97	4.82	10.7	3.23	5.98667	6.25	6.11833	3.995
CTerminalBinding1	Nontoxin	CTerminalBinding1	74.08	82.46	140.43	80.72	104.37	93.75	98.99	92.9467	95.9683	78.27
CTermRNAPolPP	Nontoxin	CTermRNAPolPP	3.38	11.18	13.21	5.51	17.49	3.34	9.25667	8.78	9.01833	7.28
CUGBP	Nontoxin	CUGBP	10.82	9.19	21.93	11.39	15.05	16.07	13.98	14.17	14.075	10.005
Cullin1	Nontoxin	Cullin1	9.16	26.8	22.47	15.8	34.24	27.77	19.4767	25.9367	22.7067	17.98
Cullin3	Nontoxin	Cullin3	22.13	21.86	58.9	34.94	37.38	49.15	34.2967	40.49	37.3933	21.995
CuUptake1	Nontoxin	CuUptake1	10.65	5.9	14.94	29.13	32.21	22.89	10.4967	28.0767	19.2867	8.275
CWC15	Nontoxin	CWC15	27.41	48.07	54.92	34.74	36.51	54.77	43.4667	42.0067	42.7367	37.74
CX7A2	Nontoxin	CX7A2	210.71	169.24	183.87	283.71	170.26	291.32	187.94	248.43	218.185	189.975
CXorf56	Nontoxin	CXorf56	15.61	24.42	33.48	17.11	42.71	16.19	24.5033	25.3367	24.92	20.015
CycCO6B1	Nontoxin	CycCO6B1	467.06	285.06	317.81	327.43	225.81	246.03	356.643	266.423	311.533	376.06
CycKinInh1	Nontoxin	CycKinInh1	14.27	52.83	35.7	17.04	68.93	27.87	34.2667	37.9467	36.1067	33.55
CyclinC	Nontoxin	CyclinC	6.91	7.39	3.6	7.67	6.26	8.48	5.96667	7.47	6.71833	7.15
CyclinD1	Nontoxin	CyclinD1	11.06	9.85	21.73	6.84	8.52	14.61	14.2133	9.99	12.1017	10.455
CyclinDepKin4	Nontoxin	CyclinDepKin4	7.64	16.06	37.69	8.78	11.94	8.69	20.4633	9.80333	15.1333	11.85
CyclinDepKin-5	Nontoxin	CyclinDepKin-5	32.48	48.67	23.7	26.31	23.54	23	34.95	24.2833	29.6167	40.575
Cyclin-H1	Nontoxin	Cyclin-H1	9.31	13.21	13.58	12.37	10.66	17.87	12.0333	13.6333	12.8333	11.26
Cyclin-I	Nontoxin	Cyclin-I	10.61	36.34	26.4	20.79	41.71	18.82	24.45	27.1067	25.7783	23.475
CyclinKin-10	Nontoxin	CyclinKin-10	10.27	17.06	12.64	7.95	9.32	12.66	13.3233	9.97667	11.65	13.665
CyclinY	Nontoxin	CyclinY	10.8	13.28	28.99	10.88	17.32	7.77	17.69	11.99	14.84	12.04
CyclophilinLigand	Nontoxin	CyclophilinLigand	3.77	4.24	9.14	6.15	6.34	3.03	5.71667	5.17333	5.445	4.005
CylinKin1	Nontoxin	CylinKin1	4.04	6.17	6.26	4.16	4.76	5.32	5.49	4.74667	5.11833	5.105
CysGly1	Nontoxin	CysGly1	32.68	209.53	273.85	64.81	59.48	80.76	172.02	68.35	120.185	121.105
CysProt-ATG4A	Nontoxin	CysProt-ATG4A	13.91	12.62	28.07	20.72	44.43	30.19	18.2	31.78	24.99	13.265
CysProt-ATG4C	Nontoxin	CysProt-ATG4C	9.65	23.96	30.88	8.97	7.53	11.41	21.4967	9.30333	15.4	16.805
CysString	Nontoxin	CysString	14.82	16.43	22.13	27.62	26.29	24.89	17.7933	26.2667	22.03	15.625
CystathioneBSyn	Nontoxin	CystathioneBSyn	10.8	9.22	28.63	27.12	27.1	26.31	16.2167	26.8433	21.53	10.01
CystathioneLyase	Nontoxin	CystathioneLyase	19.36	2.76	54.17	18.27	22.08	18.95	25.43	19.7667	22.5983	11.06
CystatinB	Nontoxin	CystatinB	286.68	216.11	447.71	478.81	538.16	422.95	316.833	479.973	398.403	251.395
CysteineProtease-ATG4B-a	Nontoxin	CysteineProtease-ATG4B-a	4.78	4.61	6.85	5.83	6.59	4.99	5.41333	5.80333	5.60833	4.695
CystNeph	Nontoxin	CystNeph	16.03	17.42	34.97	38.19	46.98	37.74	22.8067	40.97	31.8883	16.725
Cytb5	Nontoxin	Cytb5	76.62	106.11	150.8	115.25	81.72	134.27	111.177	110.413	110.795	91.365
Cyt-b561	Nontoxin	Cyt-b561	18.44	12.08	27.85	17.69	24.66	10.9	19.4567	17.75	18.6033	15.26
CytB-c1-2	Nontoxin	CytB-c1-2	217.07	175.59	127.95	200.59	151.17	194.21	173.537	181.99	177.763	196.33
Cytb-c1-6	Nontoxin	Cytb-c1-6	991.99	689.43	739.24	933.07	502.9	1305.46	806.887	913.81	860.348	840.71
CytB-c1-7	Nontoxin	CytB-c1-7	632.52	552.57	467.66	513.57	288.2	455.78	550.917	419.183	485.05	592.545
CytB-c1-8	Nontoxin	CytB-c1-8	427.12	377.64	251.29	331.57	229.2	340.79	352.017	300.52	326.268	402.38
CytB-c1-9	Nontoxin	CytB-c1-9	2084.9	1216.57	1424.46	1066.18	702.63	1137.73	1575.31	968.847	1272.08	1650.74
CytBRed1	Nontoxin	CytBRed1	0.9	12.43	7.51	13.72	36.99	9.62	6.94667	20.11	13.5283	6.665
CytC	Nontoxin	CytC	320.17	84.78	86.83	176.85	84.19	193.04	163.927	151.36	157.643	202.475
CytC-c1-1	Nontoxin	CytC-c1-1	193.38	145.58	118.31	156.75	130.93	158.7	152.423	148.793	150.608	169.48
CytcCOIV	Nontoxin	CytcCOIV	262.46	281.04	152.04	172.29	122.08	112.22	231.847	135.53	183.688	271.75
CytCCuChap	Nontoxin	CytCCuChap	439.31	496.86	702.05	285.31	598.49	290.12	546.073	391.307	468.69	468.085
CytCO7A	Nontoxin	CytCO7A	87.68	151.86	112.2	106.23	84.46	85.77	117.247	92.1533	104.7	119.77
CytCO7C	Nontoxin	CytCO7C	2200.65	1650.19	2303.31	1713.66	767.38	1829.13	2051.38	1436.72	1744.05	1925.42
CytCOVIIb	Nontoxin	CytCOVIIb	2166.12	1409.11	1613.48	710.54	389.8	1111.37	1729.57	737.237	1233.4	1787.61
Cytidylyltransferase	Nontoxin	Cytidylyltransferase	6.33	6.9	26.02	9.1	13.93	14.45	13.0833	12.4933	12.7883	6.615
CytokineSigRep5	Nontoxin	CytokineSigRep5	10.58	5.25	5.84	6.98	10.83	4.62	7.22333	7.47667	7.35	7.915
CytP4502-20A1	Nontoxin	CytP4502-20A1	22.29	35.23	35.5	22	27.16	26.66	31.0067	25.2733	28.14	28.76
CytP450-2J5-2	Nontoxin	CytP450-2J5-2	0.15	90.55	92.65	1.96	1.6	2.43	61.1167	1.99667	31.5567	45.35
d3PGDH	Nontoxin	d3PGDH	99.2	362.88	342.3	59.24	66.01	63.76	268.127	63.0033	165.565	231.04
DAAF4	Nontoxin	DAAF4	15.8	12.33	23.68	9.87	10.37	9.65	17.27	9.96333	13.6167	14.065
DAD1	Nontoxin	DAD1	998.47	621.02	752.19	1389.21	949.64	1228.87	790.56	1189.24	989.9	809.745
DAZ-2	Nontoxin	DAZ-2	31.8	78.26	56.23	59.08	88.22	27.03	55.43	58.11	56.77	55.03
DB1CUL4	Nontoxin	DB1CUL4	25.57	47.97	41.04	29.41	34.18	31.72	38.1933	31.77	34.9817	36.77
DCCInt13-b	Nontoxin	DCCInt13-b	4.96	6.77	21.78	4.02	11.3	5.81	11.17	7.04333	9.10667	5.865
DCN1-4-1	Nontoxin	DCN1-4-1	5.67	8.02	19.75	8.16	20.04	8.38	11.1467	12.1933	11.67	6.845
DCN1-5	Nontoxin	DCN1-5	84.37	39.42	62.9	191.83	191.69	199.25	62.23	194.257	128.243	61.895
DCTN6	Nontoxin	DCTN6	56.11	48.35	106.25	56.34	49.08	137.76	70.2367	81.06	75.6483	52.23
DDB1-7	Nontoxin	DDB1-7	10.41	16.73	11.75	14.23	27.51	25.38	12.9633	22.3733	17.6683	13.57
DDB1-CUL4-11	Nontoxin	DDB1-CUL4-11	19.63	33.54	50.76	36.68	71.76	32.45	34.6433	46.9633	40.8033	26.585
DDB1-CUL4-13	Nontoxin	DDB1-CUL4-13	15.09	15.85	26.31	20.6	17.66	19.56	19.0833	19.2733	19.1783	15.47
DDB1-CUL4-8	Nontoxin	DDB1-CUL4-8	30.27	43.67	63.52	54.22	60.46	44.33	45.82	53.0033	49.4117	36.97
DDPOS	Nontoxin	DDPOS	159.75	86.16	173.31	223.24	265.66	204.44	139.74	231.113	185.427	122.955
DDPOS48	Nontoxin	DDPOS48	291.61	161.14	184.52	298.88	350.4	280.14	212.423	309.807	261.115	226.375
DDPOSGT-STT3B	Nontoxin	DDPOSGT-STT3B	35.88	21.9	50.13	54.2	188.97	127.82	35.97	123.663	79.8167	28.89
DDPOSPGT2	Nontoxin	DDPOSPGT2	184.95	80.62	130.78	246.21	323.98	243.9	132.117	271.363	201.74	132.785
DDPOSPGT-STT3A	Nontoxin	DDPOSPGT-STT3A	182.48	135.78	139.74	290.48	305.58	277.99	152.667	291.35	222.008	159.13
Deacylase1	Nontoxin	Deacylase1	8.19	4.92	27.54	13.45	16.01	17.1	13.55	15.52	14.535	6.555
DeathAss1	Nontoxin	DeathAss1	471.21	331.62	696.96	618.45	478.42	543.83	499.93	546.9	523.415	401.415
DeathEff	Nontoxin	DeathEff	4.71	12.65	15.07	8.73	20.23	2.37	10.81	10.4433	10.6267	8.68
Decorin	Nontoxin	Decorin	9.44	58.92	82.33	4.55	4.72	4.53	50.23	4.6	27.415	34.18
DehydrocholesterolRed	Nontoxin	DehydrocholesterolRed	5.36	5.23	10.44	5.26	6.67	5.62	7.01	5.85	6.43	5.295
DehydrodolichylDiPSyn	Nontoxin	DehydrodolichylDiPSyn	7.34	4.45	7.09	3.55	4.23	9.72	6.29333	5.83333	6.06333	5.895
Delte-4	Nontoxin	Delte-4	8.65	8.04	8.96	6.56	17.92	10.38	8.55	11.62	10.085	8.345
DensityReg	Nontoxin	DensityReg	39.3	54.83	83.75	53.81	41.32	80.41	59.2933	58.5133	58.9033	47.065
DeoxyhypusineH	Nontoxin	DeoxyhypusineH	9.57	7.27	22.33	19.99	13.01	12.45	13.0567	15.15	14.1033	8.42
Derlin1	Nontoxin	Derlin1	39.16	22.6	42.14	42.05	81.9	46.93	34.6333	56.96	45.7967	30.88
Derlin2	Nontoxin	Derlin2	42.23	20.57	42.45	65.88	133.93	69.42	35.0833	89.7433	62.4133	31.4
DES1	Nontoxin	DES1	32.82	15.03	35.65	18.06	33.94	21.95	27.8333	24.65	26.2417	23.925
DET1	Nontoxin	DET1	20.68	31.74	47.16	48.2	30.59	35.85	33.1933	38.2133	35.7033	26.21
DevRegGTP1	Nontoxin	DevRegGTP1	19.51	29.5	58.73	24.53	33.52	29.98	35.9133	29.3433	32.6283	24.505
DH-Reductase-SDR1	Nontoxin	DH-Reductase-SDR1	28.53	52.73	93.21	22.23	43.61	33.79	58.1567	33.21	45.6833	40.63
Diablo	Nontoxin	Diablo	11.06	28	32.43	21.37	29.06	20.31	23.83	23.58	23.705	19.53
DiacylglycerolLipase-a	Nontoxin	DiacylglycerolLipase-a	52.9	11.17	12.48	70.66	85.95	60.94	25.5167	72.5167	49.0167	32.035
DihydRed	Nontoxin	DihydRed	13.46	26.23	77.39	22.18	16.89	15.48	39.0267	18.1833	28.605	19.845
DihydrolipoylDH	Nontoxin	DihydrolipoylDH	53.39	47.3	77.39	53.41	52.13	42.36	59.36	49.3	54.33	50.345
DihydroxyacetonePAcyltrans	Nontoxin	DihydroxyacetonePAcyltrans	12.22	28.48	18.81	16.26	16.04	17.88	19.8367	16.7267	18.2817	20.35
dimethyladenosineTransferase1	Nontoxin	dimethyladenosineTransferase1	10.08	11.16	13.63	16.43	15.43	20.05	11.6233	17.3033	14.4633	10.62
Dioxygenase	Nontoxin	Dioxygenase	13.96	9.42	42.67	3.63	3.95	13.54	22.0167	7.04	14.5283	11.69
Dipeptidase	Nontoxin	Dipeptidase	9.15	22.02	45.93	12.94	9.96	14.64	25.7	12.5133	19.1067	15.585
DipeptidylPeptidase3	Nontoxin	DipeptidylPeptidase3	14.35	16.88	18.89	25.86	23.58	19.91	16.7067	23.1167	19.9117	15.615
DiphosphomevalonateDecarb	Nontoxin	DiphosphomevalonateDecarb	14.8	17.12	29.31	14.72	12.67	14.41	20.41	13.9333	17.1717	15.96
DJ1	Nontoxin	DJ1	472.07	601.3	404.1	229.08	120.03	210.44	492.49	186.517	339.503	536.685
DLRB1	Nontoxin	DLRB1	41.3	43.14	83.91	51.72	51.07	100.61	56.1167	67.8	61.9583	42.22
DMAT	Nontoxin	DMAT	11.23	27.08	26.77	17.45	21.53	19.04	21.6933	19.34	20.5167	19.155
DMNOF5	Nontoxin	DMNOF5	3.48	64.86	22.34	5.23	2.19	3.86	30.2267	3.76	16.9933	34.17
DNABindID3	Nontoxin	DNABindID3	295.44	228.76	224.58	245.99	360.44	384.2	249.593	330.21	289.902	262.1
DNABindingDeath2	Nontoxin	DNABindingDeath2	21.74	30.95	35.53	35.2	87.69	30.3	29.4067	51.0633	40.235	26.345
DNADamage3	Nontoxin	DNADamage3	10.65	2.5	1.8	5.29	13.74	3.47	4.98333	7.5	6.24167	6.575
DNADamage4	Nontoxin	DNADamage4	21.87	25.74	25.48	20.03	46.76	30.46	24.3633	32.4167	28.39	23.805
DNADamageBinding1	Nontoxin	DNADamageBinding1	8.38	15.79	16.97	18.85	24.98	18.39	13.7133	20.74	17.2267	12.085
DnaDorRMAPolII	Nontoxin	DnaDorRMAPolII	47.47	97.52	82.83	57.58	66.16	50.75	75.94	58.1633	67.0517	72.495
dnaJ-A1	Nontoxin	dnaJ-A1	20.11	15.78	34.5	26.63	31.52	47.03	23.4633	35.06	29.2617	17.945
dnaJA2	Nontoxin	dnaJA2	69.92	142	151.26	75.45	69.03	83.18	121.06	75.8867	98.4733	105.96
dnaJ-B1	Nontoxin	dnaJ-B1	18.12	26.51	43.63	28.54	33.27	35.92	29.42	32.5767	30.9983	22.315
DnaJ-B11	Nontoxin	DnaJ-B11	142.63	48.17	198.43	98.47	250.35	134.93	129.743	161.25	145.497	95.4
dnaJ-B12	Nontoxin	dnaJ-B12	4.08	9.08	10.6	5.84	7.04	6.93	7.92	6.60333	7.26167	6.58
dnaJ-B14	Nontoxin	dnaJ-B14	7.33	5.26	10.8	6.13	9.11	6.47	7.79667	7.23667	7.51667	6.295
dnaJ-B9	Nontoxin	dnaJ-B9	86.1	22.09	52.17	159.19	434.15	239.49	53.4533	277.61	165.532	54.095
DnaJC1	Nontoxin	DnaJC1	22.22	26.32	32.68	36.19	70.06	91.59	27.0733	65.9467	46.51	24.27
dnaJ-C10	Nontoxin	dnaJ-C10	5.55	5.71	6.29	19.08	54.64	27.47	5.85	33.73	19.79	5.63
dnaJ-C2	Nontoxin	dnaJ-C2	8.54	23.33	14.21	12.94	15.2	19.58	15.36	15.9067	15.6333	15.935
dnaJ-C3-1	Nontoxin	dnaJ-C3-1	75.67	8.52	35.16	372	778.09	405.46	39.7833	518.517	279.15	42.095
dnaJ-C3-2	Nontoxin	dnaJ-C3-2	23.99	13.19	32.51	27.43	48.21	33.46	23.23	36.3667	29.7983	18.59
DnaJC7	Nontoxin	DnaJC7	4.61	11.22	14.75	11.36	16.73	13	10.1933	13.6967	11.945	7.915
dnaJ-C9	Nontoxin	dnaJ-C9	11.28	26.23	20.42	20.22	15.39	28.82	19.31	21.4767	20.3933	18.755
DNALyase	Nontoxin	DNALyase	5.5	12.64	15.64	6.42	9.97	22.77	11.26	13.0533	12.1567	9.07
DNAPol-b	Nontoxin	DNAPol-b	9.17	35.57	35.74	17.26	10.95	16.14	26.8267	14.7833	20.805	22.37
DnaPolD4	Nontoxin	DnaPolD4	27.54	22.96	26.81	18.51	27.7	20.68	25.77	22.2967	24.0333	25.25
DNJB4	Nontoxin	DNJB4	4.58	9.02	4.1	4.14	6.23	5.97	5.9	5.44667	5.67333	6.8
DolicholPMannosyltrans	Nontoxin	DolicholPMannosyltrans	14.45	35.66	46.42	25.78	25.19	42.17	32.1767	31.0467	31.6117	25.055
DolichPmbReg	Nontoxin	DolichPmbReg	11.52	13.5	5.38	14.95	17.15	21.91	10.1333	18.0033	14.0683	12.51
Dolichylphosphatase1	Nontoxin	Dolichylphosphatase1	13.98	11.24	12.94	25.19	26.94	36.94	12.72	29.69	21.205	12.61
DOPDB	Nontoxin	DOPDB	128.59	731.58	280.54	83.13	62.04	90.58	380.237	78.5833	229.41	430.085
DownSyn3	Nontoxin	DownSyn3	12.3	13.11	27.55	17.76	17.64	13.13	17.6533	16.1767	16.915	12.705
DPbGT	Nontoxin	DPbGT	48.22	49.87	96.21	41.79	42.7	63.91	64.7667	49.4667	57.1167	49.045
DPCD	Nontoxin	DPCD	5.47	13.31	13.76	12.98	9.06	13.68	10.8467	11.9067	11.3767	9.39
DPIPPPH1	Nontoxin	DPIPPPH1	14.99	14.72	49.86	25	24.88	34.7	26.5233	28.1933	27.3583	14.855
DPIPPPHydrolase2	Nontoxin	DPIPPPHydrolase2	4.65	3.81	9.7	5.71	7.9	6.07	6.05333	6.56	6.30667	4.23
DPP4a	Nontoxin	DPP4a	18.84	20.28	107.12	19.89	32.74	29.89	48.7467	27.5067	38.1267	19.56
Dpy30	Nontoxin	Dpy30	44.15	58.56	95.96	61.16	59.9	84.98	66.2233	68.68	67.4517	51.355
Dpyr5CarSyn	Nontoxin	Dpyr5CarSyn	13.35	9.47	154.07	13.27	23.25	18.24	58.9633	18.2533	38.6083	11.41
drebrin1	Nontoxin	drebrin1	31.09	48.8	67.42	46.13	39.16	46.37	49.1033	43.8867	46.495	39.945
DSPP23	Nontoxin	DSPP23	5.5	22.98	32.3	14.56	7.92	1.86	20.26	8.11333	14.1867	14.24
dsRNAStauf1	Nontoxin	dsRNAStauf1	46.16	60.4	123	53.17	49.38	57.37	76.52	53.3067	64.9133	53.28
dsTPK3	Nontoxin	dsTPK3	4.51	4.24	5.32	5.78	7.72	6.31	4.69	6.60333	5.64667	4.375
Dtyrdeacylase2	Nontoxin	Dtyrdeacylase2	22.32	10	34.6	19.11	27.57	41.59	22.3067	29.4233	25.865	16.16
DualMitKinKin4	Nontoxin	DualMitKinKin4	9.43	10.69	12.97	11.26	14.87	12.11	11.03	12.7467	11.8883	10.06
DualSpecKin-CLK3	Nontoxin	DualSpecKin-CLK3	15.92	18.58	21.85	18.33	27.17	15.63	18.7833	20.3767	19.58	17.25
DualSpecKinKin2	Nontoxin	DualSpecKinKin2	2.7	5.26	9.33	8.15	10.12	8.91	5.76333	9.06	7.41167	3.98
DualSpecPP1	Nontoxin	DualSpecPP1	38.57	47.64	22.16	35.76	43.4	27.81	36.1233	35.6567	35.89	43.105
DualSpecPP19	Nontoxin	DualSpecPP19	3.59	12.93	5.59	6.82	4.06	8.48	7.37	6.45333	6.91167	8.26
DUS6	Nontoxin	DUS6	6.09	6.13	12.32	6.55	8.91	13.69	8.18	9.71667	8.94833	6.11
Dynactin2	Nontoxin	Dynactin2	27.97	50.69	65.95	44.46	38.02	54.61	48.2033	45.6967	46.95	39.33
Dynactin3	Nontoxin	Dynactin3	124.04	78.1	88.2	160.26	119.12	121.92	96.78	133.767	115.273	101.07
Dynactin-5	Nontoxin	Dynactin-5	30.93	46.1	31.46	39.27	33.01	22.96	36.1633	31.7467	33.955	38.515
Dynamin2	Nontoxin	Dynamin2	9.85	13.41	24.59	17.38	27.41	19.25	15.95	21.3467	18.6483	11.63
DyneinLight1	Nontoxin	DyneinLight1	70.55	87.82	186.09	114.96	51.29	125.74	114.82	97.33	106.075	79.185
DyneinLight2	Nontoxin	DyneinLight2	47.92	97.92	79.75	97.84	111.9	111.54	75.1967	107.093	91.145	72.92
DyneinLightRdblk2	Nontoxin	DyneinLightRdblk2	138.35	52.73	38.46	135.99	47.42	95.74	76.5133	93.05	84.7817	95.54
DyneinTctex1	Nontoxin	DyneinTctex1	42.99	46.83	75.54	47.12	28.33	65.95	55.12	47.1333	51.1267	44.91
e2FPhos	Nontoxin	e2FPhos	9.1	14.5	25.02	24.26	26.4	29.85	16.2067	26.8367	21.5217	11.8
E2Q2	Nontoxin	E2Q2	16.08	32.48	44.47	23.27	21.05	24.44	31.01	22.92	26.965	24.28
E3-SUMO	Nontoxin	E3-SUMO	10.53	15.22	16.26	5.85	19.6	10.6	14.0033	12.0167	13.01	12.875
E3UFM1Lig1	Nontoxin	E3UFM1Lig1	26.11	47.15	68.22	37.87	60.09	48.84	47.16	48.9333	48.0467	36.63
EA47	Nontoxin	EA47	99.29	272.36	0	0	0	0.79	123.883	0.263333	62.0733	185.825
EAPT1	Nontoxin	EAPT1	10.45	7.95	15.04	11.91	15.88	14.01	11.1467	13.9333	12.54	9.2
ECE1	Nontoxin	ECE1	9.81	16.68	23.13	16.2	32.34	17.67	16.54	22.07	19.305	13.245
EDRK1	Nontoxin	EDRK1	636.07	650.72	1170.79	662.15	611.96	721.1	819.193	665.07	742.132	643.395
EF1	Nontoxin	EF1	39.65	53.76	73	53.1	83.62	73.44	55.47	70.0533	62.7617	46.705
EF-1a1	Nontoxin	EF-1a1	2436.53	7828.27	6867.5	4248	4158.2	3628.85	5710.77	4011.68	4861.23	5132.4
EF-1a2	Nontoxin	EF-1a2	1.42	70.12	6.21	154.17	8.57	5.91	25.9167	56.2167	41.0667	35.77
EF-1b	Nontoxin	EF-1b	329.76	1317.88	996.04	703.25	533.99	555.07	881.227	597.437	739.332	823.82
EF1D	Nontoxin	EF1D	112.51	537.98	291.11	206.4	182.87	168.7	313.867	185.99	249.928	325.245
EF-1d	Nontoxin	EF-1d	111.62	551.25	507.2	292.45	158.46	157.77	390.023	202.893	296.458	331.435
EF-1g	Nontoxin	EF-1g	254.01	1186.92	757.58	586.04	708.18	493.41	732.837	595.877	664.357	720.465
EF-2	Nontoxin	EF-2	552.08	2069.93	2865.13	1047.68	1502.61	860.01	1829.05	1136.77	1482.91	1311
EF2Kin	Nontoxin	EF2Kin	12.57	28.94	80.97	6.43	14.31	12.63	40.8267	11.1233	25.975	20.755
EF-A-Nterm	Nontoxin	EF-A-Nterm	9.6	15.81	16.3	21.14	14.21	17.99	13.9033	17.78	15.8417	12.705
EF-B2	Nontoxin	EF-B2	142.02	391.64	169.36	189.67	272.96	310.49	234.34	257.707	246.023	266.83
EF-SPT4	Nontoxin	EF-SPT4	84.75	98.87	120.68	108.77	74.12	151.38	101.433	111.423	106.428	91.81
EGFRecKin8	Nontoxin	EGFRecKin8	11.47	5.86	6.05	22.42	35.03	39.84	7.79333	32.43	20.1117	8.665
EGK06895	Nontoxin	EGK06895	248.16	299.3	222.61	221.56	147.18	141.87	256.69	170.203	213.447	273.73
EHdom3	Nontoxin	EHdom3	3.13	7.16	11.96	5.34	12.34	12.81	7.41667	10.1633	8.79	5.145
EIF1AD	Nontoxin	EIF1AD	24.77	13.25	38.93	20.27	11.03	27.03	25.65	19.4433	22.5467	19.01
EIF3J	Nontoxin	EIF3J	75.3	105.72	184.53	87.56	84.23	124.81	121.85	98.8667	110.358	90.51
ElastaseInhib	Nontoxin	ElastaseInhib	71.65	127.45	103.01	114.36	89.9	153.14	100.703	119.133	109.918	99.55
ElecTransferFlava	Nontoxin	ElecTransferFlava	70.09	64.98	55.69	77.52	81.11	82.94	63.5867	80.5233	72.055	67.535
ELL-2	Nontoxin	ELL-2	19.24	36.14	72.05	32.41	24.57	33.55	42.4767	30.1767	36.3267	27.69
Elongation1	Nontoxin	Elongation1	17.24	35.59	39.38	22.33	36.88	27.67	30.7367	28.96	29.8483	26.415
ElongFattyAcid5	Nontoxin	ElongFattyAcid5	7.23	5.88	5.36	7.01	14.34	10.17	6.15667	10.5067	8.33167	6.555
EMP1	Nontoxin	EMP1	11.4	62.91	68.64	17.13	13.29	21.59	47.65	17.3367	32.4933	37.155
EMP2	Nontoxin	EMP2	4.94	9.09	13.1	2.34	6.68	8.4	9.04333	5.80667	7.425	7.015
emp24-2	Nontoxin	emp24-2	164.82	109.71	496.07	350.22	470.42	317.93	256.867	379.523	318.195	137.265
emp24-9	Nontoxin	emp24-9	156.28	44.81	288.4	218.15	405.32	246.58	163.163	290.017	226.59	100.545
Endopeptidase	Nontoxin	Endopeptidase	2.56	10.8	4.99	2.88	8.42	7.87	6.11667	6.39	6.25333	6.68
Endophilin-A2	Nontoxin	Endophilin-A2	9.1	20.57	58.08	22.14	36.98	21.92	29.25	27.0133	28.1317	14.835
EndophilinB1	Nontoxin	EndophilinB1	34.36	44.07	44.6	34.22	33.14	36.3	41.01	34.5533	37.7817	39.215
Endoplasmin	Nontoxin	Endoplasmin	340.8	50.12	97.11	2136.07	3676.27	2172.9	162.677	2661.75	1412.21	195.46
EndothelialDiff1	Nontoxin	EndothelialDiff1	651.02	958.48	1000.85	701.16	448.65	785.72	870.117	645.177	757.647	804.75
EnhBinding-g	Nontoxin	EnhBinding-g	32.28	25.66	70.58	43.5	81.48	57.62	42.84	60.8667	51.8533	28.97
EnhRudimentary	Nontoxin	EnhRudimentary	105.36	104.69	179.27	178.38	148.06	239	129.773	188.48	159.127	105.025
EnolasePhosphatase-E1	Nontoxin	EnolasePhosphatase-E1	8.97	11.79	34.29	6.4	9.28	19.1	18.35	11.5933	14.9717	10.38
ENTPDPHydrolase6	Nontoxin	ENTPDPHydrolase6	24.59	22.24	25.71	13.35	18.29	16.97	24.18	16.2033	20.1917	23.415
ENTPDPHydrolase7	Nontoxin	ENTPDPHydrolase7	15.43	7.18	33.61	16.76	38.2	20.11	18.74	25.0233	21.8817	11.305
ENY2	Nontoxin	ENY2	25.81	43.94	90.9	24.9	36.48	55.17	53.55	38.85	46.2	34.875
EpithelCellAdh	Nontoxin	EpithelCellAdh	100.4	160.42	139.72	130.96	125.36	151.45	133.513	135.923	134.718	130.41
EPS8	Nontoxin	EPS8	9.14	19.05	11.31	13.44	18.59	15.94	13.1667	15.99	14.5783	14.095
Epsin-2	Nontoxin	Epsin-2	13.54	14.77	26.35	22.88	25.57	17.11	18.22	21.8533	20.0367	14.155
ER29	Nontoxin	ER29	112.52	49.93	60.88	158.93	227.96	127.16	74.4433	171.35	122.897	81.225
ER44	Nontoxin	ER44	74.48	34.26	50.21	71.86	137.15	118.69	52.9833	109.233	81.1083	54.37
ERDegEnh3	Nontoxin	ERDegEnh3	34.22	8.61	37.6	37.64	95.37	60.39	26.81	64.4667	45.6383	21.415
ERF3A	Nontoxin	ERF3A	41.72	35.35	58.01	55.89	54.52	73.87	45.0267	61.4267	53.2267	38.535
ERGGIC1	Nontoxin	ERGGIC1	147.39	34.54	41.35	114.93	109.66	115.02	74.4267	113.203	93.815	90.965
ERGI3	Nontoxin	ERGI3	25.63	15.98	42.02	37.95	38.98	37.24	27.8767	38.0567	32.9667	20.805
ERGIC-53	Nontoxin	ERGIC-53	74.33	20.16	246.15	110.14	166.99	149.8	113.547	142.31	127.928	47.245
ER-Golgi2	Nontoxin	ER-Golgi2	41.59	13.86	57.21	94.58	119.56	95.49	37.5533	103.21	70.3817	27.725
ErgosterolBioSyn-28	Nontoxin	ErgosterolBioSyn-28	25.26	9.21	16.26	48.48	130.15	53	16.91	77.21	47.06	17.235
Erlin2	Nontoxin	Erlin2	24.04	14.94	37.4	25.22	32.01	34.51	25.46	30.58	28.02	19.49
ERLumen1	Nontoxin	ERLumen1	4.28	6.87	11.41	15.84	30.92	20.2	7.52	22.32	14.92	5.575
ERLumenRR2	Nontoxin	ERLumenRR2	109.67	117.98	209.86	201.01	325.48	203.87	145.837	243.453	194.645	113.825
ERLumerRec3	Nontoxin	ERLumerRec3	11.6	10.6	61.52	30.45	80.09	35.89	27.9067	48.81	38.3583	11.1
ERUbiq2	Nontoxin	ERUbiq2	7.44	12.99	11.66	8.15	24.3	16.04	10.6967	16.1633	13.43	10.215
ErythMem	Nontoxin	ErythMem	14.23	59.87	235.61	56.04	30.2	70.42	103.237	52.22	77.7283	37.05
ES1	Nontoxin	ES1	17.58	48.17	67.21	14.03	15.35	22.53	44.32	17.3033	30.8117	32.875
EstrogenReceptor-alpha	Nontoxin	EstrogenReceptor-alpha	22.51	17.18	8.86	20.03	15.38	15.08	16.1833	16.83	16.5067	19.845
Etif2A	Nontoxin	Etif2A	9.88	8.54	23.79	17.01	21.88	18.75	14.07	19.2133	16.6417	9.21
Etoposide	Nontoxin	Etoposide	19.55	18.54	21.12	14.77	29.37	14.07	19.7367	19.4033	19.57	19.045
ETS	Nontoxin	ETS	49.45	61.04	81.72	91.36	113.23	138.08	64.07	114.223	89.1467	55.245
ETSElf3	Nontoxin	ETSElf3	27.01	41.88	35.65	20.18	26.13	32.06	34.8467	26.1233	30.485	34.445
EukTIF3H	Nontoxin	EukTIF3H	85.94	330.33	380.84	174.96	175.83	140.53	265.703	163.773	214.738	208.135
EukTran4E	Nontoxin	EukTran4E	60.57	42.76	111.07	78.55	68.04	132.24	71.4667	92.9433	82.205	51.665
EvoToll	Nontoxin	EvoToll	29.59	14.52	29.41	22.8	16.47	26.17	24.5067	21.8133	23.16	22.055
ExchangeTrans3	Nontoxin	ExchangeTrans3	11.65	11.34	35.7	17.4	23.13	17.41	19.5633	19.3133	19.4383	11.495
Exonuclease-RRP44	Nontoxin	Exonuclease-RRP44	6.8	9.98	8.07	6.56	10.7	6.39	8.28333	7.88333	8.08333	8.39
Exosome-RRP42	Nontoxin	Exosome-RRP42	6.97	16.29	5.48	7.96	10.61	13.53	9.58	10.7	10.14	11.63
Exostosin2-1	Nontoxin	Exostosin2-1	10.14	5.67	13.08	6.96	12.4	5.94	9.63	8.43333	9.03167	7.905
Exostosin2-2	Nontoxin	Exostosin2-2	7.67	7.8	13.44	12.17	18.64	9.4	9.63667	13.4033	11.52	7.735
Ezrin	Nontoxin	Ezrin	66.12	132.96	114.61	118.59	127.52	161.79	104.563	135.967	120.265	99.54
F204A	Nontoxin	F204A	30.86	32.53	35.58	24.85	30.88	41.01	32.99	32.2467	32.6183	31.695
FABP4	Nontoxin	FABP4	33.97	832.92	890.3	63.15	15.24	45.67	585.73	41.3533	313.542	433.445
FABPH	Nontoxin	FABPH	8.37	123.13	42.33	12.27	8.34	30.28	57.9433	16.9633	37.4533	65.75
facta2	Nontoxin	facta2	33.65	41.75	75.06	57.29	39.62	48.21	50.1533	48.3733	49.2633	37.7
FactinCapa1	Nontoxin	FactinCapa1	9.37	8.7	14.2	10.54	10.8	11.81	10.7567	11.05	10.9033	9.035
FAHD1	Nontoxin	FAHD1	4.57	8.53	4.25	5.29	6.47	11.29	5.78333	7.68333	6.73333	6.55
FAM104A	Nontoxin	FAM104A	193.21	116.28	150.31	113.58	150.67	84.75	153.267	116.333	134.8	154.745
FAM107A	Nontoxin	FAM107A	22.54	19.44	91.71	3.51	6.68	17.84	44.5633	9.34333	26.9533	20.99
FAM108A	Nontoxin	FAM108A	7.58	13.11	19.95	9.11	11.56	12.45	13.5467	11.04	12.2933	10.345
FAM122B	Nontoxin	FAM122B	19.47	23.58	43.58	25.99	31.58	21.13	28.8767	26.2333	27.555	21.525
FAM136A	Nontoxin	FAM136A	46.72	36.08	94.13	16.33	13.99	35.54	58.9767	21.9533	40.465	41.4
FAM13B	Nontoxin	FAM13B	17.84	12.5	32.08	21.4	28.68	27.15	20.8067	25.7433	23.275	15.17
FAM158A	Nontoxin	FAM158A	7.59	12.32	13.1	23.46	26.65	14.52	11.0033	21.5433	16.2733	9.955
FAM168B	Nontoxin	FAM168B	6.05	13.32	25.77	8.72	19.23	16.57	15.0467	14.84	14.9433	9.685
FAM173A	Nontoxin	FAM173A	6.08	6.04	20.12	6.77	6.82	10.08	10.7467	7.89	9.31833	6.06
FAM18B1	Nontoxin	FAM18B1	35.42	18.95	71.61	35.73	44.02	28.5	41.9933	36.0833	39.0383	27.185
FAM195B	Nontoxin	FAM195B	12.99	18.61	20.35	61.24	14.14	20.49	17.3167	31.9567	24.6367	15.8
FAM203A	Nontoxin	FAM203A	44.69	55.52	47.4	17.15	24.21	24.32	49.2033	21.8933	35.5483	50.105
FAM32A	Nontoxin	FAM32A	147.01	216.13	412.82	206.51	141.1	363.71	258.653	237.107	247.88	181.57
FAM36A	Nontoxin	FAM36A	5.6	10.42	32.36	12.84	22.23	17.36	16.1267	17.4767	16.8017	8.01
FAM3A	Nontoxin	FAM3A	56.57	38.1	93.01	32.73	32.18	32.28	62.56	32.3967	47.4783	47.335
FAM3B	Nontoxin	FAM3B	107.23	75.93	246.3	145.55	123.76	184.19	143.153	151.167	147.16	91.58
FAM3C	Nontoxin	FAM3C	11.63	11.68	33.83	11.42	12.63	14.69	19.0467	12.9133	15.98	11.655
FAM3D	Nontoxin	FAM3D	61.33	31.57	751.04	112.03	98.96	111.15	281.313	107.38	194.347	46.45
FAM49A	Nontoxin	FAM49A	8.02	14.93	15.22	3.94	3.09	5.28	12.7233	4.10333	8.41333	11.475
FAM49B	Nontoxin	FAM49B	6.9	6.63	14.29	11.07	10.1	10.72	9.27333	10.63	9.95167	6.765
FAM50A	Nontoxin	FAM50A	20.6	37.17	36.43	17.63	26.86	24.33	31.4	22.94	27.17	28.885
FAM54B	Nontoxin	FAM54B	3.98	7.06	17.75	7.03	8.23	6.39	9.59667	7.21667	8.40667	5.52
FAM65A	Nontoxin	FAM65A	17.76	15.95	16.36	11.81	25.28	12.14	16.69	16.41	16.55	16.855
FAM84A	Nontoxin	FAM84A	14.64	24.26	83.7	9.29	10.11	10.39	40.8667	9.93	25.3983	19.45
FAN	Nontoxin	FAN	6.27	7.08	8.84	10.86	13.21	9.46	7.39667	11.1767	9.28667	6.675
FarnesylPPSyn	Nontoxin	FarnesylPPSyn	6.2	2.02	12.69	7.18	7.64	5.97	6.97	6.93	6.95	4.11
FattyAcidBind	Nontoxin	FattyAcidBind	56.42	81.75	53.79	43.42	27.56	55.88	63.9867	42.2867	53.1367	69.085
FBiP1	Nontoxin	FBiP1	80.97	162.47	135.63	127.78	92.89	109.78	126.357	110.15	118.253	121.72
Fbox22	Nontoxin	Fbox22	7.5	10.55	15.16	8.98	13.96	8.71	11.07	10.55	10.81	9.025
FBox3	Nontoxin	FBox3	11.25	18.92	31.69	14.55	18.08	15.98	20.62	16.2033	18.4117	15.085
FBox4	Nontoxin	FBox4	11.73	20.21	72.96	14.13	19.07	26.48	34.9667	19.8933	27.43	15.97
FBox8	Nontoxin	FBox8	10.74	7.99	14.57	16.7	21.94	25.29	11.1	21.31	16.205	9.365
FBox9	Nontoxin	FBox9	56.86	33.89	83.26	49	75.31	50.62	58.0033	58.31	58.1567	45.375
FBox-LRR20-1	Nontoxin	FBox-LRR20-1	4.73	10.26	8.78	6.28	18.09	9.72	7.92333	11.3633	9.64333	7.495
FBoxRR5	Nontoxin	FBoxRR5	7.42	9.01	14.67	13.59	19.17	13.86	10.3667	15.54	12.9533	8.215
FBox-WD-2	Nontoxin	FBox-WD-2	14.18	22.06	25.71	24.88	35.38	32.6	20.65	30.9533	25.8017	18.12
FCLLfucose-synthase	Nontoxin	FCLLfucose-synthase	69.46	50.61	50.83	24.96	24.88	35.31	56.9667	28.3833	42.675	60.035
FDCP8	Nontoxin	FDCP8	22.97	20.74	18.05	23.37	26.23	22.52	20.5867	24.04	22.3133	21.855
Ferredoxin1	Nontoxin	Ferredoxin1	38.19	48.2	51.59	53.59	32.61	47.16	45.9933	44.4533	45.2233	43.195
FerritinA	Nontoxin	FerritinA	71.86	2126.71	486.42	54.39	847.5	139.67	894.997	347.187	621.092	1099.29
FerritinHeavy	Nontoxin	FerritinHeavy	241.77	748.55	781.69	217.26	454.44	319.61	590.67	330.437	460.553	495.16
FerritinLight	Nontoxin	FerritinLight	156.81	1749.38	654.95	211.5	894.61	511.29	853.713	539.133	696.423	953.095
FeS1-CDGSH	Nontoxin	FeS1-CDGSH	123.64	117.59	121.5	132.95	62.69	95.95	120.91	97.1967	109.053	120.615
FeSCluster1	Nontoxin	FeSCluster1	29.65	30.26	74.29	36.31	35.45	43.61	44.7333	38.4567	41.595	29.955
FGFR1	Nontoxin	FGFR1	21.93	16.33	27.76	54.09	41.95	71.77	22.0067	55.9367	38.9717	19.13
fhl3	Nontoxin	fhl3	3.96	16.63	14.66	12	5.84	7.11	11.75	8.31667	10.0333	10.295
FKBP3	Nontoxin	FKBP3	70.64	43.89	75.5	96.2	74.57	133.61	63.3433	101.46	82.4017	57.265
FlapEndoNuc1	Nontoxin	FlapEndoNuc1	4.94	4.77	10.98	6.6	11.48	10.33	6.89667	9.47	8.18333	4.855
Flotillin1	Nontoxin	Flotillin1	6.54	10.89	13.27	11.65	18.44	16.66	10.2333	15.5833	12.9083	8.715
Flotillin2	Nontoxin	Flotillin2	9.44	21.32	27.93	12.71	13.82	14.94	19.5633	13.8233	16.6933	15.38
Folliculin	Nontoxin	Folliculin	7.48	16.07	9.17	7.77	11.71	5.96	10.9067	8.48	9.69333	11.775
Follistatin1	Nontoxin	Follistatin1	7.53	8.53	9.87	6.45	9.55	5.88	8.64333	7.29333	7.96833	8.03
Forkhead-I1ema	Nontoxin	Forkhead-I1ema	48.86	26.47	5.87	55.83	67.27	59.37	27.0667	60.8233	43.945	37.665
FragileX	Nontoxin	FragileX	13.11	35.09	25.19	19.61	26.25	19.02	24.4633	21.6267	23.045	24.1
FRG1	Nontoxin	FRG1	7.1	11.88	16.5	21.37	14.36	22.84	11.8267	19.5233	15.675	9.49
FrucBiPAldolaseB	Nontoxin	FrucBiPAldolaseB	57.56	126.47	163.31	149.64	149.86	154.14	115.78	151.213	133.497	92.015
FtsJMeT1	Nontoxin	FtsJMeT1	3.04	2.32	6.09	6.71	9.26	3.38	3.81667	6.45	5.13333	2.68
Fucosyltransferase	Nontoxin	Fucosyltransferase	68.58	31.17	34.33	67	89.94	78.45	44.6933	78.4633	61.5783	49.875
Fumarylacetoacetase	Nontoxin	Fumarylacetoacetase	6.21	68.75	46.77	16.08	22.55	12.22	40.5767	16.95	28.7633	37.48
FumarylacetoacetateHyd2A	Nontoxin	FumarylacetoacetateHyd2A	35.51	25.51	79.87	23.01	23.01	29.45	46.9633	25.1567	36.06	30.51
FXL21	Nontoxin	FXL21	5.32	5.55	17.26	8.86	9.5	10.02	9.37667	9.46	9.41833	5.435
G3PDH	Nontoxin	G3PDH	61.38	57.11	112.22	53	41.24	56.05	76.9033	50.0967	63.5	59.245
G6PI1	Nontoxin	G6PI1	13.85	14.87	12.62	5.11	3.07	8.33	13.78	5.50333	9.64167	14.36
G6PNATrans	Nontoxin	G6PNATrans	27.43	8.47	39.29	29.6	60.9	75.77	25.0633	55.4233	40.2433	17.95
GABA2	Nontoxin	GABA2	80.49	69.65	88.92	57.25	52.32	45.11	79.6867	51.56	65.6233	75.07
GABARec	Nontoxin	GABARec	247.01	493.46	430.17	372.98	429.97	211.68	390.213	338.21	364.212	370.235
GADD45	Nontoxin	GADD45	20.2	42.54	81.98	46.71	77.16	53.59	48.24	59.1533	53.6967	31.37
GALM	Nontoxin	GALM	4.64	7.99	10.13	1.29	0.41	11.21	7.58667	4.30333	5.945	6.315
GammaSecretase	Nontoxin	GammaSecretase	132.55	161.63	158.19	66.98	71.58	78.63	150.79	72.3967	111.593	147.09
GAPDH	Nontoxin	GAPDH	1492.88	2104.81	634.66	2468.14	786.27	1145.32	1410.78	1466.58	1438.68	1798.85
GapJunction-g1	Nontoxin	GapJunction-g1	12.78	10.45	14.66	9.51	17.75	8.86	12.63	12.04	12.335	11.615
GATS1	Nontoxin	GATS1	2.49	10.84	8.07	7.92	12.06	7.22	7.13333	9.06667	8.1	6.665
GATS3	Nontoxin	GATS3	7.51	15.24	10.24	9.08	19.89	7.25	10.9967	12.0733	11.535	11.375
GBG1	Nontoxin	GBG1	8.94	14.83	0	10.35	30.13	0	7.92333	13.4933	10.7083	11.885
GBinding	Nontoxin	GBinding	147.66	228.12	249.31	209.61	182.37	161.7	208.363	184.56	196.462	187.89
GBRL3	Nontoxin	GBRL3	10.98	13.64	10.59	16.03	32.7	23.06	11.7367	23.93	17.8333	12.31
GDPFucoseTrans1	Nontoxin	GDPFucoseTrans1	40.69	34.65	49.3	45.57	46.66	30.08	41.5467	40.77	41.1583	37.67
GDPman46Deh	Nontoxin	GDPman46Deh	39.51	28.37	87.5	55.88	16.19	80.59	51.7933	50.8867	51.34	33.94
Gem7	Nontoxin	Gem7	34.75	76.77	39.84	58.6	61.36	49.1	50.4533	56.3533	53.4033	55.76
Gemin6	Nontoxin	Gemin6	10.5	11.36	24.02	12.87	17.82	27.29	15.2933	19.3267	17.31	10.93
GenTFIIH3	Nontoxin	GenTFIIH3	11.55	13.38	13.14	13.99	19.98	23.45	12.69	19.14	15.915	12.465
GeranylgeranylPyrophosphateSyn	Nontoxin	GeranylgeranylPyrophosphateSyn	6.41	4.09	11.45	10.42	10.16	8.1	7.31667	9.56	8.43833	5.25
Geranylgeranyltrans-1a	Nontoxin	Geranylgeranyltrans-1a	16.9	20.22	26.25	18.83	23.9	26.62	21.1233	23.1167	22.12	18.56
GeranylgeranylTrans-2b	Nontoxin	GeranylgeranylTrans-2b	14.5	8.22	15.18	13.7	8.98	14.54	12.6333	12.4067	12.52	11.36
GFPT2	Nontoxin	GFPT2	24.63	3.76	53.58	24.86	25.56	34	27.3233	28.14	27.7317	14.195
GH-TMP	Nontoxin	GH-TMP	78.33	102.85	116.59	93.72	105.28	79.36	99.2567	92.7867	96.0217	90.59
GINS	Nontoxin	GINS	42.39	43.96	68.27	36.86	32.04	40.96	51.54	36.62	44.08	43.175
GlcNAcbGalB	Nontoxin	GlcNAcbGalB	8.12	5.57	17.25	10.44	27.06	11.51	10.3133	16.3367	13.325	6.845
GliaMaturationFactor-b	Nontoxin	GliaMaturationFactor-b	7.79	6.98	37.46	17.81	11.79	31.69	17.41	20.43	18.92	7.385
GlnSyn	Nontoxin	GlnSyn	115.82	234.18	205.94	180.18	337.13	317.96	185.313	278.423	231.868	175
GlucoseP-DH	Nontoxin	GlucoseP-DH	20.19	21.72	16.13	29.02	41.68	41.8	19.3467	37.5	28.4233	20.955
GlucoseTransporter1	Nontoxin	GlucoseTransporter1	6.91	10.8	11.37	11.4	13.6	12.2	9.69333	12.4	11.0467	8.855
GlucPIsom	Nontoxin	GlucPIsom	90.11	173.1	105.29	136.77	69.93	125.65	122.833	110.783	116.808	131.605
GlutamateRec	Nontoxin	GlutamateRec	19.31	32.82	25.61	20.34	34.2	6.52	25.9133	20.3533	23.1333	26.065
Glutaredoxin1	Nontoxin	Glutaredoxin1	742.64	292.76	932.02	857.8	535.04	660.55	655.807	684.463	670.135	517.7
Glutaredoxin5	Nontoxin	Glutaredoxin5	42.36	85.68	53.82	42.33	94.02	148.11	60.62	94.82	77.72	64.02
GlutathioneSTransferase1-1	Nontoxin	GlutathioneSTransferase1-1	0	25.69	22	0.66	0	0.59	15.8967	0.416667	8.15667	12.845
GlutCoADeh	Nontoxin	GlutCoADeh	8.89	12.45	15.79	13.47	17.8	13.34	12.3767	14.87	13.6233	10.67
GlutRNASyn	Nontoxin	GlutRNASyn	7.65	8.12	10.62	8.95	7.6	8.57	8.79667	8.37333	8.585	7.885
GlycineNMethyltransferase	Nontoxin	GlycineNMethyltransferase	13.43	8.51	22.52	14.87	14.4	9.02	14.82	12.7633	13.7917	10.97
Glycogenin1	Nontoxin	Glycogenin1	14.18	34.16	18.56	29.43	14.63	23.24	22.3	22.4333	22.3667	24.17
GlycogenPhosphorylase	Nontoxin	GlycogenPhosphorylase	10.33	18.37	19.98	14.75	21.35	16.59	16.2267	17.5633	16.895	14.35
GlycolipidTransfer	Nontoxin	GlycolipidTransfer	6.29	11.6	7.71	5.35	12.54	5.21	8.53333	7.7	8.11667	8.945
GlycPhosDeh	Nontoxin	GlycPhosDeh	158.31	685.18	142.26	205.28	233.05	250.11	328.583	229.48	279.032	421.745
Glyoxalase4	Nontoxin	Glyoxalase4	11.44	14.39	31.28	21.02	12.69	21.94	19.0367	18.55	18.7933	12.915
GlyoxylateRed	Nontoxin	GlyoxylateRed	40.94	24.26	55.04	18.93	23.6	40.7	40.08	27.7433	33.9117	32.6
Gly-tRNALig	Nontoxin	Gly-tRNALig	12.12	23.13	46.81	12.72	36.15	24.76	27.3533	24.5433	25.9483	17.625
GMPSyn	Nontoxin	GMPSyn	7.38	7.45	16.66	8.47	18.66	10.3	10.4967	12.4767	11.4867	7.415
GnbB2	Nontoxin	GnbB2	302.93	845.08	992.11	546.56	484.19	385.64	713.373	472.13	592.752	574.005
GNBP-a	Nontoxin	GNBP-a	32	47.21	69.13	32.04	42.11	53.77	49.4467	42.64	46.0433	39.605
GNBP-a13	Nontoxin	GNBP-a13	5.14	5.95	16.97	9.41	9.87	9.3	9.35333	9.52667	9.44	5.545
GNBP-Gi-a2	Nontoxin	GNBP-Gi-a2	5.41	16.61	15.87	7	15.69	14.48	12.63	12.39	12.51	11.01
Golgi7	Nontoxin	Golgi7	13.2	25.54	21.32	21.11	17.34	16.41	20.02	18.2867	19.1533	19.37
GolgiCmplx1	Nontoxin	GolgiCmplx1	26.87	15.79	30.38	20.03	45.07	28.92	24.3467	31.34	27.8433	21.33
GolgiERTraffic4	Nontoxin	GolgiERTraffic4	26.29	40.6	50.61	36.15	30.35	26.83	39.1667	31.11	35.1383	33.445
Golgin45	Nontoxin	Golgin45	12.05	15.89	83.97	30.68	50.21	43.78	37.3033	41.5567	39.43	13.97
GolginA1	Nontoxin	GolginA1	7.92	7.48	22.66	9.1	19.29	10.39	12.6867	12.9267	12.8067	7.7
GolginA7	Nontoxin	GolginA7	11.41	7.1	20.01	18.21	25.22	13.96	12.84	19.13	15.985	9.255
GolgipHReg	Nontoxin	GolgipHReg	11.97	11.37	19.59	12.26	19.25	15	14.31	15.5033	14.9067	11.67
GolgiPP3	Nontoxin	GolgiPP3	78.01	75.13	106.99	77.37	98.71	95.12	86.71	90.4	88.555	76.57
Golgi-SNAP	Nontoxin	Golgi-SNAP	16.68	19.9	20.53	15.02	40.98	33.06	19.0367	29.6867	24.3617	18.29
GolgiStacking2	Nontoxin	GolgiStacking2	72.38	45.07	92.77	96.21	160.41	104.29	70.0733	120.303	95.1883	58.725
GolgPhos3	Nontoxin	GolgPhos3	8.87	15.91	40.69	15.62	25.91	25.25	21.8233	22.26	22.0417	12.39
GOT1B	Nontoxin	GOT1B	11.25	14.71	28.85	22.05	41.98	26.84	18.27	30.29	24.28	12.98
GPAA1	Nontoxin	GPAA1	19.94	21.72	33.6	27.79	26.46	12.84	25.0867	22.3633	23.725	20.83
GPCP1	Nontoxin	GPCP1	7.19	9.42	27.66	13.22	19.02	16.17	14.7567	16.1367	15.4467	8.305
GPNGTPase2	Nontoxin	GPNGTPase2	4.18	10.3	11.44	3.75	10.26	8.54	8.64	7.51667	8.07833	7.24
GPNLoop3	Nontoxin	GPNLoop3	16.91	22.07	30.71	16.63	17.13	20.85	23.23	18.2033	20.7167	19.49
GProtein-g5	Nontoxin	GProtein-g5	88.79	163.87	312.4	134.85	125.67	212.57	188.353	157.697	173.025	126.33
GproteinMod3	Nontoxin	GproteinMod3	4.61	4.88	15.58	7.4	15.42	8.07	8.35667	10.2967	9.32667	4.745
GProtSupp2	Nontoxin	GProtSupp2	7.42	17.2	21.02	6.54	9.64	10.98	15.2133	9.05333	12.1333	12.31
Grainyhead1	Nontoxin	Grainyhead1	24.21	14.27	40.83	17.62	23.43	20.56	26.4367	20.5367	23.4867	19.24
Grancalcin	Nontoxin	Grancalcin	55.13	68.68	108.93	73.95	71.86	96.95	77.58	80.92	79.25	61.905
GRichSeq1	Nontoxin	GRichSeq1	85.79	93.67	101.44	107.87	82.54	124.49	93.6333	104.967	99.3	89.73
GrowthArrest6	Nontoxin	GrowthArrest6	9.69	8.56	6.15	14.25	22.98	18.42	8.13333	18.55	13.3417	9.125
GrowthArrestDNADamage-GADD45	Nontoxin	GrowthArrestDNADamage-GADD45	6.7	15.86	8.28	6.35	35.04	15.34	10.28	18.91	14.595	11.28
GRP78	Nontoxin	GRP78	518.47	97.15	251.93	3169.63	7175.54	2972.13	289.183	4439.1	2364.14	307.81
GSK3-b	Nontoxin	GSK3-b	5.95	10.36	25.68	19	21.38	12.25	13.9967	17.5433	15.77	8.155
GST-3	Nontoxin	GST-3	115.32	113.28	86.77	105.48	81.5	155.15	105.123	114.043	109.583	114.3
GSTA1	Nontoxin	GSTA1	11.28	321.79	286.02	40.18	21.13	34.31	206.363	31.8733	119.118	166.535
GST-mu	Nontoxin	GST-mu	1903.95	2849.05	1008.55	529.19	368.1	861.36	1920.52	586.217	1253.37	2376.5
GST-P	Nontoxin	GST-P	131.09	227.44	169.95	161.9	102.75	174.18	176.16	146.277	161.218	179.265
GST-t1	Nontoxin	GST-t1	30.42	110.13	263.83	2.46	1.17	10.35	134.793	4.66	69.7267	70.275
GTPase-NRas	Nontoxin	GTPase-NRas	5.33	8.96	29.7	11.55	6.41	10.85	14.6633	9.60333	12.1333	7.145
GTPBinding	Nontoxin	GTPBinding	9.89	10.13	29.69	13.36	14.3	15.47	16.57	14.3767	15.4733	10.01
GTPBinding2	Nontoxin	GTPBinding2	11.95	19.77	16.52	23.57	16.36	29.92	16.08	23.2833	19.6817	15.86
GTPBindingD	Nontoxin	GTPBindingD	20.33	24.38	11.99	16.61	19.49	25.47	18.9	20.5233	19.7117	22.355
GTPBinding-RhoE	Nontoxin	GTPBinding-RhoE	5.44	10.29	6.25	5.34	19.05	9.38	7.32667	11.2567	9.29167	7.865
GTPBindingSAR1a	Nontoxin	GTPBindingSAR1a	67.38	32.46	186.4	81.67	90.56	115.88	95.4133	96.0367	95.725	49.92
GTPnpRAN1	Nontoxin	GTPnpRAN1	63.05	121.13	139.75	129.99	107.67	142.55	107.977	126.737	117.357	92.09
GuanineBinding3	Nontoxin	GuanineBinding3	5.96	8.7	37.02	5.74	5.58	8.62	17.2267	6.64667	11.9367	7.33
GuanineBinding-a1	Nontoxin	GuanineBinding-a1	13.18	13.94	12.16	11.41	19.92	12.51	13.0933	14.6133	13.8533	13.56
GuanineNucBinding-b1	Nontoxin	GuanineNucBinding-b1	17.45	34.17	74.67	30.19	45.07	27.35	42.0967	34.2033	38.15	25.81
GuanMonRed	Nontoxin	GuanMonRed	10.86	14.23	12.82	25.6	12.18	19.27	12.6367	19.0167	15.8267	12.545
GuanNucA11	Nontoxin	GuanNucA11	1.71	6.11	15.27	4.47	14.31	9.46	7.69667	9.41333	8.555	3.91
GuanylateCyclase-b1	Nontoxin	GuanylateCyclase-b1	24.34	11.02	23.02	40.81	57.29	43.97	19.46	47.3567	33.4083	17.68
Guk1	Nontoxin	Guk1	42.08	49.37	35.27	22.89	22.21	57.53	42.24	34.21	38.225	45.725
H33	Nontoxin	H33	145.94	236.83	243.41	279.54	289.3	309.13	208.727	292.657	250.692	191.385
H-ACARibonucleoprotein3	Nontoxin	H-ACARibonucleoprotein3	11.76	91.34	66.57	38.1	171.4	0	56.5567	69.8333	63.195	51.55
HACoADH2	Nontoxin	HACoADH2	50.61	56.96	85.72	51.49	35.96	44.3	64.43	43.9167	54.1733	53.785
HAGH	Nontoxin	HAGH	32.4	68.28	55.38	32.69	45.39	35.83	52.02	37.97	44.995	50.34
HAP28	Nontoxin	HAP28	64.79	89.02	150.3	111.76	72.21	119.32	101.37	101.097	101.233	76.905
HBDH	Nontoxin	HBDH	10.05	9.44	18.97	13.25	14.02	5.95	12.82	11.0733	11.9467	9.745
HBS1	Nontoxin	HBS1	19.29	16.73	41.91	18.89	26.24	25.91	25.9767	23.68	24.8283	18.01
HCoADH	Nontoxin	HCoADH	22.5	62.04	69.4	29.62	27.03	31.9	51.3133	29.5167	40.415	42.27
HemeOxygenaser2	Nontoxin	HemeOxygenaser2	21.32	22.77	42.5	30.56	35.54	23.19	28.8633	29.7633	29.3133	22.045
HemeTransporter-HRG-1	Nontoxin	HemeTransporter-HRG-1	5	8.13	12.19	10.91	15.23	9.08	8.44	11.74	10.09	6.565
Hemoglobin-a	Nontoxin	Hemoglobin-a	248.42	3546.94	1820.97	15.48	451.09	11.02	1872.11	159.197	1015.65	1897.68
Hemoglobin-b1	Nontoxin	Hemoglobin-b1	103.88	1403.59	530.81	1.45	77.53	5.84	679.427	28.2733	353.85	753.735
Hemoglobin-rho	Nontoxin	Hemoglobin-rho	132.73	1644.04	993.91	13.82	238.13	1.95	923.56	84.6333	504.097	888.385
HepaticLeukemiaFactor	Nontoxin	HepaticLeukemiaFactor	4.95	5.47	4.92	8.38	15.96	5.72	5.11333	10.02	7.56667	5.21
HepatomaGF-3	Nontoxin	HepatomaGF-3	3.87	4.31	8.1	2.6	9.06	2.34	5.42667	4.66667	5.04667	4.09
HepBX	Nontoxin	HepBX	103.5	69.58	193.85	131.76	38.95	125.14	122.31	98.6167	110.463	86.54
HES1	Nontoxin	HES1	10.81	11.93	0.54	5.14	5.98	3.38	7.76	4.83333	6.29667	11.37
Heterozyg12	Nontoxin	Heterozyg12	3.87	6.56	11.17	6.89	6.99	4.97	7.2	6.28333	6.74167	5.215
HetNucRnpG	Nontoxin	HetNucRnpG	10.32	22.54	17.25	19.85	29.24	19.16	16.7033	22.75	19.7267	16.43
hexokinase1	Nontoxin	hexokinase1	12.86	6.69	10.7	17.96	14.16	17.72	10.0833	16.6133	13.3483	9.775
Hippocalcin-1	Nontoxin	Hippocalcin-1	2.7	3.84	1.74	6.06	8.88	7.15	2.76	7.36333	5.06167	3.27
Hippocampus1	Nontoxin	Hippocampus1	19.51	11.51	16.7	17.9	31.66	18.58	15.9067	22.7133	19.31	15.51
HistidineNBP1	Nontoxin	HistidineNBP1	157.17	173.99	329.6	125.98	78.1	155.05	220.253	119.71	169.982	165.58
Histidyl-tRNASyn1	Nontoxin	Histidyl-tRNASyn1	59.71	37.4	106.98	87.43	76.97	85.7	68.03	83.3667	75.6983	48.555
Histidyl-tRNASyn2	Nontoxin	Histidyl-tRNASyn2	8.11	8.11	10.89	10.9	8.45	8.75	9.03667	9.36667	9.20167	8.11
HistNMeT	Nontoxin	HistNMeT	1.97	6.99	26.14	4.02	5.1	7.8	11.7	5.64	8.67	4.48
HistoneAcetyltransferaseB	Nontoxin	HistoneAcetyltransferaseB	6.76	17.63	15.72	12.37	9.28	12.9	13.37	11.5167	12.4433	12.195
HistoneBind	Nontoxin	HistoneBind	109.89	146.72	163.11	192.82	195.39	249.24	139.907	212.483	176.195	128.305
HistoneDeacetylase1	Nontoxin	HistoneDeacetylase1	12.65	22.39	16.21	16.37	27.62	19.46	17.0833	21.15	19.1167	17.52
HistoneDeacetylase2	Nontoxin	HistoneDeacetylase2	11.48	16.71	29.23	17.8	24.74	29.35	19.14	23.9633	21.5517	14.095
HistoneDeacetylase8	Nontoxin	HistoneDeacetylase8	54.21	35.76	74.1	56.58	53.67	50.41	54.69	53.5533	54.1217	44.985
HistoneH2A-1	Nontoxin	HistoneH2A-1	33.73	32.06	17.78	50.08	31.53	37.45	27.8567	39.6867	33.7717	32.895
HistoneH2A-2	Nontoxin	HistoneH2A-2	8.27	12.81	26.33	12.45	21.12	16.53	15.8033	16.7	16.2517	10.54
HistoneH2AZ	Nontoxin	HistoneH2AZ	14.56	17.79	12.28	21.75	5.4	13.36	14.8767	13.5033	14.19	16.175
HistoneH3-3-2	Nontoxin	HistoneH3-3-2	196.66	344.09	388.51	333.27	345.25	368.72	309.753	349.08	329.417	270.375
HistoneH3-3-3	Nontoxin	HistoneH3-3-3	160.62	320.69	441.56	135.15	182.21	137.8	307.623	151.72	229.672	240.655
HLAB5	Nontoxin	HLAB5	3.92	8.15	9.47	7.85	9.34	4.95	7.18	7.38	7.28	6.035
HMG-14	Nontoxin	HMG-14	163.68	237.95	190.93	288	154.25	416.82	197.52	286.357	241.938	200.815
HMG-14A	Nontoxin	HMG-14A	153	250.07	187.69	94.89	51.24	95.59	196.92	80.5733	138.747	201.535
HMG-17	Nontoxin	HMG-17	212.48	220.07	222.2	280.39	426.56	488.08	218.25	398.343	308.297	216.275
HMG20A	Nontoxin	HMG20A	14.73	29.83	18.37	10.84	14.57	17.26	20.9767	14.2233	17.6	22.28
HMG-box9	Nontoxin	HMG-box9	27.29	16.26	145.98	13.05	28.76	18.49	63.1767	20.1	41.6383	21.775
HMGCoASyn	Nontoxin	HMGCoASyn	3.3	8.58	47.33	4.19	4.99	5.52	19.7367	4.9	12.3183	5.94
HNRnPL-1	Nontoxin	HNRnPL-1	24.04	31.53	32.62	41.06	49.62	30.19	29.3967	40.29	34.8433	27.785
HPCL4	Nontoxin	HPCL4	23.96	7.59	4.43	47.84	50.5	48.27	11.9933	48.87	30.4317	15.775
HPFB1	Nontoxin	HPFB1	255.55	294.46	250.18	440.64	267.95	513.3	266.73	407.297	337.013	275.005
HRP12	Nontoxin	HRP12	61.46	30.36	167.06	58.82	42.37	81.27	86.2933	60.82	73.5567	45.91
HSP10	Nontoxin	HSP10	255.94	248.53	144.43	285.96	125.43	404.03	216.3	271.807	244.053	252.235
HSP60	Nontoxin	HSP60	33.85	33.66	31.65	41.64	33.14	65.43	33.0533	46.7367	39.895	33.755
HSP70	Nontoxin	HSP70	22.25	26.21	28.61	14.68	15.77	17.3	25.69	15.9167	20.8033	24.23
HSP70-13	Nontoxin	HSP70-13	23.65	7.94	33.93	21.89	70.39	39.39	21.84	43.89	32.865	15.795
HSP71-1	Nontoxin	HSP71-1	37.6	90.73	54.21	38.54	94.84	35.63	60.8467	56.3367	58.5917	64.165
HSP71-2	Nontoxin	HSP71-2	225.16	118.17	148.42	280.2	172.8	283.99	163.917	245.663	204.79	171.665
HSP90a	Nontoxin	HSP90a	55.72	87.65	40.05	48.4	25.91	83.29	61.14	52.5333	56.8367	71.685
HSP90-Cdc37	Nontoxin	HSP90-Cdc37	34.45	40.2	57.39	30.16	25.8	43.23	44.0133	33.0633	38.5383	37.325
HSP-b8	Nontoxin	HSP-b8	24.3	12.66	25.36	22.86	40.3	25.64	20.7733	29.6	25.1867	18.48
HSPC171	Nontoxin	HSPC171	39.06	31.74	52.62	46.96	39.97	60.57	41.14	49.1667	45.1533	35.4
Hunt1	Nontoxin	Hunt1	33.31	25.1	50.69	18.2	24.01	22.74	36.3667	21.65	29.0083	29.205
HuntingtinK	Nontoxin	HuntingtinK	451.64	381.89	597.79	350.05	382.89	726.52	477.107	486.487	481.797	416.765
HyalBind4	Nontoxin	HyalBind4	12.58	48.9	125.45	33.56	37.21	27.46	62.31	32.7433	47.5267	30.74
HydroxyacylCoA-DH3	Nontoxin	HydroxyacylCoA-DH3	23.17	37.43	45.66	33.01	26.22	22.92	35.42	27.3833	31.4017	30.3
HydroxybutyrateDH-2	Nontoxin	HydroxybutyrateDH-2	14.48	14.99	25.5	16.59	3.79	6.92	18.3233	9.1	13.7117	14.735
HydroxySter2	Nontoxin	HydroxySter2	5.65	14.46	10.43	4.44	6.03	9.71	10.18	6.72667	8.45333	10.055
[truncated: 1,458 more rows]

## Sheet: Tnigr.EC
new_name	old_name	class	toxin_class	CLP2590_EC	CLP2591_EC	CLP2592_EC	CLP2753_EC	CLP2754_EC	CLP2759_EC	TX_AVG	NM_AVG	ALL_AVG	HUD_AVG
[truncated: 2,445 more rows]

[truncated: 1 more sheets: Tnigr.ClassEC]
