# Supplementary material for: Duvernoy’s Gland Transcriptomics of the Plains Black-Headed Snake, Tantilla nigriceps (Squamata, Colubridae): Unearthing the Venom of Small Rear-Fanged Snakes
Source: Toxins (Basel). 2021 May 6;13(5):336. doi: 10.3390/toxins13050336 (PMC8148590; doi:10.3390/toxins13050336)
Supplement: Supplementary file 1 [file toxins-13-00336-s001.zip › TableS1-DESeq.edeR.xlsx]

## Sheet: Tnigr.alltox.combo
	Class	SVL.padj	SVL.FDR	State.padj	State.FDR	Sex.padj	Sex.FDR	Lat.padj	Lat.FDR	Long.padj	Long.FDR
3FTx-1	Toxin	0.99921	0.999902	0.000258913	0.714401	0.227556	0.998491	0.00032237	0.00641738	0.39937	0.0664273
3FTx-2	Toxin	0.99921	0.999902	0.000308102	0.0825206	0.870315	0.998491	0.914864	0.800823	0.657056	0.280121
3FTx-3	Toxin	0.99921	0.999902	0.00238094	0.936099	0.995222	0.998491	1.92768e-05	0.0396483	0.0394449	0.418776
3FTx-4	Toxin	0.99921	0.999902	0.00593752	0.157996	0.995222	0.998491	0.953308	0.993637	0.761225	0.686159
3FTx-5	Toxin	0.99921	0.999902	0.00643277	0.889394	0.995222	0.998491	1.05834e-12	0.000536935	0.0394449	0.227355
3FTx-6	Toxin	0.99921	0.999902	0.0250717	0.61491	0.995222	0.998491	1.05834e-12	0.00104669	0.00631264	0.00891625
3FTx-7	Toxin	0.99921	0.999902	0.0290451	0.549213	0.995222	0.998491	0.982853	0.996905	0.765598	0.914462
3FTx-8	Toxin	0.99921	0.999902	0.0345248	0.40643	0.995222	0.998491	9.1927e-08	0.0187292	0.222224	0.00538959
3FTx-9	Toxin	0.99921	0.999902	0.0633524	0.481541	0.995222	0.998491	3.45605e-06	0.000141711	0.719801	0.00119997
AChE-1	Toxin	0.99921	0.999902	0.0653052	0.233264	0.995222	0.998491	0.968667	0.996905	0.547325	0.753051
AChE-2	Toxin	0.320137	0.999902	0.0984707	0.333708	0.995222	0.998491	0.968667	0.996905	0.486684	0.8031
AChE-3	Toxin	0.99921	0.999902	0.169896	0.123121	0.995222	0.998491	0.73341	0.788417	0.348415	0.297034
CRISP-1	Toxin	0.99921	0.999902	0.171388	0.98228	0.995222	0.998491	5.74926e-07	0.0250409	0.168203	0.539906
CRISP-2	Toxin	0.99921	0.999902	0.189729	0.963744	0.995222	0.998491	1.37663e-06	0.0238243	0.0729117	0.490458
CTL-1	Toxin	0.99921	0.999902	0.240309	0.223842	0.995222	0.998491	0.895362	0.850274	0.756518	0.489038
CTL-2	Toxin	0.99921	0.999902	0.291661	0.540233	0.995222	0.998491	0.756958	0.790879	0.775521	0.538606
CTL-3	Toxin	0.99921	0.999902	0.363478	0.0182734	0.995222	0.998491	0.843102	0.941283	0.73691	0.437307
CTL-4	Toxin	0.99921	0.999902	0.446716	0.619514	0.995222	0.998491	0.927862	0.949861	0.711375	0.782999
CTL-5	Toxin	0.925033	0.999902	0.450376	0.41194	0.995222	0.998491	0.374352	0.0666772	0.855502	0.0996124
CTL-6	Toxin	0.99921	0.999902	0.531036	0.000128018	0.995222	0.998491	0.869706	0.666161	0.535324	0.0625626
CTL-7	Toxin	0.99921	0.999902	0.532775	0.00724768	0.995222	0.998491	0.955364	0.995222	0.767029	0.702182
Fused-1	Toxin	0.99921	0.999902	0.544946	0.0789192	0.995222	0.998491	0.343147	0.550349	0.0499462	0.110488
KUN-1	Toxin	0.99921	0.999902	0.544946	0.766991	0.995222	0.998491	0.0211434	0.0739382	0.131307	0.217251
PDE4-1	Toxin	0.99921	0.999902	0.611253	0.943729	0.995222	0.998491	0.787154	0.927188	0.887991	0.942381
PLA2-1	Toxin	0.942969	0.999902	0.617492	0.120801	0.995222	0.998491	0.614486	2.47533e-07	0.796327	0.000163665
PLB-1	Toxin	0.99921	0.999902	0.71127	0.83532	0.995222	0.998491	0.0197948	0.424659	0.505677	0.86577
SVMPIII-1	Toxin	0.99921	0.999902	0.725242	0.906973	0.995222	0.998491	3.04317e-08	0.0147709	0.577318	0.360755
SVMPIII-2	Toxin	0.99921	0.999902	0.739764	0.999911	0.995222	0.998491	1.86649e-06	0.0415978	0.159839	0.669097
SVMPIII-3	Toxin	0.99921	0.999902	0.792751	0.797121	0.995222	0.998491	4.3078e-07	0.0126109	0.160523	0.173257
SVMPIII-4	Toxin	0.99921	0.999902	0.839224	0.83993	0.995222	0.998491	4.43849e-09	0.00205589	0.107366	0.181279
SVMPIII-5	Toxin	0.99921	0.999902	0.862778	0.0175316	0.995222	0.998491	0.0328121	0.0523896	0.58585	6.83803e-05
SVMPIII-6	Toxin	0.99921	0.999902	0.8756	0.794336	0.995222	0.998491	0.00116465	0.0126109	0.406613	0.179344
SVMPIII-7	Toxin	0.99921	0.999902	0.915302	0.245018	0.995222	0.998491	0.870303	0.949861	0.507259	0.686159
SVMPIII-8	Toxin	0.530628	0.748561	0.95619	0.029841	0.995222	0.998491	0.601765	0.695066	0.936278	0.740925
VEGF-A-1	Toxin	0.99921	0.999902	0.967646	0.214956	0.995222	0.998491	0.0328121	0.150094	0.00541654	0.0243765
Waprin-1	Toxin	0.99921	0.999902	0.995094	0.0168135	0.999203	0.998491	0.992904	0.996905	0.523072	0.764827
14-3-3-ba	Nontoxin	0.99921	0.999902	4.11e-09	0.369442	4.99e-10	0.998491	0.890007	0.996316	0.58585	0.843483
14-3-3-e	Nontoxin	0.99921	0.999902	1e-08	0.686981	0.00133925	0.998491	0.987655	0.996905	0.820884	0.936896
14-3-3-g	Nontoxin	0.99921	0.999902	1.2e-08	0.791086	0.0190974	0.998491	0.17661	0.208919	0.288394	0.347653
14-3-3-s	Nontoxin	0.99921	0.999902	1.2e-08	0.169214	0.0190974	0.998491	0.992904	0.996905	0.541604	0.791494
14-3-3-t	Nontoxin	0.99921	0.999902	4e-07	0.999247	0.0509927	0.998491	0.993036	0.996905	0.997335	0.996286
14-3-3-z	Nontoxin	0.99921	0.999902	4e-07	0.448822	0.0670782	0.998491	0.564297	0.878303	0.291637	0.686396
26SnonATP3	Nontoxin	0.99921	0.999902	2.1e-06	0.329702	0.0732474	0.998491	0.240922	0.719896	0.0781136	0.380214
26SnonATPase11	Nontoxin	0.99921	0.999902	1.23e-05	0.425414	0.0748708	0.998491	0.745162	0.949861	0.462317	0.747809
26SProt2	Nontoxin	0.99921	0.999902	6.53e-05	0.937308	0.0748708	0.998491	0.996959	0.996905	0.949845	0.988684
26SregS10B	Nontoxin	0.99921	0.999902	6.53e-05	0.98228	0.135421	0.998491	0.991786	0.996905	0.999115	0.995216
28SribS25	Nontoxin	0.99921	0.999902	9.07e-05	0.98228	0.135421	0.998491	0.944058	0.996905	0.897779	0.961306
28SribS36	Nontoxin	0.99921	0.999902	9.07e-05	0.549213	0.163861	0.998491	0.94399	0.996905	0.892511	0.952831
28SrpS23	Nontoxin	0.99921	0.999902	9.28e-05	0.68625	0.176682	0.998491	0.951101	0.996905	0.890717	0.957287
28SS118c	Nontoxin	0.99921	0.999902	0.000102251	0.790713	0.208093	0.998491	0.489545	0.751371	0.435981	0.658738
2OxyglutarateDH	Nontoxin	0.99921	0.999902	0.000134193	0.774821	0.217243	0.998491	0.944058	0.996905	0.76618	0.923565
39SL21	Nontoxin	0.99921	0.999902	0.000151876	0.965295	0.224662	0.998491	0.518044	0.842783	0.716374	0.896566
39SL4	Nontoxin	0.99921	0.999902	0.000151876	0.979387	0.227556	0.998491	0.675867	0.927188	0.699752	0.888021
39SL40	Nontoxin	0.99921	0.999902	0.000187297	0.719077	0.263112	0.998491	0.806174	0.9347	0.662221	0.785179
39SL46	Nontoxin	0.99921	0.999902	0.000187297	0.834617	0.263112	0.998491	0.902842	0.996316	0.998222	0.996286
39SrpL24	Nontoxin	0.925033	0.999902	0.000258913	0.561852	0.281244	0.998491	0.94399	0.995222	0.65211	0.844154
3bHDDIsom	Nontoxin	0.925033	0.999902	0.000258913	0.358727	0.288047	0.998491	0.514632	0.745414	0.262594	0.400403
3Me2OxDLK	Nontoxin	0.99921	0.999902	0.000314465	0.68625	0.288047	0.998491	0.241313	0.717175	0.156826	0.520335
53Exorib2	Nontoxin	0.99921	0.999902	0.000396073	0.879027	0.288882	0.998491	0.694281	0.949861	0.641956	0.86577
5AminolevulinateSyn	Nontoxin	0.99921	0.999902	0.000653525	0.276826	0.36421	0.998491	0.71566	0.897525	0.314251	0.611541
60SAcRibP1	Nontoxin	0.99921	0.999902	0.00074898	0.949931	0.417994	0.998491	0.936113	0.996905	0.966074	0.992645
60SrpL4	Nontoxin	0.99921	0.999902	0.000840012	0.97743	0.418207	0.998491	0.970026	0.996905	0.987855	0.998243
6PhosDeh	Nontoxin	0.99921	0.999902	0.00100971	0.794336	0.421725	0.998491	0.991786	0.996905	0.848115	0.930362
A13MG2bN	Nontoxin	0.99921	0.999902	0.00110813	0.789489	0.422596	0.998491	0.846812	0.950834	0.689778	0.844154
AAKG3	Nontoxin	0.99921	0.999902	0.00158083	0.503591	0.422596	0.998491	0.114671	0.235539	0.0499462	0.163802
AATransporter1	Nontoxin	0.27535	0.999902	0.00174226	0.930511	0.463395	0.998491	0.959441	0.996905	0.995964	0.998243
Abhydrolase13	Nontoxin	0.99921	0.999902	0.00245172	0.98228	0.468565	0.998491	0.789773	0.967869	0.856239	0.952953
Abhydrolase14A	Nontoxin	0.99921	0.999902	0.00245172	0.867229	0.488034	0.998491	0.846812	0.9777	0.951931	0.981334
Abhydrolase14B	Nontoxin	0.99921	0.999902	0.00275974	0.372698	0.525901	0.998491	0.55868	0.800823	0.278116	0.437307
abI-Interactor1	Nontoxin	0.99921	0.999902	0.00275974	0.852305	0.543205	0.998491	0.30773	0.703666	0.33013	0.678393
AcetcoASyn	Nontoxin	0.99921	0.999902	0.00275974	0.120801	0.55569	0.998491	0.756958	0.949861	0.432361	0.688759
AcetylCoA	Nontoxin	0.99921	0.999902	0.00305718	0.930511	0.55569	0.998491	0.971827	0.996905	0.987855	0.988684
acetylCoA2	Nontoxin	0.99921	0.999902	0.00305718	0.812131	0.55569	0.998491	0.890007	0.990764	0.73691	0.8844
AcetylCoASynthetase	Nontoxin	0.99921	0.999902	0.00316092	0.448822	0.610792	0.998491	0.974373	0.996905	0.799046	0.91835
AcetylCoATrans1	Nontoxin	0.99921	0.999902	0.00316092	0.930698	0.613336	0.998491	0.657078	0.850605	0.846483	0.914788
AcetylgalactosamineKin	Nontoxin	0.99921	0.999902	0.00316092	0.795224	0.630644	0.998491	0.993813	0.996905	0.895322	0.952953
Acetylgalactosaminyltrans13	Nontoxin	0.99921	0.999902	0.00318919	0.949931	0.646983	0.998491	0.241313	0.496468	0.472115	0.677071
AcetylglucosaminyltransC	Nontoxin	0.728975	0.999902	0.00318919	0.282327	0.68734	0.998491	0.953308	0.995222	0.596569	0.790215
AcetylhydrolaseIBa	Nontoxin	0.99921	0.999902	0.0032276	0.929654	0.704744	0.998491	0.985442	0.996905	0.981803	0.998243
Acetyltransferase15	Nontoxin	0.99921	0.999902	0.00334294	0.82173	0.704744	0.998491	0.942585	0.996905	0.810802	0.920976
Acetyltransferase30	Nontoxin	0.99921	0.999902	0.00422936	0.922999	0.704744	0.998491	0.949638	0.995222	0.981803	0.980046
Acetyltransferase-Camello	Nontoxin	0.99921	0.999902	0.0042718	0.889394	0.719806	0.998491	0.958601	0.996905	0.877481	0.950384
ACOD	Nontoxin	0.27535	0.999902	0.0042718	0.358727	0.719806	0.998491	0.993036	0.996905	0.837728	0.930362
ACSBG2	Nontoxin	0.925033	0.999902	0.00529241	0.521278	0.719806	0.998491	0.956089	0.996905	0.914198	0.964704
Actin1	Nontoxin	0.99921	0.999902	0.00593752	0.68625	0.719806	0.998491	0.962431	0.996905	0.748787	0.880352
actin231A	Nontoxin	0.99921	0.999902	0.00611292	0.824813	0.719806	0.998491	0.827564	0.949861	0.680776	0.853696
Actin23comp3	Nontoxin	0.99921	0.999902	0.00611292	0.985943	0.719806	0.998491	0.911647	0.996905	0.893471	0.961306
Actin3	Nontoxin	0.99921	0.999902	0.00650913	0.933466	0.734377	0.998491	0.903696	0.995222	0.835344	0.930362
Actin6	Nontoxin	0.99921	0.999902	0.00650918	0.985725	0.749336	0.998491	0.906478	0.9777	0.9144	0.954392
Actin-a2	Nontoxin	0.99921	0.999902	0.00650918	0.790713	0.756998	0.998491	0.609756	0.813141	0.951206	0.686159
ActinRel10	Nontoxin	0.99921	0.999902	0.00658405	0.943729	0.756998	0.998491	0.859446	0.950834	0.915831	0.961306
ActinRel1B	Nontoxin	0.99921	0.999902	0.00669463	0.867004	0.803889	0.998491	0.999016	0.996905	0.903996	0.961306
ActinRel2	Nontoxin	0.99921	0.999902	0.00671455	0.965295	0.803889	0.998491	0.86941	0.972431	0.821786	0.926649
ActinRel4	Nontoxin	0.99921	0.999902	0.00671455	0.963506	0.803889	0.998491	0.968667	0.996905	0.910216	0.971268
ActinRel5-1	Nontoxin	0.99921	0.999902	0.00671455	0.688379	0.803889	0.998491	0.665568	0.927188	0.455764	0.775653
ActinRel5-2	Nontoxin	0.99921	0.999902	0.00734077	0.884643	0.803889	0.998491	0.779863	0.925413	0.711245	0.853696
ActinRelComp2	Nontoxin	0.99921	0.999902	0.00734077	0.791716	0.803889	0.998491	0.488788	0.873691	0.39937	0.77597
Actinvin2A	Nontoxin	0.99921	0.999902	0.00750885	0.865748	0.806281	0.998491	0.0263203	0.0747083	0.227276	0.349237
ActSigCointeg1-2	Nontoxin	0.99921	0.999902	0.00750885	0.980182	0.806281	0.998491	0.992904	0.996905	0.972975	0.997673
ActSigCointegrator-1-1	Nontoxin	0.839555	0.999902	0.00757069	0.274958	0.806281	0.998491	0.993036	0.996905	0.806231	0.911003
AcylCoA	Nontoxin	0.99921	0.999902	0.00790727	0.243493	0.806281	0.998491	0.707311	0.902472	0.280767	0.597446
AcylCoADeh	Nontoxin	0.291349	0.999902	0.00790727	0.799544	0.806281	0.998491	0.961897	0.996905	0.820884	0.919799
AcylCoADH11	Nontoxin	0.99921	0.999902	0.00855697	0.688379	0.806281	0.998491	0.313904	0.719977	0.206672	0.533292
AcylCoADH-C4C12	Nontoxin	0.99921	0.999902	0.00870092	0.947515	0.806281	0.998491	0.965302	0.996905	0.897779	0.964704
AcylCoAThioesterase7	Nontoxin	0.99921	0.999902	0.0089186	0.561852	0.806281	0.998491	0.674445	0.868695	0.466116	0.668716
ACYP1	Nontoxin	0.99921	0.999902	0.00906932	0.98228	0.806281	0.998491	NA	0.842783	NA	0.86577
ADA10	Nontoxin	0.99921	0.999902	0.0106072	0.929654	0.806281	0.998491	0.992904	0.996905	0.94431	0.981334
Adapter-crk1	Nontoxin	0.99921	0.999902	0.010701	0.816682	0.806281	0.998491	0.412744	0.683613	0.398646	0.663048
ADBRibosyl6	Nontoxin	0.99921	0.999902	0.0118558	0.793862	0.806281	0.998491	0.846812	0.949861	NA	0.991128
ADE2	Nontoxin	0.99921	0.999902	0.0120089	0.62908	0.806281	0.998491	0.896359	0.993418	0.6304	0.842784
AdeninePRT	Nontoxin	0.99921	0.999902	0.0120089	0.615154	0.830872	0.998491	0.992904	0.996905	0.757755	0.90741
AdenMonTran	Nontoxin	0.99921	0.999902	0.0120493	0.894423	0.830872	0.998491	0.763249	0.9347	0.908699	0.952953
Adenosylhomocysteinase2	Nontoxin	0.99921	0.999902	0.0131608	0.963744	0.836193	0.998491	0.058939	0.547481	0.230343	0.686159
AdenosylhomocysteinaseA	Nontoxin	0.99921	0.999902	0.0135866	0.814807	0.843589	0.998491	0.922379	0.996905	0.977366	0.982937
Adenovirus-E1B	Nontoxin	0.99921	0.999902	0.0136641	0.20522	0.843589	0.998491	0.674445	0.830044	0.330315	0.449224
AdenylateCyclase8	Nontoxin	0.99921	0.999902	0.0142346	0.776667	0.843589	0.998491	8.36703e-05	0.0967638	0.00373433	0.181429
AdenylateKin6	Nontoxin	0.99921	0.999902	0.0143386	0.549213	0.843589	0.998491	0.277975	0.276875	0.184632	0.181429
AdenylylCyclase1	Nontoxin	0.99921	0.999902	0.0155876	0.549213	0.843589	0.998491	0.733222	0.949861	0.466116	0.776339
ADH	Nontoxin	0.99921	0.999902	0.0155876	0.202989	0.843589	0.998491	0.873937	0.980905	0.418235	0.699757
Adipocyte	Nontoxin	0.99921	0.999902	0.0165298	0.723685	0.843589	0.998491	0.933991	0.996905	0.940005	0.964704
AdiponectinRec2	Nontoxin	0.99921	0.999902	0.0165586	0.58767	0.843589	0.998491	0.000589481	0.01079	0.0161607	0.0525985
AdipRec1	Nontoxin	0.99921	0.999902	0.0173578	0.520461	0.843589	0.998491	0.855392	0.985185	0.64912	0.817033
ADPPyrophos	Nontoxin	0.99921	0.999902	0.0174346	0.58015	0.843589	0.998491	0.786544	0.949861	0.566462	0.785179
ADPRib14	Nontoxin	0.99921	0.999902	0.0178905	0.931651	0.856789	0.998491	0.256395	0.528367	0.393083	0.663048
ADPRibosyl1-2	Nontoxin	0.99921	0.999902	0.0181716	0.668663	0.860254	0.998491	0.900296	0.996905	0.67218	0.8844
ADPRibosyl1-4	Nontoxin	0.99921	0.999902	0.0181716	0.706461	0.860254	0.998491	0.815894	0.985185	0.639004	0.853696
ADPRibosyl2	Nontoxin	0.99921	0.999902	0.0203067	0.426595	0.860254	0.998491	0.71566	0.949861	0.948572	0.977039
ADPRibosyl3-1	Nontoxin	0.99921	0.999902	0.0206594	0.862858	0.860254	0.998491	0.530401	0.873691	0.472245	0.803831
ADPRibosyl3-2	Nontoxin	0.99921	0.999902	0.0212552	0.706182	0.860254	0.998491	0.979614	0.996905	0.9144	0.964704
ADPRibosyl6	Nontoxin	0.99921	0.999902	0.0212552	0.793862	0.860254	0.998491	0.85516	0.964408	0.662221	0.86577
ADP-ribosylArgHydrolase	Nontoxin	0.99921	0.999902	0.0236575	0.755516	0.860254	0.998491	0.54463	0.842783	0.893471	0.961306
ADP-Ribosylation1-1	Nontoxin	0.99921	0.999902	0.0240555	0.963744	0.86636	0.998491	0.269467	0.434535	0.53091	0.776132
ADP-ribosylation4	Nontoxin	0.99921	0.999902	0.0242345	0.816464	0.866882	0.998491	0.833537	0.949861	0.957813	0.972922
ADP-ribosylation4A	Nontoxin	0.99921	0.999902	0.0242345	0.98228	0.866882	0.093006	0.522285	0.832675	0.632562	0.853696
ADPribosylation-5A	Nontoxin	0.99921	0.999902	0.0242345	0.880691	0.870315	0.998491	0.488788	0.657253	0.544836	0.677071
ADP-ribosylation6	Nontoxin	0.99921	0.999902	0.0242345	0.879027	0.870485	0.998491	0.999016	0.996905	0.936265	0.961306
ADPRibosylation-8B	Nontoxin	0.99921	0.999902	0.0243982	0.930511	0.870485	0.998491	0.13873	0.272434	0.435981	0.539538
ADP-Ribosylation-GGA1-3	Nontoxin	0.99921	0.999902	0.0243982	0.932249	0.870485	0.998491	0.944671	0.995222	0.979178	0.980046
ADPRibPyro	Nontoxin	0.925033	0.999902	0.0250717	0.94805	0.870485	0.998491	0.997146	0.996905	0.967778	0.977039
ADT3	Nontoxin	0.99921	0.999902	0.0254077	0.98228	0.870485	0.998491	0.971446	0.996905	0.940005	0.979396
AffCuUp2	Nontoxin	0.99921	0.999902	0.0254077	0.98228	0.870485	0.998491	0.936113	0.996905	0.934822	0.977039
AFGFIB	Nontoxin	0.99921	0.999902	0.0256865	0.70837	0.870485	0.998491	0.629466	0.830044	0.455764	0.686396
aftiphilin	Nontoxin	0.99921	0.999902	0.0256865	0.86995	0.870485	0.998491	0.286092	0.633093	0.398608	0.663048
AGalAT7	Nontoxin	0.99921	0.999902	0.0259691	0.0673146	0.870485	0.998491	0.730172	0.949861	0.413004	0.686159
AGR2	Nontoxin	0.99921	0.999902	0.0259691	0.561852	0.870485	0.998491	0.707311	0.751371	0.541604	0.50109
AHA1	Nontoxin	0.99921	0.999902	0.0271827	0.566884	0.870485	0.998491	0.287779	0.666161	0.168203	0.417396
AIDA	Nontoxin	0.99921	0.999902	0.0275996	0.780854	0.870485	0.998491	0.084071	0.235539	0.156726	0.349237
aKGDiO-ABH6	Nontoxin	0.634354	0.999902	0.0290295	0.0521801	0.870485	0.998491	0.61538	0.842783	0.131307	0.397579
AKinAnc10	Nontoxin	0.99921	0.999902	0.0290295	0.906973	0.870485	0.998491	0.524238	0.800823	0.534639	0.760164
Akirin2	Nontoxin	0.99921	0.999902	0.0291502	0.889394	0.870485	0.998491	0.585445	0.830044	0.559124	0.764827
AKT	Nontoxin	0.99921	0.999902	0.029917	0.730054	0.870485	0.998491	0.0656105	0.500518	0.0632636	0.397796
AlcDe5III	Nontoxin	0.99921	0.999902	0.0323538	0.17088	0.870485	0.998491	0.718081	0.902472	0.262035	0.569633
AldDeh16A1	Nontoxin	0.99921	0.999902	0.0330771	0.459606	0.870485	0.998491	0.519106	0.842783	0.291637	0.623832
AldehydeDH2	Nontoxin	0.99921	0.999902	0.0335142	0.98228	0.870485	0.998491	0.809208	0.949861	0.8582	0.939247
AldoKetoRed1B1	Nontoxin	0.99921	0.999902	0.0351679	0.2727	0.870485	0.998491	0.969824	0.996905	0.796327	0.888021
AldolaseA	Nontoxin	0.99921	0.999902	0.0356648	0.98228	0.872673	0.998491	0.0115601	0.318896	0.175244	0.663048
ALG13	Nontoxin	0.99921	0.999902	0.03608	0.992205	0.917546	0.998491	0.417133	0.732465	0.612198	0.83959
AllograftInflammatory1	Nontoxin	0.102994	0.273903	0.0363107	0.078081	0.939455	0.998491	0.62164	0.871053	0.33013	0.492101
AlphaActinin4	Nontoxin	0.99921	0.999902	0.0365297	0.68625	0.94083	0.998491	0.992904	0.996905	0.877481	0.95775
AlphaCrystallinB	Nontoxin	0.99921	0.999902	0.0380274	0.914263	0.94083	0.998491	0.992904	0.996905	0.944354	0.961306
AlphaEndosulfine	Nontoxin	0.99921	0.999902	0.0380274	0.992205	0.942157	0.998491	0.968667	0.996905	0.951931	0.981334
AlphaEnolase	Nontoxin	0.99921	0.999902	0.0391038	0.701932	0.942157	0.998491	0.0978879	0.589378	0.0832642	0.427545
AlphaGlobin	Nontoxin	0.99921	0.999902	0.0401571	0.145636	0.945242	0.998491	0.988615	0.996905	0.853439	0.754746
Amidase-NIT2-2	Nontoxin	0.99921	0.999902	0.0411523	0.398839	0.963082	0.998491	0.901628	0.995222	0.650709	0.83959
Aminoacyl-tRNASyn	Nontoxin	0.99921	0.999902	0.041652	0.998518	0.968396	0.998491	0.428247	0.830044	0.595725	0.863888
Aminotransferase	Nontoxin	0.854091	0.999902	0.041652	0.0947823	0.968396	0.998491	0.843242	0.991072	0.521596	0.762212
Aminotransferase2-1	Nontoxin	0.253251	0.999902	0.0420279	0.999247	0.97128	0.998491	0.178902	0.695066	0.443053	0.791221
AMN1	Nontoxin	0.102994	0.999902	0.0420279	0.931651	0.97128	0.998491	0.524238	0.800823	0.785842	0.86577
AMPKin-b1	Nontoxin	0.99921	0.999902	0.0441902	0.98228	0.97128	0.998491	0.979614	0.996905	0.980746	0.980046
AMPKin-g1	Nontoxin	0.99921	0.999902	0.0441902	0.561852	0.97128	0.998491	0.944671	0.996905	0.7334	0.875905
Anaphase11	Nontoxin	0.99921	0.999902	0.0455486	0.746278	0.97128	0.998491	0.979614	0.996905	NA	0.95775
Anaphase13	Nontoxin	0.866613	0.999902	0.0462299	0.443578	0.97128	0.998491	NA	0.949861	NA	0.977039
AndrogenInd1	Nontoxin	0.99921	0.999902	0.0467947	0.814818	0.97128	0.998491	0.951101	0.995222	0.985267	0.998243
AngiogenesisInh-1-2	Nontoxin	0.99921	0.999902	0.0490527	0.315893	0.97128	0.998491	0.0580139	0.496468	0.00711042	0.180176
AnionChan2	Nontoxin	0.99921	0.999902	0.0490527	0.778594	0.97128	0.998491	0.968667	0.996905	0.902534	0.961306
Ankyrin13D	Nontoxin	0.99921	0.999902	0.0499241	0.890462	0.97128	0.998491	0.697651	0.949861	0.63394	0.88302
Ankyrin39	Nontoxin	0.291349	0.999902	0.0499241	0.241463	0.97128	0.998491	0.938563	0.996905	0.724518	0.911665
Ankyrin-46	Nontoxin	0.99921	0.999902	0.0499241	0.628158	0.97128	0.998491	0.474799	0.657253	NA	0.437307
AnkyrinRepeat-10	Nontoxin	0.99921	0.999902	0.0499241	0.999797	0.97128	0.998491	0.926641	0.993418	0.908699	0.952953
Ankyrin-SOCS6-1	Nontoxin	0.99921	0.999902	0.0504656	0.329702	0.97128	0.998491	0.116621	0.306504	0.0446903	0.11112
ANM1	Nontoxin	0.99921	0.999902	0.0512423	0.719077	0.97128	0.998491	0.980573	0.996905	0.871066	0.950384
AnnexinA1	Nontoxin	0.99921	0.999902	0.052703	0.97991	0.976314	0.998491	0.951101	0.996905	0.907895	0.964704
AnnexinA11	Nontoxin	0.925033	0.999902	0.054996	0.447116	0.979441	0.998491	0.789773	0.964408	0.508557	0.789999
AnnexinA2	Nontoxin	0.99921	0.999902	0.0553452	0.603287	0.979441	0.998491	0.607479	0.830044	0.409565	0.663048
AnnexinA4-1	Nontoxin	0.99921	0.999902	0.0553452	0.0663674	0.979587	0.998491	0.381313	0.683613	0.0394449	0.179344
AnnexinA5	Nontoxin	0.99921	0.999902	0.0559064	0.619514	0.979587	0.998491	0.944671	0.996905	0.729156	0.898212
AnnexinA6	Nontoxin	0.99921	0.999902	0.0559064	0.986039	0.979587	0.998491	0.651585	0.850274	0.74284	0.863888
AnnexinA7	Nontoxin	0.99921	0.999902	0.0559064	0.691886	0.979587	0.998491	0.540508	0.830044	0.363656	0.672157
ANR46	Nontoxin	0.99921	0.999902	0.0559064	0.992205	0.979587	0.998491	0.686574	0.898226	0.76618	0.912673
AntigenCD44	Nontoxin	0.99921	0.999902	0.0559064	0.561852	0.979587	0.998491	0.992904	0.996905	0.790742	0.90741
AntizymeInh1	Nontoxin	0.99921	0.999902	0.0568992	0.25646	0.979587	0.998491	0.110238	0.288208	0.0327876	0.0996124
AP-1-2	Nontoxin	0.854091	0.999902	0.0582868	0.994995	0.979587	0.998491	0.413353	0.61172	0.662327	0.76822
AP15B	Nontoxin	0.99921	0.999902	0.0582868	0.83993	0.979587	0.998491	NA	0.939291	NA	0.844088
AP1-m2	Nontoxin	0.99921	0.999902	0.0582868	0.324467	0.979587	0.998491	0.718805	0.875873	0.351409	0.628128
AP-1-mu1	Nontoxin	0.99921	0.999902	0.0582868	0.947962	0.979587	0.998491	0.951101	0.996316	0.977366	0.979396
AP-1-s1A	Nontoxin	0.99921	0.999902	0.0582868	0.840162	0.979587	0.998491	0.932527	0.995222	0.797868	0.90741
AP-1-s3	Nontoxin	0.99921	0.999902	0.0582868	0.905417	0.995222	0.998491	0.944058	0.996905	0.85621	0.948072
AP-2-a1-1	Nontoxin	0.99921	0.999902	0.0586555	0.373221	0.995222	0.998491	0.809208	0.967493	0.507259	0.775653
AP-2-a2	Nontoxin	0.99921	0.999902	0.0587062	0.998518	0.995222	0.998491	0.931519	0.995222	0.915099	0.961306
AP-2-mu	Nontoxin	0.99921	0.999902	0.0587062	0.933009	0.995222	0.998491	0.971877	0.996905	0.893396	0.961306
AP-2-sigma	Nontoxin	0.99921	0.999902	0.0610773	0.790713	0.995222	0.998491	0.177375	0.657253	0.173339	0.560184
AP-3-mu1	Nontoxin	0.99921	0.999902	0.0611581	0.98228	0.995222	0.998491	0.884924	0.967493	0.906456	0.952953
AP-3-s1	Nontoxin	0.99921	0.999902	0.0611972	0.448822	0.995222	0.998491	0.760181	0.957462	0.489652	0.782999
AP4A	Nontoxin	0.99921	0.999902	0.0611972	0.157729	0.995222	0.998491	0.00623719	0.0442425	0.00031665	0.00288224
AP5s1	Nontoxin	0.99921	0.999902	0.0611972	0.920022	0.995222	0.998491	0.992904	0.996905	0.966014	0.983954
ApopInhib5	Nontoxin	0.99921	0.999902	0.0611972	0.681194	0.995222	0.998491	0.932527	0.996905	0.728446	0.8844
ApoptosisInh-1	Nontoxin	0.99921	0.999902	0.0611972	0.276826	0.995222	0.998491	0.119395	0.212643	0.0382939	0.0664273
Aquaporin1	Nontoxin	0.834026	0.999902	0.0622999	0.448822	0.995222	0.998491	0.64913	0.927188	0.955534	0.981334
Aquaporin3	Nontoxin	0.99921	0.999902	0.0622999	0.00785332	0.995222	0.998491	0.924429	0.993637	0.606895	0.851014
Aquaporin5	Nontoxin	0.99921	0.999902	0.0628698	0.986039	0.995222	0.998491	0.869706	0.995222	0.859003	0.952953
Aralar1	Nontoxin	0.99921	0.999902	0.0664762	0.986039	0.995222	0.998491	0.0538015	0.518485	0.281959	0.697044
Arfaptin1	Nontoxin	0.99921	0.999902	0.0665493	0.797121	0.995222	0.998491	0.971827	0.996905	0.843139	0.920976
Arfaptin2	Nontoxin	0.99921	0.999902	0.0675289	0.963744	0.995222	0.998491	0.991905	0.996905	0.985267	0.983954
Arginyl-tRNASyn	Nontoxin	0.99921	0.999902	0.0719379	0.98228	0.995222	0.998491	0.543719	0.830044	0.7334	0.863888
Armadillo1	Nontoxin	0.99921	0.999902	0.0724706	0.880687	0.995222	0.998491	0.755833	0.873691	0.895322	0.938691
Armadillo6-2	Nontoxin	0.99921	0.999902	0.0725263	0.998518	0.995222	0.998491	0.992904	0.996905	0.984676	0.981334
ArylacetamideDeacetylase	Nontoxin	0.99921	0.999902	0.0738921	0.00412122	0.995222	0.998491	0.954479	0.995222	0.864637	0.520335
ASF1	Nontoxin	0.99921	0.999902	0.0738921	0.880687	0.995222	0.998491	0.68922	0.870854	0.652342	0.81309
AspAminoTrans1	Nontoxin	0.99921	0.999902	0.0757728	0.90393	0.995222	0.998491	0.179813	0.713796	0.30197	0.697044
AspAminoTrans2	Nontoxin	0.99921	0.999902	0.0785571	0.943729	0.995222	0.998491	0.869706	0.996316	0.811863	0.948072
Aspartyl-tRNASyn	Nontoxin	0.99921	0.999902	0.0785571	0.890462	0.995222	0.998491	0.955962	0.996905	0.995964	0.996018
AspBetaHyd2	Nontoxin	0.99921	0.999902	0.0803826	0.793862	0.995222	0.998491	0.651585	0.830044	0.549957	0.702182
AspDipeptidase	Nontoxin	0.99921	0.999902	0.0803826	0.0746175	0.995222	0.998491	0.338165	0.114091	0.000789083	0.00891625
AspSyn	Nontoxin	0.99921	0.999902	0.0813128	0.816682	0.995222	0.998491	0.0777315	0.175472	0.291637	0.381314
AsptRNASyn	Nontoxin	0.99921	0.999902	0.0833667	0.98228	0.995222	0.998491	0.47488	0.75525	0.719801	0.843483
ATOX1	Nontoxin	0.99921	0.999902	0.0833667	0.862858	0.995222	0.998491	NA	0.972431	NA	0.8844
ATP23	Nontoxin	0.99921	0.999902	0.0833667	0.323126	0.995222	0.998491	0.393375	0.683613	0.173339	0.300778
ATPaseAAA1	Nontoxin	0.99921	0.999902	0.0864982	0.515585	0.995222	0.998491	0.665568	0.873691	0.439676	0.668716
ATPaseV1-G3	Nontoxin	0.99921	0.999902	0.0865667	0.870795	0.995222	0.998491	0.149237	0.677127	0.247343	0.666289
ATPaseVI11B	Nontoxin	0.99921	0.999902	0.0870413	0.93492	0.995222	0.998491	0.18903	0.500518	0.44974	0.666289
ATPBindCassetteF2	Nontoxin	0.99921	0.999902	0.090272	0.98228	0.995222	0.998491	0.996959	0.996905	0.984271	0.983954
ATPBindingD3	Nontoxin	0.99921	0.999902	0.090885	0.793862	0.995222	0.998491	0.527846	0.801012	0.456743	0.686396
ATPBindingE1	Nontoxin	0.99921	0.999902	0.0909031	0.698332	0.995222	0.998491	0.226631	0.636863	0.149268	0.492101
ATPSyn-a	Nontoxin	0.99921	0.999902	0.0927343	0.98228	0.995222	0.998491	0.483131	0.849074	0.683167	0.8844
ATPSyn-b1	Nontoxin	0.99921	0.999902	0.0942943	0.943729	0.995222	0.998491	0.447214	0.830044	0.698452	0.888021
ATPSyn-b2	Nontoxin	0.99921	0.999902	0.0945004	0.98228	0.995222	0.998491	0.447214	0.832675	0.662171	0.8844
ATPSynCoupling6	Nontoxin	0.99921	0.999902	0.0952703	0.922345	0.995222	0.998491	0.733924	0.949861	0.887991	0.961306
ATPSyn-d	Nontoxin	0.854091	0.999902	0.0952711	0.624216	0.995222	0.998491	0.919376	0.996905	0.895322	0.961306
ATPSyn-e	Nontoxin	0.99921	0.999902	0.0952711	0.920022	0.995222	0.998491	0.943048	0.996905	0.987855	0.998243
ATPSyn-f	Nontoxin	0.925033	0.999902	0.095272	0.793862	0.995222	0.998491	0.652472	0.935399	0.914719	0.972922
ATPSyn-g	Nontoxin	0.807746	0.999902	0.0954283	0.481541	0.995222	0.998491	0.94399	0.996905	0.829999	0.94122
ATPSynLipid-1	Nontoxin	0.90187	0.999902	0.0966787	0.818951	0.995222	0.998491	0.587474	0.880948	0.87946	0.961306
ATPSynLipid-2	Nontoxin	0.99921	0.999902	0.0980157	0.759625	0.995222	0.998491	0.268103	0.800823	0.806231	0.949991
ATPSynLipid-4	Nontoxin	0.99921	0.999902	0.0984707	0.684382	0.995222	0.998491	0.000116162	0.00973211	0.000789083	0.0400529
ATPSynO	Nontoxin	0.99921	0.999902	0.0984707	0.888466	0.995222	0.998491	0.609756	0.91207	0.843139	0.952953
AuroraKin	Nontoxin	0.99921	0.999902	0.0984707	0.802853	0.995222	0.998491	0.831364	0.963136	0.706233	0.86577
Autophagy101	Nontoxin	0.99921	0.999902	0.0997684	0.812131	0.995222	0.998491	0.95382	0.996316	0.810802	0.912673
Autophagy13-2	Nontoxin	0.99921	0.999902	0.101104	0.97743	0.995222	0.998491	0.697651	0.870854	0.829893	0.903792
Autophagy5	Nontoxin	0.99921	0.999902	0.101104	0.947515	0.995222	0.998491	0.968667	0.996905	0.992788	0.998243
BACD3	Nontoxin	0.99921	0.999902	0.101104	0.861257	0.995222	0.998491	0.991786	0.996905	0.942799	0.961306
Band5	Nontoxin	0.99921	0.999902	0.101104	0.659815	0.995222	0.998491	0.482833	0.753318	0.300378	0.545572
BarrierAutointegration	Nontoxin	0.99921	0.999902	0.10128	0.945453	0.995222	0.998491	0.98801	0.996905	0.934822	0.961306
Basigin	Nontoxin	0.99921	0.999902	0.10185	0.985399	0.995222	0.998491	0.726635	0.902472	0.783728	0.8844
BAT1	Nontoxin	0.99921	0.999902	0.10185	0.719077	0.995222	0.998491	0.434998	0.830044	0.298414	0.686159
Battenin	Nontoxin	0.99921	0.999902	0.102017	0.563957	0.995222	0.998491	0.89478	0.995222	0.67218	0.86016
BaxInh1	Nontoxin	0.99921	0.999902	0.102332	0.58015	0.995222	0.998491	0.429806	0.830044	0.23561	0.623832
BCAminotransferase	Nontoxin	0.99921	0.999902	0.102834	0.933009	0.995222	0.998491	0.376691	0.657253	0.508557	0.697044
BCell31	Nontoxin	0.99921	0.999902	0.103766	0.211006	0.995222	0.998491	0.860802	0.966737	0.400825	0.701264
bcellLympLeuk10	Nontoxin	0.99921	0.999902	0.106718	0.943729	0.995222	0.998491	0.897316	0.949861	NA	0.898212
BCellRec29	Nontoxin	0.99921	0.999902	0.106763	0.666835	0.995222	0.998491	0.665568	0.830044	0.489652	0.644406
bcl2antiapop	Nontoxin	0.925033	0.999902	0.10725	0.998518	0.995222	0.998491	0.591981	0.840745	0.701663	0.86577
Bcms1	Nontoxin	0.99921	0.999902	0.107812	0.786628	0.995222	0.998491	0.989594	0.996905	0.915099	0.965989
BET1	Nontoxin	0.99921	0.999902	0.107812	0.992205	0.995222	0.998491	0.827564	0.931818	0.863893	0.92199
BetaCateninInt1	Nontoxin	0.99921	0.999902	0.107812	0.930698	0.995222	0.998491	NA	0.788417	NA	0.786466
BetaCentractin	Nontoxin	0.99921	0.999902	0.108157	0.616524	0.995222	0.998491	0.991786	0.996905	0.873041	0.952953
Bifunctional	Nontoxin	0.99921	0.999902	0.10829	0.943729	0.995222	0.998491	0.482833	0.75525	0.592622	0.76822
Biglycan	Nontoxin	0.99921	0.999902	0.10829	0.0855519	0.995222	0.998491	0.665568	0.850274	0.209713	0.437307
Biogenesis	Nontoxin	0.99921	0.999902	0.111638	0.96476	0.995222	0.998491	0.712203	0.949861	0.731954	0.898212
BiPGlyMutase	Nontoxin	0.99921	0.999902	0.113922	0.264072	0.995222	0.998491	0.992904	0.996905	0.659664	0.844154
BladderCancer	Nontoxin	0.99921	0.999902	0.115612	0.976183	0.995222	0.998491	NA	0.925867	NA	0.888021
BleomycinHydrolase	Nontoxin	0.99921	0.999902	0.115612	0.0950159	0.995222	0.998491	0.89478	0.995222	0.567982	0.793309
boIA2	Nontoxin	0.99921	0.999902	0.115612	0.41962	0.995222	0.998491	0.936113	0.993418	0.638711	0.785179
BPNT1	Nontoxin	0.99921	0.999902	0.120622	0.688379	0.995222	0.998491	0.123545	0.657253	0.0710917	0.479104
BrainAngioInh1	Nontoxin	0.99921	0.999902	0.121359	0.395914	0.995222	0.998491	0.084071	0.471721	0.01931	0.181429
BrainI3	Nontoxin	0.99921	0.999902	0.121359	0.0434611	0.995222	0.998491	0.846812	0.878303	0.137323	0.437307
BRCA1-A-BRE	Nontoxin	0.839555	0.999902	0.122399	0.563957	0.995222	0.998491	0.846812	0.949861	0.546254	0.785179
BRCC36	Nontoxin	0.99921	0.999902	0.123624	0.97991	0.995222	0.998491	0.896093	0.995222	0.929691	0.970916
BRICK1	Nontoxin	0.99921	0.999902	0.124783	0.872688	0.995222	0.998491	0.741951	0.870854	0.688672	0.805883
BridgingIntegrator3	Nontoxin	0.99921	0.999902	0.124783	0.642135	0.995222	0.998491	0.674445	0.873691	0.487928	0.697044
BTBD6	Nontoxin	0.253251	0.999902	0.124783	0.936099	0.995222	0.998491	0.156307	0.660641	0.32609	0.697044
BTB-POZ	Nontoxin	0.99921	0.999902	0.124783	0.816188	0.995222	0.0241163	0.483131	0.830044	0.455849	0.733294
BTG1	Nontoxin	0.99921	0.999902	0.125867	0.998518	0.995222	0.998491	0.980573	0.996905	0.965901	0.974931
BTG2	Nontoxin	0.99921	0.999902	0.130138	0.867004	0.995222	0.998491	0.833537	0.949861	NA	0.86577
BUD31	Nontoxin	0.99921	0.999902	0.133171	0.834617	0.995222	0.998491	0.540675	0.830044	0.466607	0.753051
bUDPNA2E	Nontoxin	0.99921	0.999902	0.134067	0.998518	0.995222	0.999948	0.761322	0.940759	0.824516	0.922278
Bystin	Nontoxin	0.99921	0.999902	0.134505	0.98228	0.995222	0.998491	0.89478	0.996316	0.921875	0.973455
BZW1	Nontoxin	0.99921	0.999902	0.141336	0.797121	0.995222	0.998491	0.860802	0.995222	0.698452	0.898212
C10orf35	Nontoxin	0.99921	0.999902	0.144223	0.782959	0.995222	0.998491	0.139262	0.0934328	0.269354	0.235953
C11orf46	Nontoxin	0.925033	0.999902	0.144223	0.97991	0.995222	0.998491	0.263079	0.589211	0.443053	0.714666
C11orf54	Nontoxin	0.99921	0.999902	0.145338	0.96476	0.995222	0.998491	0.848661	0.993418	0.908699	0.964704
C11orf67	Nontoxin	0.925033	0.999902	0.146027	0.425747	0.995222	0.998491	0.989594	0.996905	0.699624	0.863888
C11orf73	Nontoxin	0.99921	0.999902	0.146027	0.98228	0.995222	0.998491	0.719815	0.949861	0.757755	0.919799
C12orf23	Nontoxin	0.99921	0.999902	0.147213	0.98228	0.995222	0.998491	0.944671	0.996905	0.906911	0.961306
C13orf33	Nontoxin	0.99921	0.999902	0.147213	0.771014	0.995222	0.998491	0.543844	0.802395	0.435981	0.686159
C14orf166	Nontoxin	0.99921	0.999902	0.148698	0.236717	0.995222	0.998491	0.833537	0.950834	0.392083	0.688759
C15orf40	Nontoxin	0.99921	0.999902	0.148698	0.931651	0.995222	0.998491	0.993036	0.996905	0.955534	0.972354
C15orf57	Nontoxin	0.99921	0.999902	0.149118	0.688379	0.995222	0.998491	NA	0.830044	NA	0.668716
C16orf48	Nontoxin	0.839555	0.999902	0.151015	0.0326931	0.995222	0.998491	0.473102	0.830044	0.140043	0.363836
C16orf80	Nontoxin	0.99921	0.999902	0.151015	0.413587	0.995222	0.998491	0.846812	0.949861	0.459899	0.742648
C16orf87	Nontoxin	0.99921	0.999902	0.151015	0.763824	0.995222	0.998491	0.55868	0.850274	0.893471	0.961306
C17orf37	Nontoxin	0.99921	0.999902	0.151015	0.690418	0.995222	0.998491	0.354151	0.648278	0.272636	0.453157
C18orf19	Nontoxin	0.99921	0.999902	0.152794	0.73892	0.995222	0.998491	0.968667	0.996905	0.799046	0.8844
C18orf32	Nontoxin	0.925033	0.999902	0.155628	0.135559	0.995222	0.998491	0.802727	0.925867	0.393215	0.597347
C1GALT1	Nontoxin	0.99921	0.999902	0.155628	0.859783	0.995222	0.998491	0.958393	0.996316	0.985267	0.998243
C1orf123	Nontoxin	0.99921	0.999902	0.155628	0.83532	0.995222	0.998491	0.752394	0.873691	0.663184	0.791494
C1orf31	Nontoxin	0.99921	0.999902	0.156892	0.782959	0.995222	0.998491	NA	0.873691	NA	0.967921
C1orf43-2	Nontoxin	0.99921	0.999902	0.160648	0.83532	0.995222	0.998491	0.94399	0.995222	0.995964	0.997673
C20orf11	Nontoxin	0.99921	0.999902	0.161707	0.872935	0.995222	0.998491	0.818939	0.957462	0.729218	0.8844
C20orf24	Nontoxin	0.99921	0.999902	0.162365	0.774821	0.995222	0.998491	0.73193	0.873691	0.576079	0.764827
C20orf30	Nontoxin	0.99921	0.999902	0.162365	0.901917	0.995222	0.998491	0.861815	0.949861	0.796327	0.8844
C20orf43	Nontoxin	0.99921	0.999902	0.162365	0.520461	0.995222	0.998491	0.433197	0.751371	0.178698	0.489038
C21orf59	Nontoxin	0.99921	0.999902	0.162365	0.952225	0.995222	0.998491	0.992904	0.996905	0.973585	0.977039
C22orf25	Nontoxin	0.99921	0.999902	0.162628	0.628158	0.995222	0.998491	0.980573	0.996905	0.855502	0.930362
C22orf28	Nontoxin	0.99921	0.999902	0.163937	0.889394	0.995222	0.998491	0.992904	0.996905	0.924716	0.964704
C22orf32	Nontoxin	0.99921	0.999902	0.165692	0.82173	0.995222	0.998491	0.869706	0.995222	0.997335	0.998243
C2orf64	Nontoxin	0.99921	0.999902	0.166121	0.780854	0.995222	0.998491	NA	0.949861	NA	0.83959
C2orf68	Nontoxin	0.99921	0.999902	0.166364	0.605235	0.995222	0.998491	0.601765	0.751371	0.424555	0.497634
C3HC4ZF	Nontoxin	0.99921	0.999902	0.167245	0.717701	0.995222	0.998491	0.601765	0.830044	0.421453	0.686396
C3orf18	Nontoxin	0.641658	0.999902	0.167245	0.947962	0.995222	0.998491	NA	0.830044	NA	0.914788
C3orf19-2	Nontoxin	0.99921	0.999902	0.167245	0.797121	0.995222	0.998491	0.98343	0.996905	0.836976	0.930362
C3orf26	Nontoxin	0.99921	0.999902	0.167245	0.998518	0.995222	0.998491	0.992904	0.996905	0.985267	0.983546
C3orf37	Nontoxin	0.530628	0.999902	0.167803	0.355739	0.995222	0.998491	0.996959	0.996905	0.725986	0.86577
C3PAT4	Nontoxin	0.99921	0.999902	0.167803	0.886623	0.995222	0.998491	0.980631	0.996905	0.95258	0.972922
C4orf29	Nontoxin	0.99921	0.999902	0.167803	0.866234	0.995222	0.998491	0.728011	0.924224	0.67218	0.844154
C4orf34	Nontoxin	0.99921	0.999902	0.168086	0.986133	0.995222	0.998491	0.944671	0.996905	0.910216	0.968532
C4orf43	Nontoxin	0.99921	0.999902	0.168086	0.893872	0.995222	0.998491	0.241313	0.318896	0.426559	0.523617
C4orf52	Nontoxin	0.99921	0.999902	0.168086	0.97991	0.995222	0.998491	0.895425	0.985472	NA	0.961306
C5orf43	Nontoxin	0.993457	0.999902	0.168086	0.922345	0.995222	0.998491	NA	0.982746	NA	0.964704
C5orf44	Nontoxin	0.99921	0.999902	0.170156	0.963506	0.995222	0.998491	0.726635	0.928003	0.73691	0.8844
C5orf51	Nontoxin	0.99921	0.999902	0.171388	0.778349	0.995222	0.998491	0.999016	0.996905	0.864532	0.932886
C6orf106	Nontoxin	0.99921	0.999902	0.171388	0.98228	0.995222	0.998491	0.848661	0.949861	0.890955	0.942381
C6orf115	Nontoxin	0.894959	0.999902	0.171388	0.799544	0.995222	0.998491	NA	0.949861	NA	0.970916
C6orf120	Nontoxin	0.99921	0.999902	0.172921	0.837623	0.995222	0.998491	0.980786	0.996905	0.887991	0.930362
C6orf125	Nontoxin	0.99921	0.999902	0.172921	0.998518	0.995222	0.998491	0.987655	0.996905	0.981803	0.981334
C6orf35	Nontoxin	0.925033	0.999902	0.173655	0.448822	0.995222	0.998491	0.980573	0.996905	0.715605	0.86016
C6orf62	Nontoxin	0.99921	0.999902	0.174349	0.754481	0.995222	0.998491	0.85372	0.995222	0.67218	0.86577
C7orf26	Nontoxin	0.99921	0.999902	0.174349	0.556444	0.995222	0.998491	0.938105	0.995222	0.636739	0.83959
C7orf42	Nontoxin	0.99921	0.999902	0.174349	0.83532	0.995222	0.998491	0.397669	0.695066	0.403012	0.669097
C7orf55	Nontoxin	0.99921	0.999902	0.174614	0.814807	0.995222	0.998491	0.951101	0.996316	0.801532	0.912673
C7orf59	Nontoxin	0.99921	0.999902	0.174926	0.61491	0.995222	0.998491	0.95338	0.996905	0.683167	0.863888
C8orf59	Nontoxin	0.99921	0.999902	0.178268	0.97991	0.995222	0.998491	0.677802	0.830044	0.731954	0.843483
C9orf46	Nontoxin	0.99921	0.999902	0.178657	0.98228	0.995222	0.998491	0.951101	0.996905	0.948572	0.973504
Cab45	Nontoxin	0.99921	0.999902	0.178657	0.867004	0.995222	0.998491	0.901628	0.996905	0.767596	0.93209
CaBinding39	Nontoxin	0.99921	0.999902	0.178657	0.719077	0.995222	0.998491	0.311295	0.799131	0.230343	0.638984
CaBinding-p22	Nontoxin	0.99921	0.999902	0.178657	0.97991	0.995222	0.998491	0.743161	0.949861	0.765598	0.90741
CaChannel1	Nontoxin	0.99921	0.999902	0.179214	0.61491	0.995222	0.998491	0.962431	0.996905	0.855502	0.942381
CaIntBind1	Nontoxin	0.99921	0.999902	0.179214	0.595447	0.995222	0.998491	0.949973	0.996316	0.660398	0.863888
CalbindinD28K	Nontoxin	0.99921	0.999902	0.179214	0.0533367	0.995222	0.998491	0.865611	0.844747	0.61022	0.367649
Calcin	Nontoxin	0.99921	0.999902	0.179506	0.0826329	0.995222	0.998491	0.992904	0.996905	0.549957	0.764827
Calcineurin-B1	Nontoxin	0.99921	0.999902	0.18414	0.474278	0.995222	0.998491	0.128779	0.496468	0.0499462	0.235803
Calcyphosine	Nontoxin	0.99921	0.999902	0.184728	0.901917	0.995222	0.998491	0.98343	0.996905	0.900625	0.952953
Calglandulin	Nontoxin	0.99921	0.999902	0.185777	0.872127	0.995222	0.998491	0.693111	0.830044	0.981803	0.777771
calmegin	Nontoxin	0.99921	0.999902	0.185777	0.0287126	0.995222	0.998491	0.805608	0.0244622	0.499041	2.03773e-05
Calmod	Nontoxin	0.99921	0.999902	0.186905	0.922999	0.995222	0.998491	0.607272	0.816293	0.973585	0.777771
Calmodulin-1	Nontoxin	0.99921	0.999902	0.186905	0.992205	0.995222	0.998491	0.992904	0.996905	0.998511	0.996089
Calmodulin-2	Nontoxin	0.99921	0.999902	0.186905	0.98228	0.995222	0.998491	0.129502	0.664256	0.377746	0.745517
Calmodulin-3	Nontoxin	0.99921	0.999902	0.186905	0.776434	0.995222	0.998491	0.728952	0.949861	0.57124	0.843483
CalmodulinKin1	Nontoxin	0.99921	0.999902	0.186905	0.837623	0.995222	0.998491	0.524238	0.830044	0.472592	0.754746
Calpain1-1	Nontoxin	0.99921	0.999902	0.186918	0.858459	0.995222	0.998491	0.138061	0.388068	0.291549	0.508724
Calpain1-2	Nontoxin	0.99921	0.999902	0.188703	0.849053	0.995222	0.998491	0.936113	0.995222	0.997779	0.992645
Calponin2	Nontoxin	0.99921	0.999902	0.188889	0.447723	0.995222	0.998491	0.974005	0.996905	0.824516	0.920976
Calponin3	Nontoxin	0.99921	0.999902	0.1889	0.213579	0.995222	0.998491	8.36703e-05	0.0396483	2.82277e-07	0.00325216
Calumenin	Nontoxin	0.99921	0.999902	0.189729	0.936099	0.995222	0.998491	0.929195	0.995222	0.848115	0.930362
cAMPKin	Nontoxin	0.99921	0.999902	0.189816	0.937308	0.995222	0.998491	0.955962	0.996905	0.883486	0.961306
cAMPKin-b	Nontoxin	0.99921	0.999902	0.190054	0.888466	0.995222	0.998491	0.693769	0.830044	0.65483	0.791221
cAMPKinIa	Nontoxin	0.99921	0.999902	0.191981	0.963263	0.995222	0.998491	0.32288	0.590469	0.511024	0.697044
cAMPKinII	Nontoxin	0.99921	0.999902	0.191981	0.69305	0.995222	0.998491	0.547922	0.850605	0.405546	0.697044
cAMPRegPP19	Nontoxin	0.99921	0.999902	0.192396	0.98228	0.995222	0.998491	NA	0.996905	NA	0.997673
cAMPResp3	Nontoxin	0.99921	0.999902	0.192396	0.963553	0.995222	0.998491	0.241313	0.496468	0.489738	0.677071
Canopy2	Nontoxin	0.99921	0.999902	0.192396	0.780854	0.995222	0.998491	0.558054	0.830044	0.463355	0.710321
Capping-b	Nontoxin	0.99921	0.999902	0.192396	0.982344	0.995222	0.998491	0.897316	0.995222	0.910216	0.961306
CarbEzrin	Nontoxin	0.99921	0.999902	0.196524	0.854135	0.995222	0.998491	0.865611	0.957462	0.7334	0.875474
CarbinolamineDH2	Nontoxin	0.99921	0.999902	0.198273	0.035667	0.995222	0.998491	NA	0.799131	NA	0.257393
CarbonylReductase4	Nontoxin	0.689313	0.999902	0.201119	0.338998	0.995222	0.998491	0.876844	0.957462	0.524526	0.740925
CarbReductase1	Nontoxin	0.99921	0.999902	0.201119	0.949931	0.995222	0.998491	0.71566	0.949861	0.855502	0.952953
CaRegHSP1	Nontoxin	0.99921	0.999902	0.201119	0.834617	0.995222	0.998491	0.846812	0.957462	NA	0.983954
CarnOAcet	Nontoxin	0.99921	0.999902	0.201147	0.0158717	0.995222	0.998491	0.0720957	0.187227	0.00031665	0.00454684
Carrier2	Nontoxin	0.979513	0.999902	0.203639	0.563957	0.995222	0.998491	0.980573	0.996905	0.88815	0.961306
Carrier30-4	Nontoxin	0.99921	0.999902	0.203639	0.976532	0.995222	0.998491	0.951101	0.995222	0.958431	0.972922
CaseinKin1a	Nontoxin	0.99921	0.999902	0.204599	0.958095	0.995222	0.998491	0.991905	0.996905	0.948572	0.983954
CaseinKinIIa	Nontoxin	0.99921	0.999902	0.204599	0.834617	0.995222	0.998491	0.827225	0.990764	0.678321	0.8844
CaseinKinII-a	Nontoxin	0.994412	0.999902	0.204952	0.930511	0.995222	0.998491	0.0538015	0.105211	0.375962	0.449224
CasKin2b	Nontoxin	0.99921	0.999902	0.204952	0.793862	0.995222	0.999422	0.991786	0.996905	0.893471	0.953233
Caspase10	Nontoxin	0.99921	0.999902	0.205003	0.840162	0.995222	0.998491	0.971827	0.996905	0.87453	0.952953
CASP-b	Nontoxin	0.99921	0.999902	0.205217	0.633174	0.995222	0.998491	0.0406456	0.133212	0.0517124	0.173257
Catalase	Nontoxin	0.99921	0.999902	0.205393	0.763351	0.995222	0.998491	0.988615	0.996905	0.817537	0.923313
Catenin-a1	Nontoxin	0.99921	0.999902	0.206031	0.780689	0.995222	0.998491	0.997567	0.996905	0.887991	0.961306
Catenin-b1-1	Nontoxin	0.99921	0.999902	0.206031	0.789489	0.995222	0.998491	0.549726	0.878832	0.435981	0.786466
CathepsinB	Nontoxin	0.99921	0.999902	0.207085	0.923404	0.995222	0.998491	0.983884	0.996905	0.967778	0.980046
CathepsinD	Nontoxin	0.993912	0.999902	0.207085	0.719077	0.995222	0.998491	0.849663	0.995222	0.975541	0.983546
CathepsinZ	Nontoxin	0.99921	0.999902	0.209167	0.947515	0.995222	0.998491	0.979614	0.996905	0.997335	0.996089
CATL1	Nontoxin	0.99921	0.999902	0.211456	0.69305	0.995222	0.998491	0.500822	0.873691	0.314251	0.73825
CaUptake-1	Nontoxin	0.99921	0.999902	0.212016	0.890651	0.995222	0.998491	0.681869	0.830044	0.646252	0.793617
Caveolin1	Nontoxin	0.99921	0.999902	0.212016	0.717701	0.995222	0.998491	0.919376	0.993418	0.706233	0.853696
Caveolin2	Nontoxin	0.99921	0.999902	0.212016	0.719077	0.995222	0.998491	0.89478	0.995222	0.953503	0.977039
CCAATD	Nontoxin	0.99921	0.999902	0.212016	0.7893	0.995222	0.998491	0.896359	0.993418	0.7334	0.874088
Ccd115	Nontoxin	0.773013	0.999902	0.215234	0.41194	0.995222	0.998491	0.983884	0.996905	0.71391	0.863352
ccd149	Nontoxin	0.99921	0.999902	0.215234	0.801091	0.995222	0.998491	0.897316	0.990082	0.998222	0.991128
CCD25	Nontoxin	0.99921	0.999902	0.215234	0.98228	0.995222	0.998491	0.809208	0.898226	0.857551	0.914788
CCD58	Nontoxin	0.99921	0.999902	0.215436	0.518222	0.995222	0.998491	0.787154	0.909688	0.503231	0.693561
CCDC120	Nontoxin	0.839555	0.999902	0.21695	0.409315	0.995222	0.998491	0.992904	0.996905	0.750049	0.8844
CCDC124	Nontoxin	0.99921	0.999902	0.218519	0.491859	0.995222	0.998491	0.482833	0.660641	0.256319	0.380214
CCDC126	Nontoxin	0.99921	0.999902	0.218519	0.930511	0.995222	0.998491	NA	0.789884	NA	0.76822
CCDC130	Nontoxin	0.99921	0.999902	0.219017	0.780689	0.995222	0.998491	0.736163	0.931958	0.61022	0.803408
CCDC134	Nontoxin	0.99921	0.999902	0.219213	0.963744	0.995222	0.998491	0.815523	0.951282	0.799046	0.914788
CCDC75	Nontoxin	0.99921	0.999902	0.220213	0.897555	0.995222	0.998491	0.413843	0.787235	0.443053	0.742648
CCDC-94	Nontoxin	0.99921	0.999902	0.220554	0.873164	0.995222	0.998491	0.760181	0.873691	0.897779	0.938976
CCHCCH2	Nontoxin	0.839555	0.999902	0.221013	0.715288	0.995222	0.998491	0.607272	0.911523	0.948572	0.981334
CCHCCHD7	Nontoxin	0.99921	0.999902	0.224856	0.837623	0.995222	0.998491	NA	0.996905	NA	0.937748
CCHCCHDC3	Nontoxin	0.689313	0.999902	0.224856	0.20522	0.995222	0.998491	0.901574	0.996905	0.760199	0.919799
CCHL	Nontoxin	0.99921	0.999902	0.224901	0.563484	0.995222	0.998491	0.760769	0.964679	0.951456	0.977039
CD033	Nontoxin	0.99921	0.999902	0.224901	0.865748	0.995222	0.998491	0.936113	0.993418	0.986276	0.982856
CD151Antigen	Nontoxin	0.99921	0.999902	0.224901	0.931651	0.995222	0.998491	0.558054	0.850274	0.567982	0.83959
CD2AntCytTail2	Nontoxin	0.99921	0.999902	0.225442	0.870795	0.995222	0.998491	0.817187	0.990082	0.951931	0.983954
CD2Assoc	Nontoxin	0.99921	0.999902	0.225442	0.97991	0.995222	0.998491	0.376691	0.666161	0.552049	0.753051
CD3-g	Nontoxin	0.99921	0.999902	0.225442	0.666835	0.995222	0.998491	0.311295	0.528367	0.232072	0.380214
CD63	Nontoxin	0.99921	0.999902	0.225442	0.963553	0.995222	0.998491	0.970026	0.996905	0.908699	0.961306
CD81	Nontoxin	0.99921	0.999902	0.225442	0.263672	0.995222	0.998491	0.12097	0.47014	0.0299506	0.160412
CD82	Nontoxin	0.99921	0.999902	0.231915	0.561852	0.995222	0.998491	0.780533	0.967493	0.528443	0.817033
CD9	Nontoxin	0.99921	0.999902	0.235709	0.952225	0.995222	0.998491	0.955962	0.996905	0.893471	0.965989
CDC26	Nontoxin	0.99921	0.999902	0.236551	0.0175316	0.995222	0.998491	NA	0.830044	NA	0.323281
CDC28Kinase-1B	Nontoxin	0.99921	0.999902	0.236551	0.949931	0.995222	0.998491	NA	0.993418	NA	0.930362
CDC42	Nontoxin	0.99921	0.999902	0.237218	0.930511	0.995222	0.998491	0.951101	0.996905	0.877481	0.961306
CDC42-1	Nontoxin	0.99921	0.999902	0.237477	0.861257	0.995222	0.998491	NA	0.830044	NA	0.90741
CDC5	Nontoxin	0.99921	0.999902	0.237477	0.83993	0.995222	0.998491	0.961897	0.996905	0.824516	0.9255
CDGSH2	Nontoxin	0.99921	0.999902	0.237477	0.93216	0.995222	0.998491	0.482833	0.657253	0.56795	0.697044
CDK16	Nontoxin	0.99921	0.999902	0.237949	0.986133	0.995222	0.998491	0.999016	0.996905	0.988941	0.998243
CDK5-1-1	Nontoxin	0.99921	0.999902	0.238475	0.98228	0.995222	0.998491	0.846812	0.949861	0.890257	0.948072
CDK5-3	Nontoxin	0.925033	0.999902	0.240309	0.683697	0.995222	0.998491	0.815107	0.985185	0.6234	0.852486
Cdk7	Nontoxin	0.99921	0.999902	0.240309	0.98228	0.995222	0.998491	0.607272	0.826685	0.729218	0.863888
CDKMAT1	Nontoxin	0.99921	0.999902	0.240309	0.97991	0.995222	0.998491	0.886272	0.995222	0.9144	0.964704
CDPglyceroltrans	Nontoxin	0.99921	0.999902	0.240309	0.98228	0.995222	0.998491	0.992904	0.996905	0.981803	0.997673
CDPSOPT	Nontoxin	0.99921	0.999902	0.240309	0.603287	0.995222	0.998491	0.362261	0.528367	0.246607	0.354202
CellCyc50A	Nontoxin	0.925033	0.999902	0.240309	0.97991	0.995222	0.998491	0.860802	0.995222	0.832583	0.948072
CellDeath10	Nontoxin	0.99921	0.999902	0.240309	0.862858	0.995222	0.998491	0.89478	0.996316	0.780568	0.923565
CellDeath4-1	Nontoxin	0.99921	0.999902	0.240309	0.00760135	0.995222	0.998491	0.111616	0.290632	0.000333866	0.00891625
CellDeath5	Nontoxin	0.99921	0.999902	0.240309	0.516981	0.995222	0.998491	0.71566	0.873691	0.446303	0.667124
CellDeath6	Nontoxin	0.99921	0.999902	0.240309	0.949931	0.995222	0.998491	0.697651	0.848631	0.7334	0.843483
CellDiffRCD1	Nontoxin	0.99921	0.999902	0.244664	0.746572	0.995222	0.998491	0.353257	0.532747	0.32172	0.450201
CellDivCycle123	Nontoxin	0.99921	0.999902	0.24486	0.796402	0.995222	0.998491	0.974341	0.996905	0.814925	0.923565
CellGrowthNucleolar	Nontoxin	0.99921	0.999902	0.249768	0.916604	0.995222	0.998491	0.762168	0.957462	0.906894	0.965989
Centrin2	Nontoxin	0.99921	0.999902	0.252153	0.780689	0.995222	0.998491	0.581313	0.775729	0.472245	0.663048
Centrin-3	Nontoxin	0.99921	0.999902	0.252559	0.448822	0.995222	0.998491	0.968667	0.996905	NA	0.86577
CerSynth2	Nontoxin	0.99921	0.999902	0.258275	0.98228	0.995222	0.998491	0.94399	0.995222	0.895322	0.953303
C-ets-2	Nontoxin	0.99921	0.999902	0.258312	0.98228	0.995222	0.998491	0.968667	0.996905	0.935841	0.961306
ChargedMultivesicular5	Nontoxin	0.99921	0.999902	0.259457	0.979079	0.995222	0.998491	0.993036	0.996905	0.977366	0.980046
CHID1	Nontoxin	0.728975	0.999902	0.260052	0.801091	0.995222	0.998491	0.921539	0.996905	0.981803	0.983954
CholineTransporter4	Nontoxin	0.99921	0.999902	0.260085	0.723685	0.995222	0.998491	0.961897	0.995222	0.824516	0.86577
CholTran2	Nontoxin	0.99921	0.999902	0.262092	0.719077	0.995222	0.998491	0.678562	0.848631	0.496113	0.702182
Chondroitin2	Nontoxin	0.99921	0.999902	0.263114	0.835099	0.995222	0.998491	0.497835	0.830044	0.464921	0.746405
CHP1	Nontoxin	0.99921	0.999902	0.263881	0.791086	0.995222	0.998491	0.0739918	0.276875	0.11858	0.349237
ChromatinMod1A	Nontoxin	0.99921	0.999902	0.268154	0.98228	0.995222	0.998491	0.926547	0.985185	0.88815	0.93344
Chromobox3-1	Nontoxin	0.99921	0.999902	0.274999	0.865748	0.995222	0.998491	0.71566	0.949861	0.907895	0.965989
Chromobox5	Nontoxin	0.99921	0.999902	0.274999	0.642323	0.995222	0.998491	0.711368	0.871053	0.537146	0.686396
CIAO1	Nontoxin	0.99921	0.999902	0.276337	0.793862	0.995222	0.998491	0.609756	0.870062	0.516851	0.765139
CIKS	Nontoxin	0.99921	0.999902	0.276337	0.754201	0.995222	0.998491	0.869706	0.957462	0.669569	0.844154
CitrateSyn	Nontoxin	0.99921	0.999902	0.276471	0.814807	0.995222	0.998491	0.921539	0.996905	0.759545	0.926649
CJMB042m14	Nontoxin	0.99921	0.999902	0.276838	0.90393	0.995222	0.998491	0.959089	0.996905	0.855502	0.961306
CKIIa	Nontoxin	0.99921	0.999902	0.276852	0.927068	0.995222	0.998491	0.658336	0.949861	0.840977	0.954392
ClassE40	Nontoxin	0.99921	0.999902	0.276852	0.98228	0.995222	0.998491	0.971695	0.996905	0.977366	0.979005
ClathrinAssembly1	Nontoxin	0.99921	0.999902	0.276852	0.880691	0.995222	0.998491	0.955962	0.996905	0.855502	0.954392
ClathrinInt1	Nontoxin	0.99921	0.999902	0.281332	0.98228	0.995222	0.998491	0.367884	0.657253	0.552049	0.753051
Claud1	Nontoxin	0.854091	0.999902	0.28308	0.719077	0.995222	0.998491	0.886253	0.995222	0.98062	0.983546
Claud12	Nontoxin	0.99921	0.999902	0.284881	0.930698	0.995222	0.998491	0.786376	0.916363	0.761225	0.86577
Claudin15	Nontoxin	0.99921	0.999902	0.286036	0.719066	0.995222	0.998491	0.999356	0.996905	0.884577	0.954392
Claudin4-1	Nontoxin	0.99921	0.999902	0.286363	0.98228	0.995222	0.998491	0.730213	0.89973	0.790742	0.8844
Claudin7	Nontoxin	0.99921	0.999902	0.286924	0.954855	0.995222	0.998491	0.736163	0.949861	0.74702	0.911665
Cleavage3	Nontoxin	0.99921	0.999902	0.290631	0.746572	0.995222	0.998491	0.156307	0.428571	0.167646	0.415735
Cleavage4	Nontoxin	0.99921	0.999902	0.290631	0.879027	0.995222	0.998491	0.779863	0.89973	0.728446	0.843483
Cleavage5	Nontoxin	0.99921	0.999902	0.291661	0.931651	0.995222	0.998491	0.240922	0.516639	0.396361	0.666289
CleftTm1	Nontoxin	0.99921	0.999902	0.291661	0.719077	0.995222	0.998491	0.745162	0.950834	0.571429	0.83959
CLIC-1	Nontoxin	0.99921	0.999902	0.292814	0.287896	0.995222	0.998491	0.53425	0.842783	0.255792	0.545572
ClICP1	Nontoxin	0.99921	0.999902	0.2935	0.97743	0.995222	0.998491	0.697205	0.950834	0.709397	0.920976
Clp1	Nontoxin	0.99921	0.999902	0.293859	0.963744	0.995222	0.998491	0.846203	0.967493	0.819599	0.9255
clpX	Nontoxin	0.99921	0.999902	0.294344	0.973992	0.995222	0.998491	0.992904	0.996905	0.977366	0.981334
CMB4c	Nontoxin	0.99921	0.999902	0.294344	0.998518	0.995222	0.998491	0.814713	0.927188	0.855502	0.920976
CMBP7	Nontoxin	0.99921	0.999902	0.294344	0.93216	0.995222	0.998491	0.803229	0.957462	0.76618	0.908811
CMVB-2a	Nontoxin	0.689313	0.999902	0.294344	0.780689	0.995222	0.998491	0.996959	0.996905	0.890955	0.961306
c-Myc	Nontoxin	0.99921	0.999902	0.294344	0.0168135	0.995222	0.998491	0.955364	0.996905	0.330315	0.688759
CNOT8	Nontoxin	0.99921	0.999902	0.29754	0.86995	0.995222	0.998491	0.999016	0.996905	0.908699	0.961306
CNPPD1	Nontoxin	0.99921	0.999902	0.2976	0.814807	0.995222	0.998491	0.752496	0.916541	0.646122	0.824733
Coatomer-b	Nontoxin	0.99921	0.999902	0.299224	0.443578	0.995222	0.998491	0.968667	0.996905	0.752155	0.888021
Coatomer-bp	Nontoxin	0.99921	0.999902	0.299224	0.782959	0.995222	0.998491	0.936538	0.995222	0.983683	0.998243
Coatomer-d	Nontoxin	0.99921	0.999902	0.300112	0.813583	0.995222	0.998491	0.974373	0.996905	0.951931	0.981334
Coatomer-e	Nontoxin	0.99921	0.999902	0.301695	0.0988419	0.995222	0.998491	0.584855	0.873691	0.255792	0.560184
Coatomer-g	Nontoxin	0.99921	0.999902	0.306992	0.788144	0.995222	0.998491	0.869706	0.967493	0.987855	0.983954
Coatomer-z1	Nontoxin	0.99921	0.999902	0.307555	0.364354	0.995222	0.998491	0.569411	0.873691	0.286678	0.667124
Coatomer-z2	Nontoxin	0.925033	0.999902	0.307555	0.906077	0.995222	0.998491	0.971827	0.996905	0.985103	0.998243
CoenzymeAligase	Nontoxin	0.866613	0.999902	0.307555	0.97991	0.995222	0.998491	0.123991	0.239581	0.463355	0.597347
CoenzymeQBinding-COQ10-B	Nontoxin	0.99921	0.999902	0.309354	0.943729	0.995222	0.998491	0.301588	0.657253	0.433198	0.697044
Cofilin2	Nontoxin	0.99921	0.999902	0.309408	0.97991	0.995222	0.998491	0.693111	0.949861	0.711121	0.920976
ColdShockE1	Nontoxin	0.99921	0.999902	0.309408	0.776434	0.995222	0.998491	0.487871	0.809253	0.393215	0.686159
Collagen4-3aBinding	Nontoxin	0.99921	0.999902	0.310514	0.98228	0.995222	0.998491	0.719815	0.949861	0.74415	0.920976
COMM2	Nontoxin	0.99921	0.999902	0.310514	0.719077	0.995222	0.998491	0.719768	0.830044	0.567905	0.686396
COMM3-2-2	Nontoxin	0.854091	0.999902	0.310514	0.304422	0.995222	0.998491	0.719815	0.931818	0.444579	0.686159
COMM-4-1	Nontoxin	0.99921	0.999902	0.310514	0.0181131	0.995222	0.998491	0.992904	0.996905	0.436216	0.764827
COMM7	Nontoxin	0.99921	0.999902	0.310514	0.573528	0.995222	0.998491	0.967656	0.996905	0.855502	0.936896
COMM-8	Nontoxin	0.925033	0.999902	0.310514	0.515703	0.995222	0.998491	0.607272	0.864938	0.981803	0.996089
COMM9	Nontoxin	0.99921	0.999902	0.310514	0.978138	0.995222	0.998491	0.827677	0.966737	0.811557	0.930188
ConsPlaMem	Nontoxin	0.99921	0.999902	0.310514	0.621503	0.995222	0.998491	0.965302	0.996905	0.797868	0.8844
COP9	Nontoxin	0.99921	0.999902	0.310916	0.933009	0.995222	0.998491	0.720169	0.955576	0.689778	0.90741
COP9-2	Nontoxin	0.99921	0.999902	0.314963	0.68625	0.995222	0.998491	0.524238	0.801012	0.392083	0.622617
COP9-4	Nontoxin	0.99921	0.999902	0.314963	0.750689	0.995222	0.998491	0.353257	0.783912	0.241519	0.644406
COP9-7a	Nontoxin	0.99921	0.999902	0.314963	0.61491	0.995222	0.998491	0.569292	0.830044	0.386464	0.666289
COP9Signalsome-5	Nontoxin	0.99921	0.999902	0.314963	0.82173	0.995222	0.998491	0.921539	0.993418	0.778908	0.8844
Copine1	Nontoxin	0.99921	0.999902	0.314963	0.794663	0.995222	0.998491	0.54463	0.813141	0.443053	0.697044
Copine2	Nontoxin	0.99921	0.999902	0.314963	0.97991	0.995222	0.998491	0.889425	0.995222	0.866255	0.952953
Copine3	Nontoxin	0.99921	0.999902	0.314963	0.766132	0.995222	0.998491	0.991786	0.996905	0.8582	0.952831
CoreBinding-beta	Nontoxin	0.99921	0.999902	0.314963	0.873164	0.995222	0.998491	0.323271	0.523526	0.421453	0.597646
Corn4	Nontoxin	0.99921	0.999902	0.31601	0.992205	0.995222	0.998491	0.447214	0.648278	0.57124	0.769231
Cornichon	Nontoxin	0.99921	0.999902	0.317286	0.515703	0.995222	0.998491	0.447214	0.751371	0.240487	0.450201
Coronin1B	Nontoxin	0.99921	0.999902	0.317573	0.814807	0.995222	0.998491	0.823416	0.949861	0.660398	0.863888
Cortactin	Nontoxin	0.99921	0.999902	0.318388	0.68625	0.995222	0.998491	0.968667	0.996905	0.784295	0.923313
COX19	Nontoxin	0.99921	0.999902	0.318388	0.51117	0.995222	0.998491	0.992904	0.996905	0.874826	0.936896
COX2	Nontoxin	0.99921	0.999902	0.318388	0.998518	0.995222	0.998491	0.992904	0.996905	0.988149	0.985862
COX4	Nontoxin	0.99921	0.999902	0.318388	0.972782	0.995222	0.998491	0.809922	0.927188	0.799046	0.8844
CoxsackieRec	Nontoxin	0.99921	0.999902	0.318388	0.793862	0.995222	0.998491	0.967656	0.996905	0.951793	0.983954
CPIN1	Nontoxin	0.99921	0.999902	0.318388	0.803536	0.995222	0.998491	0.00712973	0.000106232	0.00441513	0.0800862
CPTP	Nontoxin	0.99921	0.999902	0.318388	0.936099	0.995222	0.998491	0.224836	0.0967638	NA	0.489038
CRADD	Nontoxin	0.99921	0.999902	0.318388	0.771014	0.995222	0.998491	0.992904	0.996905	0.909703	0.961306
CreatineKin	Nontoxin	0.99921	0.999902	0.318388	0.980202	0.995222	0.998491	0.635903	0.830044	0.68952	0.844154
CreatineKinU	Nontoxin	0.925033	0.999902	0.318388	0.160904	0.995222	0.998491	0.697205	0.856605	0.919473	0.961306
CRIP1	Nontoxin	0.99921	0.999902	0.318653	0.782959	0.995222	0.998491	NA	0.951282	NA	0.844154
CRIPT	Nontoxin	0.99921	0.999902	0.322779	0.157729	0.995222	0.998491	0.277975	0.424356	0.048327	0.0996124
Cryptochrome-2	Nontoxin	0.99921	0.999902	0.325682	0.68625	0.995222	0.998491	0.711368	0.878303	0.485215	0.733294
Crystallin-z	Nontoxin	0.99921	0.999902	0.326884	0.943729	0.995222	0.998491	0.949973	0.995222	0.87946	0.935801
CSL4	Nontoxin	0.99921	0.999902	0.328748	0.931651	0.995222	0.998491	0.992904	0.996905	0.943399	0.961306
CSN6A	Nontoxin	0.99921	0.999902	0.33311	0.83993	0.995222	0.998491	0.870303	0.949861	0.765691	0.863888
CSRP2	Nontoxin	0.99921	0.999902	0.33311	0.98228	0.995222	0.998491	0.960598	0.996355	0.953503	0.966788
CTDNuvEnvPhos1	Nontoxin	0.99921	0.999902	0.333773	0.447116	0.995222	0.998491	0.992904	0.996905	0.761225	0.86577
CTDP2	Nontoxin	0.99921	0.999902	0.334654	0.795518	0.995222	0.998491	0.980771	0.996905	0.931488	0.978382
C-termBinding-2	Nontoxin	0.99921	0.999902	0.336675	0.98228	0.995222	0.998491	0.857368	0.949861	0.890257	0.93971
CTerminalBinding1	Nontoxin	0.99921	0.999902	0.337332	0.943729	0.995222	0.998491	0.886253	0.993418	0.813414	0.930362
CTermRNAPolPP	Nontoxin	0.99921	0.999902	0.339622	0.976183	0.995222	0.998491	0.944671	0.995222	0.895322	0.951396
CUGBP	Nontoxin	0.99921	0.999902	0.339622	0.998518	0.995222	0.998491	0.802727	0.9347	0.829999	0.919799
Cullin1	Nontoxin	0.99921	0.999902	0.34169	0.858897	0.995222	0.998491	0.831364	0.991081	0.7334	0.89961
Cullin3	Nontoxin	0.99921	0.999902	0.34169	0.907341	0.995222	0.998491	0.833537	0.950834	0.929691	0.961306
CuUptake1	Nontoxin	0.99921	0.999902	0.342035	0.0663674	0.995222	0.998491	0.681869	0.894218	0.351047	0.527824
CWC15	Nontoxin	0.99921	0.999902	0.343859	0.963744	0.995222	0.998491	0.992904	0.996905	0.95258	0.970916
CX7A2	Nontoxin	0.99921	0.999902	0.351939	0.832529	0.995222	0.998491	0.607272	0.85299	0.523072	0.774518
CXorf56	Nontoxin	0.99921	0.999902	0.353028	0.986039	0.995222	0.998491	0.969824	0.996905	0.945687	0.962185
CycCO6B1	Nontoxin	0.854091	0.999902	0.353028	0.719077	0.995222	0.998491	0.886253	0.995222	0.95258	0.977039
CycKinInh1	Nontoxin	0.99921	0.999902	0.353623	0.998518	0.995222	0.998491	0.909986	0.996316	0.904522	0.961306
CyclinC	Nontoxin	0.99921	0.999902	0.353693	0.97991	0.995222	0.998491	0.376691	0.547481	0.498312	0.701264
CyclinD1	Nontoxin	0.99921	0.999902	0.353903	0.698561	0.995222	0.998491	0.664264	0.830044	0.500165	0.685654
CyclinDepKin4	Nontoxin	0.99921	0.999902	0.3562	0.324218	0.995222	0.998491	0.0884348	0.125316	0.0245979	0.0489999
CyclinDepKin-5	Nontoxin	0.947687	0.999902	0.359866	0.603287	0.995222	0.998491	0.620588	0.902722	0.981803	0.997673
Cyclin-H1	Nontoxin	0.99921	0.999902	0.36134	0.965295	0.995222	0.998491	0.869393	0.993418	0.836456	0.932213
Cyclin-I	Nontoxin	0.99921	0.999902	0.36134	0.98228	0.995222	0.998491	0.886272	0.995222	0.87946	0.961306
CyclinKin-10	Nontoxin	0.99921	0.999902	0.362405	0.645651	0.995222	0.998491	0.936113	0.996905	0.913449	0.961306
CyclinY	Nontoxin	0.99921	0.999902	0.362405	0.672821	0.995222	0.998491	0.445828	0.657253	0.302254	0.47905
CyclophilinLigand	Nontoxin	0.99921	0.999902	0.362405	0.963744	0.995222	0.998491	0.833537	0.909688	0.813414	0.88257
CylinKin1	Nontoxin	0.99921	0.999902	0.362405	0.838373	0.995222	0.998491	0.991786	0.996905	0.939319	0.961306
CysGly1	Nontoxin	0.99921	0.999902	0.362405	0.317094	0.995222	0.998491	0.436944	0.745414	0.150026	0.368011
CysProt-ATG4A	Nontoxin	0.99921	0.999902	0.362405	0.461956	0.995222	0.998491	0.944112	0.996905	0.69769	0.86577
CysProt-ATG4C	Nontoxin	0.99921	0.999902	0.364192	0.119722	0.995222	0.998491	0.499934	0.796079	0.104157	0.30312
CysString	Nontoxin	0.99921	0.999902	0.364536	0.657559	0.995222	0.998491	0.829055	0.950834	0.634285	0.79718
CystathioneBSyn	Nontoxin	0.99921	0.999902	0.364674	0.484822	0.995222	0.998491	0.992904	0.996905	0.843621	0.938976
CystathioneLyase	Nontoxin	0.99921	0.999902	0.364674	0.930511	0.995222	0.998491	0.454046	0.750447	0.576288	0.753051
CystatinB	Nontoxin	0.99921	0.999902	0.364674	0.64022	0.995222	0.998491	0.931483	0.996905	0.703924	0.8844
CysteineProtease-ATG4B-a	Nontoxin	0.99921	0.999902	0.366043	0.998518	0.995222	0.998491	0.98996	0.996905	0.981803	0.997673
CystNeph	Nontoxin	0.99921	0.999902	0.367001	0.276826	0.995222	0.998491	0.901628	0.996316	0.595725	0.831557
Cytb5	Nontoxin	0.99921	0.999902	0.369403	0.986039	0.995222	0.998491	0.968667	0.996905	0.940991	0.962185
Cyt-b561	Nontoxin	0.925033	0.999902	0.369403	0.920022	0.995222	0.998491	0.900766	0.9777	0.832583	0.914788
CytB-c1-2	Nontoxin	0.99921	0.999902	0.370811	0.97991	0.995222	0.998491	0.45455	0.842783	0.67218	0.8844
Cytb-c1-6	Nontoxin	0.99921	0.999902	0.370848	0.98228	0.995222	0.998491	0.681869	0.944693	0.7334	0.909945
CytB-c1-7	Nontoxin	0.99921	0.999902	0.370848	0.766132	0.995222	0.998491	0.82947	0.993418	0.995964	0.996286
CytB-c1-8	Nontoxin	0.99921	0.999902	0.370848	0.840162	0.995222	0.998491	0.535695	0.850605	0.832583	0.948072
CytB-c1-9	Nontoxin	0.99921	0.999902	0.370848	0.642323	0.995222	0.998491	0.982853	0.996905	0.837728	0.931289
CytBRed1	Nontoxin	0.99921	0.999902	0.37143	0.41962	0.995222	0.998491	0.782428	0.873691	0.396034	0.668716
CytC	Nontoxin	0.99921	0.999902	0.373194	0.915502	0.995222	0.998491	0.404223	0.830044	0.711121	0.911665
CytC-c1-1	Nontoxin	0.99921	0.999902	0.373194	0.931769	0.995222	0.998491	0.569292	0.892727	0.7858	0.930362
CytcCOIV	Nontoxin	0.641658	0.999902	0.373194	0.448822	0.995222	0.998491	0.719815	0.949861	0.934822	0.972922
CytCCuChap	Nontoxin	0.99921	0.999902	0.373194	0.619514	0.995222	0.998491	0.815523	0.927188	0.552049	0.753051
CytCO7A	Nontoxin	0.99921	0.999902	0.373194	0.755008	0.995222	0.998491	0.906478	0.996905	0.95258	0.975351
CytCO7C	Nontoxin	0.99921	0.999902	0.373194	0.810223	0.995222	0.998491	0.968667	0.996905	0.827543	0.926119
CytCOVIIb	Nontoxin	0.99921	0.999902	0.374212	0.227844	0.995222	0.998491	0.979614	0.996905	0.52728	0.837392
Cytidylyltransferase	Nontoxin	0.99921	0.999902	0.374517	0.998518	0.995222	0.998491	0.410489	0.604747	0.639296	0.760119
CytokineSigRep5	Nontoxin	0.27535	0.999902	0.374627	0.943729	0.995222	0.998491	0.667439	0.902472	0.818459	0.930362
CytP4502-20A1	Nontoxin	0.99921	0.999902	0.375123	0.766116	0.995222	0.998491	0.996959	0.996905	0.837728	0.930362
CytP450-2J5-2	Nontoxin	0.99921	0.999902	0.375942	0.0203961	0.995222	0.998491	0.852223	0.873691	0.836456	0.349413
d3PGDH	Nontoxin	0.99921	0.999902	0.375942	0.0117877	0.995222	0.998491	0.664264	0.873691	0.0578677	0.347653
DAAF4	Nontoxin	0.99921	0.999902	0.376875	0.245018	0.995222	0.998491	0.68922	0.850274	0.303952	0.533292
DAD1	Nontoxin	0.99921	0.999902	0.376875	0.816464	0.995222	0.998491	0.497835	0.865709	0.435981	0.770013
DAZ-2	Nontoxin	0.99921	0.999902	0.376875	0.992205	0.995222	0.998491	0.865611	0.995222	0.890717	0.961306
DB1CUL4	Nontoxin	0.99921	0.999902	0.378689	0.793862	0.995222	0.998491	0.968667	0.996905	0.92125	0.961306
DCCInt13-b	Nontoxin	0.99921	0.999902	0.380806	0.714401	0.995222	0.998491	0.108714	0.214913	0.156726	0.272121
DCN1-4-1	Nontoxin	0.99921	0.999902	0.380886	0.96476	0.995222	0.998491	0.743161	0.873691	0.855502	0.91835
DCN1-5	Nontoxin	0.99921	0.999902	0.381092	0.0826329	0.995222	0.998491	0.167492	0.666161	0.0279063	0.202482
DCTN6	Nontoxin	0.99921	0.999902	0.381092	0.947515	0.995222	0.998491	0.965219	0.996905	0.988149	0.984743
DDB1-7	Nontoxin	0.99921	0.999902	0.381092	0.589667	0.995222	0.998491	0.290215	0.657253	0.166189	0.426256
DDB1-CUL4-11	Nontoxin	0.99921	0.999902	0.381484	0.813583	0.995222	0.998491	0.992904	0.996905	0.88845	0.961306
DDB1-CUL4-13	Nontoxin	0.99921	0.999902	0.382254	0.98964	0.995222	0.998491	0.961897	0.996905	0.934819	0.961306
DDB1-CUL4-8	Nontoxin	0.99921	0.999902	0.382973	0.932249	0.995222	0.998491	0.996959	0.996905	0.95258	0.991128
DDPOS	Nontoxin	0.99921	0.999902	0.383009	0.736948	0.995222	0.998491	0.769365	0.957462	0.604692	0.844154
DDPOS48	Nontoxin	0.99921	0.999902	0.383009	0.873164	0.995222	0.998491	0.452562	0.830044	0.443053	0.776132
DDPOSGT-STT3B	Nontoxin	0.99921	0.999902	0.385025	0.102713	0.995222	0.998491	0.55868	0.873691	0.274461	0.540468
DDPOSPGT2	Nontoxin	0.99921	0.999902	0.385025	0.613977	0.995222	0.998491	0.451627	0.830044	0.281959	0.647215
DDPOSPGT-STT3A	Nontoxin	0.99921	0.999902	0.385025	0.624216	0.995222	0.998491	0.311295	0.799624	0.153343	0.560184
Deacylase1	Nontoxin	0.99921	0.999902	0.385025	0.896959	0.995222	0.998491	0.685616	0.830044	0.8582	0.914788
DeathAss1	Nontoxin	0.99921	0.999902	0.385025	0.98228	0.995222	0.998491	0.983884	0.996905	0.997779	0.995246
DeathEff	Nontoxin	0.99921	0.999902	0.385025	0.98228	0.995222	0.998491	0.961897	0.996905	0.928234	0.961306
Decorin	Nontoxin	0.99921	0.999902	0.385603	0.000128018	0.995222	0.998491	0.679314	0.677127	0.867431	0.0489999
DehydrocholesterolRed	Nontoxin	0.99921	0.999902	0.385603	0.832529	0.995222	0.998491	0.760181	0.873691	0.67218	0.791494
DehydrodolichylDiPSyn	Nontoxin	0.99921	0.999902	0.385709	0.922999	0.995222	0.998491	0.976167	0.996905	0.987855	0.98938
Delte-4	Nontoxin	0.99921	0.999902	0.388661	0.886623	0.995222	0.998491	0.69346	0.925867	0.652113	0.853696
DensityReg	Nontoxin	0.99921	0.999902	0.388661	0.986012	0.995222	0.998491	0.94399	0.995222	0.906456	0.954392
DeoxyhypusineH	Nontoxin	0.99921	0.999902	0.389462	0.890462	0.995222	0.998491	0.869706	0.951282	0.950777	0.963127
Derlin1	Nontoxin	0.99921	0.999902	0.393069	0.688379	0.995222	0.998491	0.726459	0.949861	0.539539	0.793617
Derlin2	Nontoxin	0.99921	0.999902	0.393932	0.18403	0.995222	0.998491	0.482833	0.830044	0.209179	0.479104
DES1	Nontoxin	0.99921	0.999902	0.393932	0.866234	0.995222	0.998491	0.971695	0.996905	0.877481	0.942381
DET1	Nontoxin	0.99921	0.999902	0.394281	0.907341	0.995222	0.998491	0.992904	0.996905	0.96748	0.983954
DevRegGTP1	Nontoxin	0.99921	0.999902	0.394432	0.840162	0.995222	0.998491	0.447214	0.746858	0.424543	0.686159
DH-Reductase-SDR1	Nontoxin	0.99921	0.999902	0.39539	0.405517	0.995222	0.998491	0.336512	0.633093	0.107366	0.30312
Diablo	Nontoxin	0.99921	0.999902	0.39539	0.98228	0.995222	0.998491	0.965302	0.996905	0.929691	0.961306
DiacylglycerolLipase-a	Nontoxin	0.99921	0.999902	0.39539	0.561855	0.995222	0.998491	0.0194741	0.388068	0.0168551	0.217251
DihydRed	Nontoxin	0.99921	0.999902	0.395497	0.41962	0.995222	0.998491	0.0194741	0.0415978	0.0145525	0.0365369
DihydrolipoylDH	Nontoxin	0.99921	0.999902	0.396686	0.824813	0.995222	0.998491	0.938105	0.995222	0.775577	0.914788
DihydroxyacetonePAcyltrans	Nontoxin	0.99921	0.999902	0.396686	0.824813	0.995222	0.998491	0.860802	0.995222	0.988941	0.998243
dimethyladenosineTransferase1	Nontoxin	0.99921	0.999902	0.396686	0.653986	0.995222	0.998491	0.697363	0.90667	0.489652	0.740925
Dioxygenase	Nontoxin	0.99921	0.999902	0.396686	0.22476	0.995222	0.998491	0.155545	0.276875	0.0499462	0.08051
Dipeptidase	Nontoxin	0.99921	0.999902	0.396686	0.373221	0.995222	0.998491	0.108714	0.285718	0.0327876	0.130844
DipeptidylPeptidase3	Nontoxin	0.99921	0.999902	0.397719	0.786628	0.995222	0.998491	0.651585	0.927188	0.489652	0.807782
DiphosphomevalonateDecarb	Nontoxin	0.99921	0.999902	0.399001	0.562361	0.995222	0.998491	0.639265	0.830044	0.37862	0.659001
DJ1	Nontoxin	0.99921	0.999902	0.399853	0.107229	0.995222	0.998491	0.992904	0.996905	0.504391	0.83959
DLRB1	Nontoxin	0.99921	0.999902	0.400068	0.865748	0.995222	0.998491	0.987866	0.996905	0.956406	0.983954
DMAT	Nontoxin	0.99921	0.999902	0.400068	0.890462	0.995222	0.998491	0.988615	0.996905	0.895322	0.952953
DMNOF5	Nontoxin	0.99921	0.999902	0.400068	0.027287	0.995222	0.998491	0.989594	0.996905	0.435981	0.697044
DNABindID3	Nontoxin	0.99921	0.999902	0.400068	0.904996	0.995222	0.998491	0.407557	0.830044	0.437054	0.785179
DNABindingDeath2	Nontoxin	0.99921	0.999902	0.400068	0.617014	0.995222	0.998491	0.70939	0.949861	0.505677	0.775653
DNADamage3	Nontoxin	0.839555	0.999902	0.400834	0.97991	0.995222	0.998491	0.459695	0.713813	NA	0.770451
DNADamage4	Nontoxin	0.99921	0.999902	0.400834	0.879027	0.995222	0.998491	0.692587	0.902472	0.648017	0.844088
DNADamageBinding1	Nontoxin	0.99921	0.999902	0.400834	0.685006	0.995222	0.998491	0.745162	0.957462	0.523072	0.83959
DnaDorRMAPolII	Nontoxin	0.99921	0.999902	0.40102	0.705473	0.995222	0.998491	0.992904	0.996905	0.848115	0.929629
dnaJ-A1	Nontoxin	0.99921	0.999902	0.40213	0.688379	0.995222	0.998491	0.961897	0.996905	0.78177	0.919799
dnaJA2	Nontoxin	0.99921	0.999902	0.403248	0.549213	0.995222	0.998491	0.85372	0.964408	0.504459	0.791494
dnaJ-B1	Nontoxin	0.99921	0.999902	0.403248	0.947515	0.995222	0.998491	0.938563	0.995222	0.961277	0.972922
DnaJ-B11	Nontoxin	0.99921	0.999902	0.403248	0.947962	0.995222	0.998491	0.982853	0.996905	0.988941	0.998243
dnaJ-B12	Nontoxin	0.99921	0.999902	0.405747	0.840162	0.995222	0.998491	0.933991	0.990082	0.810085	0.8844
dnaJ-B14	Nontoxin	0.99921	0.999902	0.406663	0.918352	0.995222	0.998491	0.94399	0.993637	0.864532	0.923565
dnaJ-B9	Nontoxin	0.99921	0.999902	0.406761	0.042872	0.995222	0.998491	0.123991	0.657253	0.0254422	0.179344
DnaJC1	Nontoxin	0.99921	0.999902	0.406761	0.157996	0.995222	0.998491	0.477593	0.830044	0.173339	0.492101
dnaJ-C10	Nontoxin	0.99921	0.999902	0.407594	0.000305567	0.995222	0.998491	0.094155	0.577975	0.00572576	0.0625626
dnaJ-C2	Nontoxin	0.99921	0.999902	0.407594	0.98228	0.995222	0.998491	0.697143	0.944693	0.806509	0.930362
dnaJ-C3-1	Nontoxin	0.99921	0.999902	0.407594	0.00760135	0.995222	0.998491	0.350869	0.547481	0.00631264	0.0952254
dnaJ-C3-2	Nontoxin	0.99921	0.999902	0.407594	0.708481	0.995222	0.998491	0.914458	0.996905	0.729218	0.8844
DnaJC7	Nontoxin	0.99921	0.999902	0.407594	0.786628	0.995222	0.998491	0.991786	0.996905	0.876967	0.954392
dnaJ-C9	Nontoxin	0.99921	0.999902	0.407594	0.98228	0.995222	0.998491	0.827677	0.967493	0.824516	0.930362
DNALyase	Nontoxin	0.689313	0.999902	0.407594	0.943729	0.995222	0.998491	0.993813	0.996905	0.973585	0.996089
DNAPol-b	Nontoxin	0.99921	0.999902	0.407594	0.518222	0.995222	0.998491	0.745162	0.92223	0.452061	0.697044
DnaPolD4	Nontoxin	0.99921	0.999902	0.408175	0.817088	0.995222	0.998491	0.968667	0.996905	0.964963	0.972922
DNJB4	Nontoxin	0.99921	0.999902	0.408366	0.866234	0.995222	0.998491	0.633565	0.834113	0.850335	0.937748
DolicholPMannosyltrans	Nontoxin	0.925033	0.999902	0.408366	0.98228	0.995222	0.998491	0.914458	0.991433	0.887991	0.943004
DolichPmbReg	Nontoxin	0.99921	0.999902	0.410016	0.817088	0.995222	0.998491	NA	0.788949	NA	0.697044
Dolichylphosphatase1	Nontoxin	0.99921	0.999902	0.410016	0.121376	0.995222	0.998491	0.311295	0.657253	0.0707894	0.182672
DOPDB	Nontoxin	0.99921	0.999902	0.410897	0.0149432	0.995222	0.998491	0.992904	0.996905	0.504459	0.724738
DownSyn3	Nontoxin	0.99921	0.999902	0.413083	0.947515	0.995222	0.998491	0.735279	0.873691	0.737284	0.853696
DPbGT	Nontoxin	0.99921	0.999902	0.413176	0.757986	0.995222	0.998491	0.648791	0.854664	0.463355	0.742648
DPCD	Nontoxin	0.99921	0.999902	0.414717	0.96476	0.995222	0.998491	0.981474	0.996905	0.950008	0.977039
DPIPPPH1	Nontoxin	0.99921	0.999902	0.416092	0.938265	0.995222	0.998491	0.651585	0.830044	0.818459	0.8844
DPIPPPHydrolase2	Nontoxin	0.99921	0.999902	0.416092	0.9653	0.995222	0.998491	NA	0.972431	NA	0.961306
DPP4a	Nontoxin	0.99921	0.999902	0.416092	0.698585	0.995222	0.998491	0.00387544	0.0442425	0.0554188	0.163802
Dpy30	Nontoxin	0.99921	0.999902	0.416544	0.98228	0.995222	0.998491	0.95338	0.995222	0.951931	0.962185
Dpyr5CarSyn	Nontoxin	0.99921	0.999902	0.418329	0.447116	0.995222	0.998491	1.82731e-06	6.43966e-05	0.00615851	0.00827052
drebrin1	Nontoxin	0.99921	0.999902	0.418329	0.917028	0.995222	0.998491	0.894345	0.993418	0.796327	0.921239
DSPP23	Nontoxin	0.99921	0.999902	0.418329	0.540233	0.995222	0.998491	0.629466	0.830044	0.413004	0.611242
dsRNAStauf1	Nontoxin	0.99921	0.999902	0.418329	0.739849	0.995222	0.998491	0.443296	0.802395	0.262594	0.677071
dsTPK3	Nontoxin	0.99921	0.999902	0.418329	0.789958	0.995222	0.998491	0.745162	0.927188	0.636739	0.803408
Dtyrdeacylase2	Nontoxin	0.99921	0.999902	0.418329	0.861257	0.995222	0.998491	0.989594	0.996905	0.951206	0.980046
DualMitKinKin4	Nontoxin	0.99921	0.999902	0.418972	0.963744	0.995222	0.998491	0.896093	0.995222	0.855502	0.948072
DualSpecKin-CLK3	Nontoxin	0.99921	0.999902	0.420029	0.998518	0.995222	0.998491	0.922379	0.996905	0.906456	0.965989
DualSpecKinKin2	Nontoxin	0.99921	0.999902	0.420029	0.515703	0.995222	0.998491	0.992904	0.996905	0.829655	0.9255
DualSpecPP1	Nontoxin	0.854091	0.999902	0.42325	0.930511	0.995222	0.998491	0.18903	0.666161	0.56795	0.852773
DualSpecPP19	Nontoxin	0.99921	0.999902	0.424375	0.91506	0.995222	0.998491	0.802727	0.949861	NA	0.961306
DUS6	Nontoxin	0.99921	0.999902	0.424523	0.894438	0.995222	0.998491	0.970026	0.996905	0.987855	0.998243
Dynactin2	Nontoxin	0.99921	0.999902	0.424523	0.964563	0.995222	0.998491	0.94399	0.995222	0.881436	0.950384
Dynactin3	Nontoxin	0.99921	0.999902	0.427502	0.867004	0.995222	0.998491	0.430082	0.830044	0.435981	0.753317
Dynactin-5	Nontoxin	0.925033	0.999902	0.429624	0.840162	0.995222	0.998491	0.745162	0.949861	0.928234	0.972922
Dynamin2	Nontoxin	0.99921	0.999902	0.430259	0.788144	0.995222	0.998491	0.989594	0.996905	0.908699	0.970509
DyneinLight1	Nontoxin	0.99921	0.999902	0.430259	0.949931	0.995222	0.998491	0.719815	0.871053	0.743729	0.853696
DyneinLight2	Nontoxin	0.99921	0.999902	0.430259	0.780854	0.995222	0.998491	0.707311	0.883544	0.58585	0.777771
DyneinLightRdblk2	Nontoxin	0.99921	0.999902	0.430785	0.98228	0.995222	0.998491	0.262401	0.666161	0.456715	0.762212
DyneinTctex1	Nontoxin	0.99921	0.999902	0.431164	0.90393	0.995222	0.998491	0.936113	0.993418	0.848115	0.91835
e2FPhos	Nontoxin	0.925033	0.999902	0.431164	0.373221	0.995222	0.998491	0.955962	0.996905	0.699752	0.86577
E2Q2	Nontoxin	0.99921	0.999902	0.431164	0.739873	0.995222	0.998491	0.69346	0.873691	0.489738	0.745517
E3-SUMO	Nontoxin	0.99921	0.999902	0.431164	0.835016	0.995222	0.998491	0.996813	0.996905	0.893471	0.952953
E3UFM1Lig1	Nontoxin	0.99921	0.999902	0.431164	0.998518	0.995222	0.998491	0.938105	0.995222	0.92125	0.961306
EA47	Nontoxin	0.99921	0.999902	0.431164	0.00170282	0.995222	0.998491	0.779704	0.683613	0.96403	0.686396
EAPT1	Nontoxin	0.99921	0.999902	0.431164	0.873164	0.995222	0.998491	0.974005	0.996905	0.887991	0.961306
ECE1	Nontoxin	0.99921	0.999902	0.431164	0.814807	0.995222	0.998491	0.977409	0.996905	0.857551	0.952953
EDRK1	Nontoxin	0.99921	0.999902	0.431164	0.915768	0.995222	0.998491	0.726635	0.871053	0.701663	0.83959
EF1	Nontoxin	0.99921	0.999902	0.431164	0.865748	0.995222	0.998491	0.979614	0.996905	0.895322	0.952953
EF-1a1	Nontoxin	0.99921	0.999902	0.431164	0.827537	0.995222	0.998491	0.970026	0.996905	0.877481	0.923565
EF-1a2	Nontoxin	0.99921	0.999902	0.433082	0.819217	0.995222	0.998491	0.558054	0.772843	0.515513	0.685654
EF-1b	Nontoxin	0.99921	0.999902	0.433082	0.782959	0.995222	0.998491	0.977475	0.996905	0.810802	0.92199
EF1D	Nontoxin	0.99921	0.999902	0.433082	0.672821	0.995222	0.998491	0.989594	0.996905	0.822882	0.930362
EF-1d	Nontoxin	0.99921	0.999902	0.433082	0.622191	0.995222	0.998491	0.827677	0.949861	0.541604	0.787157
EF-1g	Nontoxin	0.99921	0.999902	0.436391	0.894423	0.995222	0.998491	0.979614	0.996905	0.966074	0.979396
EF-2	Nontoxin	0.99921	0.999902	0.436391	0.790713	0.995222	0.998491	0.760181	0.873691	0.689778	0.777771
EF2Kin	Nontoxin	0.99921	0.999902	0.43688	0.0497448	0.995222	0.998491	0.0190724	0.0685501	0.000218815	0.00288224
EF-A-Nterm	Nontoxin	0.99921	0.999902	0.43688	0.83993	0.995222	0.998491	0.861815	0.9777	0.758212	0.8844
EF-B2	Nontoxin	0.99921	0.999902	0.43688	0.999247	0.995222	0.998491	0.376691	0.802395	0.559103	0.844154
EF-SPT4	Nontoxin	0.99921	0.999902	0.441363	0.98228	0.995222	0.998491	0.936113	0.996905	0.893471	0.961306
EGFRecKin8	Nontoxin	0.99921	0.999902	0.445538	0.021714	0.995222	0.998491	0.0211434	0.318896	0.000653861	0.0185584
EGK06895	Nontoxin	0.866613	0.999902	0.445538	0.590342	0.995222	0.998491	0.911647	0.996905	0.893471	0.961306
EHdom3	Nontoxin	0.839555	0.999902	0.445538	0.790713	0.995222	0.998491	0.974177	0.996905	0.947291	0.980046
EIF1AD	Nontoxin	0.99921	0.999902	0.445538	0.832529	0.995222	0.998491	0.786255	0.911523	0.699624	0.83959
EIF3J	Nontoxin	0.99921	0.999902	0.445781	0.837623	0.995222	0.998491	0.656003	0.873691	0.53091	0.808484
ElastaseInhib	Nontoxin	0.99921	0.999902	0.445781	0.949931	0.995222	0.998491	0.707311	0.949861	0.709098	0.91418
ElecTransferFlava	Nontoxin	0.99921	0.999902	0.445781	0.931651	0.995222	0.998491	0.327722	0.830044	0.421453	0.790215
ELL-2	Nontoxin	0.99921	0.999902	0.445781	0.780854	0.995222	0.998491	0.343147	0.648278	0.300994	0.545572
Elongation1	Nontoxin	0.99921	0.999902	0.445781	0.936018	0.995222	0.998491	0.979614	0.996905	0.906894	0.960971
ElongFattyAcid5	Nontoxin	0.99921	0.999902	0.446716	0.719077	0.995222	0.998491	0.477593	0.729602	0.398608	0.559398
EMP1	Nontoxin	0.99921	0.999902	0.446716	0.193527	0.995222	0.998491	0.58566	0.830044	0.185902	0.417396
EMP2	Nontoxin	0.99921	0.999902	0.446716	0.714638	0.995222	0.998491	0.846203	0.919161	NA	0.76822
emp24-2	Nontoxin	0.99921	0.999902	0.446888	0.774335	0.995222	0.998491	0.921342	0.995222	0.986363	0.998243
emp24-9	Nontoxin	0.99921	0.999902	0.4495	0.698332	0.995222	0.998491	0.992904	0.996905	0.870788	0.950384
Endopeptidase	Nontoxin	0.99921	0.999902	0.4495	0.98228	0.995222	0.743561	0.755833	0.949861	0.851286	0.942381
Endophilin-A2	Nontoxin	0.99921	0.999902	0.450376	0.992205	0.995222	0.998491	0.404223	0.671855	0.621745	0.770013
EndophilinB1	Nontoxin	0.99921	0.999902	0.450376	0.790713	0.995222	0.998491	0.968667	0.996905	0.920573	0.961306
Endoplasmin	Nontoxin	0.99921	0.999902	0.450376	0.00785332	0.995222	0.998491	0.0261758	0.37381	0.00522221	0.0299278
EndothelialDiff1	Nontoxin	0.99921	0.999902	0.450376	0.780854	0.995222	0.998491	0.982853	0.996905	0.812018	0.926855
EnhBinding-g	Nontoxin	0.99921	0.999902	0.450376	0.723685	0.995222	0.998491	0.971827	0.996905	0.928234	0.972892
EnhRudimentary	Nontoxin	0.99921	0.999902	0.450376	0.687328	0.995222	0.998491	0.927862	0.996905	0.715605	0.8844
EnolasePhosphatase-E1	Nontoxin	0.99921	0.999902	0.450376	0.736692	0.995222	0.998491	0.277975	0.423501	0.291637	0.399504
ENTPDPHydrolase6	Nontoxin	0.925235	0.999902	0.450925	0.415224	0.995222	0.998491	0.992904	0.996905	0.705697	0.866156
ENTPDPHydrolase7	Nontoxin	0.99921	0.999902	0.453139	0.858459	0.995222	0.998491	0.910703	0.993418	0.987855	0.983954
ENY2	Nontoxin	0.99921	0.999902	0.453381	0.837623	0.995222	0.998491	0.614486	0.778145	0.568259	0.688759
EpithelCellAdh	Nontoxin	0.99921	0.999902	0.453957	0.98228	0.995222	0.998491	0.833537	0.995222	0.884025	0.962185
EPS8	Nontoxin	0.99921	0.999902	0.462825	0.943729	0.995222	0.998491	0.397282	0.818745	0.483139	0.791494
Epsin-2	Nontoxin	0.99921	0.999902	0.462999	0.889394	0.995222	0.998491	0.991786	0.996905	0.951931	0.985871
ER29	Nontoxin	0.99921	0.999902	0.4631	0.474278	0.995222	0.998491	0.132042	0.655202	0.0606646	0.353531
ER44	Nontoxin	0.99921	0.999902	0.46386	0.562361	0.995222	0.998491	0.33497	0.800823	0.185521	0.540468
ERDegEnh3	Nontoxin	0.99921	0.999902	0.46386	0.498398	0.995222	0.998491	0.747111	0.949861	0.52728	0.783642
ERF3A	Nontoxin	0.99921	0.999902	0.46386	0.814818	0.995222	0.998491	0.87696	0.996316	0.728446	0.914882
ERGGIC1	Nontoxin	0.99921	0.999902	0.46386	0.922999	0.995222	0.998491	0.128875	0.657253	0.276712	0.686159
ERGI3	Nontoxin	0.99921	0.999902	0.46386	0.790713	0.995222	0.998491	0.992904	0.996905	0.887723	0.961306
ERGIC-53	Nontoxin	0.99921	0.999902	0.46386	0.907465	0.995222	0.998491	0.755212	0.924224	0.895322	0.948072
ER-Golgi2	Nontoxin	0.99921	0.999902	0.46386	0.170502	0.995222	0.998491	0.706774	0.949861	0.424555	0.686396
ErgosterolBioSyn-28	Nontoxin	0.99921	0.999902	0.46386	0.0326931	0.995222	0.998491	0.181142	0.648278	0.0387136	0.132639
Erlin2	Nontoxin	0.99921	0.999902	0.46386	0.922587	0.995222	0.998491	0.983884	0.996905	0.973585	0.997673
ERLumen1	Nontoxin	0.99921	0.999902	0.46386	0.0166332	0.995222	0.998491	0.697205	0.906651	0.346477	0.497778
ERLumenRR2	Nontoxin	0.99921	0.999902	0.46386	0.561852	0.995222	0.998491	0.896093	0.996905	0.661467	0.86577
ERLumerRec3	Nontoxin	0.99921	0.999902	0.464749	0.624216	0.995222	0.998491	0.901628	0.993418	0.96838	0.991128
ERUbiq2	Nontoxin	0.99921	0.999902	0.466079	0.780689	0.995222	0.998491	0.69346	0.911523	0.55692	0.791494
ErythMem	Nontoxin	0.439093	0.999902	0.466079	0.758521	0.995222	0.998491	0.0748596	0.196774	0.204378	0.316258
ES1	Nontoxin	0.99921	0.999902	0.466079	0.0897601	0.995222	0.998491	0.403539	0.683613	0.0499462	0.190254
EstrogenReceptor-alpha	Nontoxin	0.925033	0.999902	0.466617	0.951643	0.995222	0.998491	0.13873	0.589378	0.489738	0.805883
Etif2A	Nontoxin	0.99921	0.999902	0.466672	0.76089	0.995222	0.998491	0.949638	0.995222	0.953503	0.988684
Etoposide	Nontoxin	0.853288	0.999902	0.466672	0.929654	0.995222	0.998491	0.921539	0.996905	0.967778	0.992645
ETS	Nontoxin	0.99921	0.999902	0.468502	0.412268	0.995222	0.998491	0.674445	0.939291	0.37862	0.733294
ETSElf3	Nontoxin	0.99921	0.999902	0.471165	0.64022	0.995222	0.998491	0.971695	0.996905	0.855502	0.937748
EukTIF3H	Nontoxin	0.99921	0.999902	0.471395	0.706182	0.995222	0.998491	0.719815	0.907474	0.511024	0.764827
EukTran4E	Nontoxin	0.99921	0.999902	0.471395	0.83993	0.995222	0.998491	0.983884	0.996905	0.948572	0.981334
EvoToll	Nontoxin	0.99921	0.999902	0.471395	0.877445	0.995222	0.998491	0.996959	0.996905	0.929691	0.961306
ExchangeTrans3	Nontoxin	0.99921	0.999902	0.471395	0.999797	0.995222	0.998491	0.5158	0.800823	0.689318	0.842784
Exonuclease-RRP44	Nontoxin	0.99921	0.999902	0.471395	0.903312	0.995222	0.998491	0.809208	0.9777	0.923615	0.973455
Exosome-RRP42	Nontoxin	0.99921	0.999902	0.471699	0.992205	0.995222	0.998491	0.311295	0.61172	0.53091	0.786466
Exostosin2-1	Nontoxin	0.925033	0.999902	0.471972	0.865748	0.995222	0.998491	0.94399	0.995222	0.836976	0.91625
Exostosin2-2	Nontoxin	0.99921	0.999902	0.476569	0.784034	0.995222	0.998491	0.960598	0.996905	0.81018	0.930362
Ezrin	Nontoxin	0.99921	0.999902	0.476569	0.879027	0.995222	0.998491	0.733924	0.957462	0.662327	0.8844
F204A	Nontoxin	0.99921	0.999902	0.476569	0.931567	0.995222	0.998491	0.896235	0.996355	0.95258	0.984662
FABP4	Nontoxin	0.99921	0.999902	0.476913	0.0123899	0.995222	0.998491	0.799956	0.830044	0.855502	0.242337
FABPH	Nontoxin	0.99921	0.999902	0.476913	0.300564	0.995222	0.998491	0.992904	0.996905	0.748787	0.863888
facta2	Nontoxin	0.99921	0.999902	0.477295	0.98228	0.995222	0.998491	0.843102	0.949861	0.829999	0.923565
FactinCapa1	Nontoxin	0.99921	0.999902	0.479162	0.992205	0.995222	0.998491	0.992904	0.996905	0.981803	0.980626
FAHD1	Nontoxin	0.99921	0.999902	0.480479	0.930698	0.995222	0.998491	0.600834	0.799131	0.626085	0.776132
FAM104A	Nontoxin	0.253251	0.999902	0.481583	0.692089	0.995222	0.998491	0.955364	0.996905	0.904278	0.961306
FAM107A	Nontoxin	0.99921	0.999902	0.481735	0.0498159	0.995222	0.998491	0.0359998	0.09839	0.00120853	0.00438436
FAM108A	Nontoxin	0.99921	0.999902	0.481912	0.82173	0.995222	0.998491	0.756958	0.873691	0.662327	0.788844
FAM122B	Nontoxin	0.99921	0.999902	0.482896	0.930511	0.995222	0.998491	0.745162	0.902472	0.715605	0.863888
FAM136A	Nontoxin	0.99921	0.999902	0.482999	0.0862396	0.995222	0.998491	0.376691	0.648278	0.0615102	0.170843
FAM13B	Nontoxin	0.99921	0.999902	0.485423	0.889394	0.995222	0.998491	0.968667	0.996905	0.981803	0.998243
FAM158A	Nontoxin	0.99921	0.999902	0.485899	0.324467	0.995222	0.998491	0.660555	0.873691	0.403012	0.58973
FAM168B	Nontoxin	0.99921	0.999902	0.485899	0.998518	0.995222	0.998491	0.737972	0.871053	0.810661	0.8844
FAM173A	Nontoxin	0.99921	0.999902	0.485899	0.867004	0.995222	0.998491	0.470318	0.538236	0.504391	0.597446
FAM18B1	Nontoxin	0.99921	0.999902	0.485899	0.915215	0.995222	0.998491	0.60585	0.830044	0.636739	0.791221
FAM195B	Nontoxin	0.99921	0.999902	0.485899	0.653986	0.995222	0.998491	0.827909	0.949861	NA	0.785179
FAM203A	Nontoxin	0.99921	0.999902	0.485899	0.0320223	0.995222	0.998491	0.971531	0.996905	0.424399	0.742648
FAM32A	Nontoxin	0.925235	0.999902	0.486133	0.97743	0.995222	0.998491	0.745162	0.919161	0.777954	0.8844
FAM36A	Nontoxin	0.99921	0.999902	0.486777	0.922999	0.995222	0.998491	0.726635	0.830044	NA	0.888161
FAM3A	Nontoxin	0.99921	0.999902	0.488915	0.202026	0.995222	0.998491	0.488788	0.779379	0.137323	0.360755
FAM3B	Nontoxin	0.99921	0.999902	0.490665	0.98228	0.995222	0.998491	0.745162	0.927188	0.845566	0.926855
FAM3C	Nontoxin	0.99921	0.999902	0.491849	0.719077	0.995222	0.998491	0.311295	0.37381	0.281959	0.360755
FAM3D	Nontoxin	0.99921	0.999902	0.491849	0.673176	0.995222	0.998491	0.00102568	0.00528893	0.070864	0.0931997
FAM49A	Nontoxin	0.99921	0.999902	0.491849	0.00760135	0.995222	0.998491	0.748969	0.916363	0.168203	0.426256
FAM49B	Nontoxin	0.99921	0.999902	0.492225	0.90393	0.995222	0.998491	0.948856	0.995222	0.985813	0.981334
FAM50A	Nontoxin	0.99921	0.999902	0.493018	0.619514	0.995222	0.998491	0.968667	0.996905	0.711121	0.86577
FAM54B	Nontoxin	0.99921	0.999902	0.493018	0.866234	0.995222	0.998491	0.41431	0.50695	0.457652	0.555316
FAM65A	Nontoxin	0.839555	0.999902	0.493018	0.930511	0.995222	0.998491	0.827564	0.991433	0.910216	0.970916
FAM84A	Nontoxin	0.99921	0.999902	0.493565	0.0175316	0.995222	0.998491	0.00267191	0.01079	2.82277e-07	1.68867e-05
FAN	Nontoxin	0.99921	0.999902	0.495051	0.666835	0.995222	0.998491	0.689145	0.927188	0.457515	0.76822
FarnesylPPSyn	Nontoxin	0.99921	0.999902	0.496472	0.998518	0.995222	0.998491	0.741951	0.878303	0.824516	0.895932
FattyAcidBind	Nontoxin	0.99921	0.999902	0.496472	0.54261	0.995222	0.998491	0.886253	0.995222	0.903996	0.961306
FBiP1	Nontoxin	0.99921	0.999902	0.498944	0.890462	0.995222	0.998491	0.959441	0.996905	0.981803	0.983954
Fbox22	Nontoxin	0.99921	0.999902	0.499825	0.936018	0.995222	0.998491	0.944058	0.995222	0.873041	0.930362
FBox3	Nontoxin	0.99921	0.999902	0.499825	0.793862	0.995222	0.998491	0.569292	0.830044	0.443311	0.701264
FBox4	Nontoxin	0.99921	0.999902	0.499825	0.683697	0.995222	0.998491	0.00985885	0.0415978	0.0499462	0.122372
FBox8	Nontoxin	0.99921	0.999902	0.500732	0.265291	0.995222	0.998491	0.707311	0.922781	0.421453	0.666289
FBox9	Nontoxin	0.99921	0.999902	0.501482	0.98228	0.995222	0.998491	0.944058	0.995222	0.903996	0.95775
FBox-LRR20-1	Nontoxin	0.99921	0.999902	0.502352	0.81809	0.995222	0.998491	0.760769	0.949861	0.676991	0.853696
FBoxRR5	Nontoxin	0.99921	0.999902	0.50357	0.619514	0.995222	0.998491	0.933991	0.996905	0.69769	0.8844
FBox-WD-2	Nontoxin	0.99921	0.999902	0.505606	0.635644	0.995222	0.998491	0.738748	0.949861	0.49914	0.796552
FCLLfucose-synthase	Nontoxin	0.925033	0.999902	0.506857	0.135372	0.995222	0.998491	0.991786	0.996905	0.606895	0.853696
FDCP8	Nontoxin	0.99921	0.999902	0.508961	0.98228	0.995222	0.998491	0.437639	0.830044	0.55273	0.840978
Ferredoxin1	Nontoxin	0.99921	0.999902	0.508961	0.952225	0.995222	0.998491	0.94399	0.996905	0.966014	0.994137
FerritinA	Nontoxin	0.99921	0.999902	0.508961	0.672821	0.995222	0.998491	0.960598	0.996905	0.906489	0.957287
FerritinHeavy	Nontoxin	0.99921	0.999902	0.508961	0.537167	0.995222	0.998491	0.760912	0.937847	0.462317	0.740925
FerritinLight	Nontoxin	0.99921	0.999902	0.508961	0.790713	0.995222	0.998491	0.938105	0.996905	0.944354	0.972922
FeS1-CDGSH	Nontoxin	0.99921	0.999902	0.512568	0.797121	0.995222	0.998491	0.944058	0.996905	0.955534	0.977039
FeSCluster1	Nontoxin	0.99921	0.999902	0.512568	0.929654	0.995222	0.998491	0.621051	0.797301	0.65211	0.766974
FGFR1	Nontoxin	0.99921	0.999902	0.513475	0.0710729	0.995222	0.998491	0.487516	0.830044	0.159174	0.40203
fhl3	Nontoxin	0.99921	0.999902	0.513475	0.815996	0.995222	0.998491	0.95338	0.996355	0.810661	0.90741
FKBP3	Nontoxin	0.99921	0.999902	0.513475	0.688379	0.995222	0.998491	0.69346	0.939291	0.505159	0.785179
FlapEndoNuc1	Nontoxin	0.99921	0.999902	0.513475	0.755008	0.995222	0.998491	0.980771	0.996905	0.928823	0.970626
Flotillin1	Nontoxin	0.99921	0.999902	0.513475	0.606165	0.995222	0.998491	0.842822	0.9777	0.60677	0.824913
Flotillin2	Nontoxin	0.99921	0.999902	0.51506	0.688379	0.995222	0.998491	0.69346	0.871053	0.464921	0.702182
Folliculin	Nontoxin	0.99921	0.999902	0.51506	0.754201	0.995222	0.998491	0.823416	0.978434	0.997779	0.996286
Follistatin1	Nontoxin	0.99921	0.999902	0.51506	0.782959	0.995222	0.998491	0.993036	0.996905	0.893471	0.948072
Forkhead-I1ema	Nontoxin	0.99921	0.999902	0.51506	0.719077	0.995222	0.998491	5.61972e-07	0.00270538	0.000218815	0.0365369
FragileX	Nontoxin	0.99921	0.999902	0.51506	0.881309	0.995222	0.998491	0.933991	0.996905	0.998222	0.996286
FRG1	Nontoxin	0.99921	0.999902	0.517044	0.425414	0.995222	0.998491	0.87659	0.995222	0.632562	0.808484
FrucBiPAldolaseB	Nontoxin	0.99921	0.999902	0.517044	0.835016	0.995222	0.998491	0.982853	0.996905	0.876967	0.961306
FtsJMeT1	Nontoxin	0.99921	0.999902	0.517044	0.652969	0.995222	0.998491	0.983884	0.996905	0.835344	0.920976
Fucosyltransferase	Nontoxin	0.99921	0.999902	0.517044	0.776667	0.995222	0.998491	0.167623	0.683613	0.168203	0.560184
Fumarylacetoacetase	Nontoxin	0.99921	0.999902	0.517044	0.425414	0.995222	0.998491	0.944058	0.985185	0.466116	0.764827
FumarylacetoacetateHyd2A	Nontoxin	0.99921	0.999902	0.517044	0.327491	0.995222	0.998491	0.19315	0.424659	0.0500353	0.180176
FXL21	Nontoxin	0.99921	0.999902	0.517838	0.98228	0.995222	0.998491	0.581622	0.783912	0.74702	0.847128
G3PDH	Nontoxin	0.99921	0.999902	0.518636	0.556444	0.995222	0.998491	0.607272	0.842783	0.321474	0.666289
G6PI1	Nontoxin	0.99921	0.999902	0.521831	0.0656972	0.995222	0.998491	0.989594	0.996905	0.498312	0.785179
G6PNATrans	Nontoxin	0.99921	0.999902	0.521831	0.425414	0.995222	0.998491	0.869706	0.995222	0.63546	0.83428
GABA2	Nontoxin	0.854091	0.999902	0.521831	0.393165	0.995222	0.998491	0.969824	0.996905	0.671269	0.842784
GABARec	Nontoxin	0.99921	0.999902	0.521831	0.880405	0.995222	0.998491	0.979614	0.996905	0.952513	0.973504
GADD45	Nontoxin	0.99921	0.999902	0.521831	0.857821	0.995222	0.998491	0.869706	0.957462	0.962351	0.972922
GALM	Nontoxin	0.99921	0.999902	0.521831	0.780854	0.995222	0.998491	0.953363	0.993418	0.716374	0.86577
GammaSecretase	Nontoxin	0.99921	0.999902	0.521831	0.0936167	0.995222	0.998491	0.944058	0.996316	0.421453	0.743899
GAPDH	Nontoxin	0.99921	0.999902	0.521831	0.98228	0.995222	0.998491	0.306518	0.751371	0.555514	0.842784
GapJunction-g1	Nontoxin	0.866613	0.999902	0.521831	0.896959	0.995222	0.998491	0.980771	0.996905	0.972268	0.979153
GATS1	Nontoxin	0.99921	0.999902	0.521831	0.910198	0.995222	0.998491	0.893652	0.995222	0.826377	0.926649
GATS3	Nontoxin	0.99921	0.999902	0.521831	0.992205	0.995222	0.998491	0.756958	0.949861	0.830391	0.931199
GBG1	Nontoxin	0.99921	0.999902	0.521831	0.987982	0.995222	0.998491	NA	0.802395	NA	0.880352
GBinding	Nontoxin	0.99921	0.999902	0.521831	0.911569	0.995222	0.998491	0.999016	0.996905	0.922832	0.964058
GBRL3	Nontoxin	0.99921	0.999902	0.521831	0.534949	0.995222	0.998491	0.604387	0.783702	NA	0.489038
GDPFucoseTrans1	Nontoxin	0.854091	0.999902	0.521831	0.949931	0.995222	0.998491	0.971827	0.996905	0.998222	0.996286
GDPman46Deh	Nontoxin	0.99921	0.999902	0.521831	0.992205	0.995222	0.998491	0.846203	0.949861	0.883486	0.932213
Gem7	Nontoxin	0.99921	0.999902	0.521831	0.998518	0.995222	0.998491	0.497835	0.816078	0.65483	0.847128
Gemin6	Nontoxin	0.99921	0.999902	0.521831	0.833431	0.995222	0.998491	0.971827	0.996905	0.967992	0.991128
GenTFIIH3	Nontoxin	0.99921	0.999902	0.522139	0.70837	0.995222	0.998491	0.547922	0.830044	0.416488	0.669097
GeranylgeranylPyrophosphateSyn	Nontoxin	0.99921	0.999902	0.525524	0.818951	0.995222	0.998491	0.982853	0.996905	0.950777	0.979005
Geranylgeranyltrans-1a	Nontoxin	0.99921	0.999902	0.525524	0.985399	0.995222	0.998491	0.965219	0.996905	0.933227	0.980046
GeranylgeranylTrans-2b	Nontoxin	0.99921	0.999902	0.526906	0.963506	0.995222	0.998491	0.980573	0.996905	0.998222	0.996286
GFPT2	Nontoxin	0.99921	0.999902	0.526906	0.996987	0.995222	0.998491	0.727197	0.909688	0.829999	0.914788
GH-TMP	Nontoxin	0.99921	0.999902	0.526906	0.929794	0.995222	0.998491	0.982853	0.996905	0.968546	0.980046
GINS	Nontoxin	0.99921	0.999902	0.526906	0.606165	0.995222	0.998491	0.815107	0.949861	0.508557	0.76822
GlcNAcbGalB	Nontoxin	0.99921	0.999902	0.527678	0.698499	0.995222	0.998491	0.992904	0.996905	0.887991	0.957305
GliaMaturationFactor-b	Nontoxin	0.839555	0.999902	0.527678	0.867229	0.995222	0.998491	0.719815	0.870854	0.890565	0.930362
GlnSyn	Nontoxin	0.99921	0.999902	0.528423	0.786628	0.995222	0.998491	0.697205	0.949861	0.541604	0.843483
GlucoseP-DH	Nontoxin	0.99921	0.999902	0.528423	0.425414	0.995222	0.998491	0.0538015	0.423501	0.0095898	0.181279
GlucoseTransporter1	Nontoxin	0.99921	0.999902	0.531036	0.83993	0.995222	0.998491	0.80945	0.957462	0.69769	0.873155
GlucPIsom	Nontoxin	0.99921	0.999902	0.531036	0.927488	0.995222	0.998491	0.747111	0.957462	0.893471	0.961306
GlutamateRec	Nontoxin	0.27535	0.999902	0.531036	0.824813	0.995222	0.998491	0.961897	0.996905	0.948572	0.972922
Glutaredoxin1	Nontoxin	0.99921	0.999902	0.531036	0.998518	0.995222	0.998491	0.971088	0.996905	0.961897	0.977039
Glutaredoxin5	Nontoxin	0.99921	0.999902	0.532297	0.790713	0.995222	0.998491	0.447214	0.830044	0.403012	0.697044
GlutathioneSTransferase1-1	Nontoxin	0.99921	0.999902	0.532297	0.0310762	0.995222	0.998491	NA	0.925867	NA	0.475826
GlutCoADeh	Nontoxin	0.99921	0.999902	0.534527	0.90393	0.995222	0.998491	0.953363	0.996905	0.864532	0.953303
GlutRNASyn	Nontoxin	0.99921	0.999902	0.534527	0.930511	0.995222	0.998491	0.989594	0.996905	0.973585	0.978569
GlycineNMethyltransferase	Nontoxin	0.99921	0.999902	0.534527	0.890462	0.995222	0.998491	0.809208	0.925867	0.751042	0.863888
Glycogenin1	Nontoxin	0.99921	0.999902	0.534527	0.98228	0.995222	0.998491	0.614486	0.894502	0.765598	0.920976
GlycogenPhosphorylase	Nontoxin	0.99921	0.999902	0.534527	0.986039	0.995222	0.998491	0.968329	0.996905	0.939703	0.981334
GlycolipidTransfer	Nontoxin	0.99921	0.999902	0.534527	0.841105	0.995222	0.998491	0.896359	0.995222	0.981803	0.997673
GlycPhosDeh	Nontoxin	0.99921	0.999902	0.536616	0.790713	0.995222	0.998491	0.376691	0.830044	0.820002	0.952831
Glyoxalase4	Nontoxin	0.99921	0.999902	0.536616	0.998518	0.995222	0.998491	0.736163	0.873691	0.811863	0.888021
GlyoxylateRed	Nontoxin	0.99921	0.999902	0.538782	0.651127	0.995222	0.998491	0.804731	0.948657	0.556845	0.782999
Gly-tRNALig	Nontoxin	0.99921	0.999902	0.541743	0.947515	0.995222	0.998491	0.614486	0.830044	0.67218	0.836809
GMPSyn	Nontoxin	0.99921	0.999902	0.542234	0.922999	0.995222	0.998491	0.921539	0.993831	0.967778	0.976845
GnbB2	Nontoxin	0.99921	0.999902	0.544819	0.763824	0.995222	0.998491	0.809208	0.949861	0.618365	0.828419
GNBP-a	Nontoxin	0.99921	0.999902	0.544819	0.861257	0.995222	0.998491	0.833537	0.949861	0.705697	0.86577
GNBP-a13	Nontoxin	0.99921	0.999902	0.544819	0.97991	0.995222	0.998491	0.627	0.809253	0.778908	0.863888
GNBP-Gi-a2	Nontoxin	0.99921	0.999902	0.544819	0.97991	0.995222	0.998491	0.992904	0.996905	0.964967	0.975559
Golgi7	Nontoxin	0.99921	0.999902	0.544819	0.91506	0.995222	0.998491	0.927533	0.996905	0.985267	0.998243
GolgiCmplx1	Nontoxin	0.99921	0.999902	0.544946	0.927488	0.995222	0.998491	0.926641	0.996905	0.846327	0.951567
GolgiERTraffic4	Nontoxin	0.99921	0.999902	0.544946	0.782959	0.995222	0.998491	0.911647	0.993418	0.716374	0.86577
Golgin45	Nontoxin	0.90187	0.999902	0.544946	0.930511	0.995222	0.998491	0.481424	0.751371	0.764731	0.863888
GolginA1	Nontoxin	0.99921	0.999902	0.544946	0.998518	0.995222	0.998491	0.629466	0.830044	0.761225	0.86577
GolginA7	Nontoxin	0.99921	0.999902	0.544946	0.754481	0.995222	0.998491	0.997146	0.996905	0.893471	0.952953
GolgipHReg	Nontoxin	0.99921	0.999902	0.544946	0.991046	0.995222	0.998491	0.983884	0.996905	0.985103	0.982234
GolgiPP3	Nontoxin	0.99921	0.999902	0.545215	0.986039	0.995222	0.998491	0.975262	0.996905	0.977366	0.998243
Golgi-SNAP	Nontoxin	0.99921	0.999902	0.545215	0.739849	0.995222	0.998491	0.660555	0.873691	0.508557	0.748201
GolgiStacking2	Nontoxin	0.99921	0.999902	0.546649	0.662399	0.995222	0.998491	0.810273	0.985185	0.58585	0.844154
GolgPhos3	Nontoxin	0.925033	0.999902	0.546649	0.98228	0.995222	0.998491	0.558054	0.800823	0.740749	0.853696
GOT1B	Nontoxin	0.99921	0.999902	0.549619	0.520461	0.995222	0.998491	0.983884	0.996905	0.810085	0.907331
GPAA1	Nontoxin	0.925033	0.999902	0.549619	0.918352	0.995222	0.998491	0.951101	0.996316	0.864532	0.93672
GPCP1	Nontoxin	0.99921	0.999902	0.549619	0.936099	0.995222	0.998491	0.600834	0.830044	0.799046	0.8844
GPNGTPase2	Nontoxin	0.99921	0.999902	0.549619	0.884984	0.995222	0.998491	0.953308	0.995222	0.855502	0.923313
GPNLoop3	Nontoxin	0.99921	0.999902	0.549619	0.719077	0.995222	0.998491	0.87191	0.949861	0.666842	0.831983
GProtein-g5	Nontoxin	0.925033	0.999902	0.549619	0.98228	0.995222	0.998491	0.73193	0.853816	0.776036	0.86016
GproteinMod3	Nontoxin	0.99921	0.999902	0.549619	0.867229	0.995222	0.999704	0.756958	0.92223	0.912848	0.953303
GProtSupp2	Nontoxin	0.99921	0.999902	0.549619	0.411439	0.995222	0.998491	0.699105	0.854664	0.403012	0.597446
Grainyhead1	Nontoxin	0.99921	0.999902	0.549619	0.786628	0.995222	0.998491	0.651585	0.848631	0.523072	0.753051
Grancalcin	Nontoxin	0.99921	0.999902	0.549619	0.996987	0.995222	0.998491	0.957368	0.996905	0.947669	0.964704
GRichSeq1	Nontoxin	0.99921	0.999902	0.549619	0.98228	0.995222	0.998491	0.815107	0.995222	0.813106	0.950384
GrowthArrest6	Nontoxin	0.99921	0.999902	0.549825	0.279195	0.995222	0.998491	0.0271643	0.27246	0.00369341	0.0664273
GrowthArrestDNADamage-GADD45	Nontoxin	0.99921	0.999902	0.550971	0.782959	0.995222	0.998491	0.569292	0.830044	0.483139	0.697044
GRP78	Nontoxin	0.99921	0.999902	0.550971	0.00555927	0.995222	0.998491	0.0978879	0.528367	0.0334863	0.0800862
GSK3-b	Nontoxin	0.99921	0.999902	0.550971	0.824813	0.995222	0.998491	0.87696	0.949861	0.962351	0.970916
GST-3	Nontoxin	0.99921	0.999902	0.550971	0.991837	0.995222	0.998491	0.477593	0.830044	0.662221	0.86577
GSTA1	Nontoxin	0.99921	0.999902	0.550971	0.0834114	0.995222	0.998491	0.833537	0.871053	0.389773	0.417396
GST-mu	Nontoxin	0.99921	0.999902	0.550971	0.107229	0.995222	0.998491	0.869608	0.995222	0.636739	0.888021
GST-P	Nontoxin	0.99921	0.999902	0.553086	0.83532	0.995222	0.998491	0.894345	0.996905	0.997335	0.996286
GST-t1	Nontoxin	0.99921	0.999902	0.553086	7.69218e-05	0.995222	0.998491	0.635903	0.577975	0.788005	0.0185584
GTPase-NRas	Nontoxin	0.99921	0.999902	0.553638	0.83993	0.995222	0.998491	0.287779	0.303294	0.409565	0.443769
GTPBinding	Nontoxin	0.99921	0.999902	0.553638	0.949931	0.995222	0.998491	0.536623	0.677127	0.626085	0.73825
GTPBinding2	Nontoxin	0.99921	0.999902	0.553638	0.766991	0.995222	0.998491	0.53967	0.846336	0.424555	0.733294
GTPBindingD	Nontoxin	0.99921	0.999902	0.553638	0.98228	0.995222	0.998491	0.140972	0.589378	0.466116	0.790215
GTPBinding-RhoE	Nontoxin	0.99921	0.999902	0.553638	0.848291	0.995222	0.998491	0.606904	0.830044	0.552049	0.764827
GTPBindingSAR1a	Nontoxin	0.99921	0.999902	0.553638	0.992205	0.995222	0.998491	0.563747	0.829779	0.73691	0.853696
GTPnpRAN1	Nontoxin	0.99921	0.999902	0.553638	0.921182	0.995222	0.998491	0.968667	0.996905	0.887991	0.961306
GuanineBinding3	Nontoxin	0.99921	0.999902	0.55382	0.276826	0.995222	0.998491	0.000242811	0.00131619	0.000333866	0.00233814
GuanineBinding-a1	Nontoxin	0.99921	0.999902	0.55382	0.992205	0.995222	0.998491	0.651585	0.873691	0.754759	0.897057
GuanineNucBinding-b1	Nontoxin	0.99921	0.999902	0.55382	0.889394	0.995222	0.998491	0.376691	0.660641	0.456743	0.686159
GuanMonRed	Nontoxin	0.99921	0.999902	0.55382	0.719077	0.995222	0.998491	0.540508	0.830044	0.424399	0.688568
GuanNucA11	Nontoxin	0.925033	0.999902	0.553925	0.889394	0.995222	0.998491	0.760181	0.916363	0.903996	0.949234
GuanylateCyclase-b1	Nontoxin	0.99921	0.999902	0.554051	0.23245	0.995222	0.998491	0.463297	0.830044	0.190701	0.496138
Guk1	Nontoxin	0.99921	0.999902	0.554051	0.793862	0.995222	0.998491	0.78937	0.963349	0.975021	0.996089
H33	Nontoxin	0.99921	0.999902	0.554055	0.766991	0.995222	0.998491	0.69346	0.949861	0.493226	0.843483
H-ACARibonucleoprotein3	Nontoxin	0.99921	0.999902	0.554055	0.998518	0.995222	0.998491	NA	0.996905	NA	0.998243
HACoADH2	Nontoxin	0.99921	0.999902	0.554211	0.561852	0.995222	0.998491	0.785614	0.935858	0.473034	0.745517
HAGH	Nontoxin	0.99921	0.999902	0.555436	0.652969	0.995222	0.998491	0.993036	0.996905	0.810661	0.920976
HAP28	Nontoxin	0.99921	0.999902	0.556596	0.998518	0.995222	0.998491	0.886253	0.982746	0.887991	0.948072
HBDH	Nontoxin	0.993457	0.999902	0.556596	0.893691	0.995222	0.998491	0.843102	0.949861	0.767596	0.873155
HBS1	Nontoxin	0.99921	0.999902	0.556942	0.931651	0.995222	0.998491	0.629466	0.850274	0.652113	0.842784
HCoADH	Nontoxin	0.99921	0.999902	0.557629	0.41194	0.995222	0.998491	0.69346	0.873691	0.366088	0.644406
HemeOxygenaser2	Nontoxin	0.99921	0.999902	0.557629	0.998518	0.995222	0.998491	0.901628	0.990082	0.895322	0.952953
HemeTransporter-HRG-1	Nontoxin	0.99921	0.999902	0.558259	0.805772	0.995222	0.998491	0.992904	0.996905	NA	0.952953
Hemoglobin-a	Nontoxin	0.99921	0.999902	0.562779	0.121376	0.995222	0.998491	0.960598	0.995222	0.820884	0.686159
Hemoglobin-b1	Nontoxin	0.99921	0.999902	0.562779	0.0194556	0.995222	0.998491	0.980573	0.996905	0.799046	0.666289
Hemoglobin-rho	Nontoxin	0.99921	0.999902	0.563197	0.157729	0.995222	0.998491	0.949166	0.99184	0.810156	0.685654
HepaticLeukemiaFactor	Nontoxin	0.99921	0.999902	0.563659	0.563957	0.995222	0.998491	0.547922	0.811643	0.398608	0.550884
HepatomaGF-3	Nontoxin	0.99921	0.999902	0.563659	0.872902	0.995222	0.998491	NA	0.949861	NA	0.86577
HepBX	Nontoxin	0.99921	0.999902	0.563659	0.921182	0.995222	0.998491	0.754421	0.908064	0.745974	0.863888
HES1	Nontoxin	0.689313	0.999902	0.563659	0.708481	0.995222	0.998491	0.116621	0.288208	0.649733	0.898212
Heterozyg12	Nontoxin	0.99921	0.999902	0.563659	0.943729	0.995222	0.998491	0.869706	0.9347	NA	0.8844
HetNucRnpG	Nontoxin	0.99921	0.999902	0.563659	0.827001	0.995222	0.998491	0.614486	0.878303	0.52728	0.803408
hexokinase1	Nontoxin	0.99921	0.999902	0.564505	0.698332	0.995222	0.998491	0.524238	0.848631	0.39937	0.693561
Hippocalcin-1	Nontoxin	0.99921	0.999902	0.5661	0.337538	0.995222	0.998491	NA	0.510521	NA	0.209255
Hippocampus1	Nontoxin	0.99921	0.999902	0.5661	0.840162	0.995222	0.998491	0.635067	0.902472	0.555514	0.820857
HistidineNBP1	Nontoxin	0.99921	0.999902	0.5661	0.326089	0.995222	0.998491	0.483131	0.783702	0.163218	0.417112
Histidyl-tRNASyn1	Nontoxin	0.99921	0.999902	0.566259	0.904347	0.995222	0.998491	0.962431	0.996905	0.992788	0.998243
Histidyl-tRNASyn2	Nontoxin	0.99921	0.999902	0.566638	0.992205	0.995222	0.998491	0.962431	0.996905	0.953503	0.983954
HistNMeT	Nontoxin	0.834026	0.999902	0.566638	0.689185	0.995222	0.998491	0.0580139	0.0622183	0.138326	0.161326
HistoneAcetyltransferaseB	Nontoxin	0.99921	0.999902	0.569573	0.880687	0.995222	0.998491	0.997146	0.996905	0.922832	0.961306
HistoneBind	Nontoxin	0.99921	0.999902	0.5703	0.746572	0.995222	0.998491	0.692587	0.949861	0.466116	0.83959
HistoneDeacetylase1	Nontoxin	0.99921	0.999902	0.5703	0.931651	0.995222	0.998491	0.535486	0.850274	0.55273	0.83959
HistoneDeacetylase2	Nontoxin	0.99921	0.999902	0.571382	0.83532	0.995222	0.998491	0.970026	0.996905	0.953503	0.991775
HistoneDeacetylase8	Nontoxin	0.99921	0.999902	0.571382	0.96476	0.995222	0.998491	0.968667	0.996905	0.919473	0.961306
HistoneH2A-1	Nontoxin	0.99921	0.999902	0.571382	0.867229	0.995222	0.998491	0.0457718	0.38771	0.137323	0.492101
HistoneH2A-2	Nontoxin	0.99921	0.999902	0.571423	0.97991	0.995222	0.998491	0.730172	0.873691	0.832583	0.913903
HistoneH2AZ	Nontoxin	0.99921	0.999902	0.571423	0.933009	0.995222	0.998491	0.833537	0.949861	NA	0.961306
HistoneH3-3-2	Nontoxin	0.99921	0.999902	0.571423	0.960748	0.995222	0.998491	0.961897	0.996905	0.898862	0.972922
HistoneH3-3-3	Nontoxin	0.99921	0.999902	0.573813	0.169214	0.995222	0.998491	0.500822	0.800823	0.107366	0.367478
HLAB5	Nontoxin	0.99921	0.999902	0.573813	0.998518	0.995222	0.998491	0.991905	0.996905	0.981705	0.981334
HMG-14	Nontoxin	0.99921	0.999902	0.573986	0.790713	0.995222	0.998491	0.522285	0.847515	0.443053	0.747311
HMG-14A	Nontoxin	0.99921	0.999902	0.576299	0.0710729	0.995222	0.998491	0.968667	0.996905	0.432757	0.754418
HMG-17	Nontoxin	0.99921	0.999902	0.576362	0.41194	0.995222	0.998491	0.353257	0.772843	0.131307	0.437307
HMG20A	Nontoxin	0.99921	0.999902	0.576362	0.532889	0.995222	0.998491	0.915146	0.996905	0.887991	0.952953
HMG-box9	Nontoxin	0.99921	0.999902	0.576647	0.241634	0.995222	0.998491	0.000273142	0.002154	0.000699845	0.00325216
HMGCoASyn	Nontoxin	0.99921	0.999902	0.578336	0.164453	0.995222	0.998491	1.82731e-06	7.94413e-06	1.42063e-05	2.03773e-05
HNRnPL-1	Nontoxin	0.99921	0.999902	0.578336	0.812131	0.995222	0.998491	0.660555	0.937969	0.523072	0.842784
HPCL4	Nontoxin	0.99921	0.999902	0.580608	0.157996	0.995222	0.998491	0.00721484	0.0732197	0.000653861	0.00519463
HPFB1	Nontoxin	0.99921	0.999902	0.581139	0.698499	0.995222	0.998491	0.41431	0.802395	0.288394	0.644406
HRP12	Nontoxin	0.99921	0.999902	0.582419	0.824813	0.995222	0.998491	0.287927	0.528367	0.403012	0.557904
HSP10	Nontoxin	0.99921	0.999902	0.582419	0.949931	0.995222	0.998491	0.241313	0.713796	0.416488	0.743925
HSP60	Nontoxin	0.99921	0.999902	0.582419	0.83532	0.995222	0.998491	0.459695	0.842783	0.424543	0.770013
HSP70	Nontoxin	0.99921	0.999902	0.584248	0.281091	0.995222	0.998491	0.955962	0.996905	0.547569	0.79718
HSP70-13	Nontoxin	0.99921	0.999902	0.584248	0.58015	0.995222	0.998491	0.912584	0.996905	0.704818	0.86577
HSP71-1	Nontoxin	0.99921	0.999902	0.584248	0.930698	0.995222	0.998491	0.825027	0.991081	0.9144	0.972922
HSP71-2	Nontoxin	0.99921	0.999902	0.584248	0.861257	0.995222	0.998491	0.533869	0.870854	0.489738	0.791494
HSP90a	Nontoxin	0.99921	0.999902	0.585893	0.876338	0.995222	0.998491	0.558054	0.878303	0.829893	0.950384
HSP90-Cdc37	Nontoxin	0.99921	0.999902	0.587775	0.698332	0.995222	0.998491	0.869706	0.961064	0.632562	0.840978
HSP-b8	Nontoxin	0.99921	0.999902	0.587775	0.824813	0.995222	0.998491	0.861815	0.991072	0.74284	0.8844
HSPC171	Nontoxin	0.99921	0.999902	0.587775	0.920022	0.995222	0.998491	0.95338	0.996905	0.87365	0.954392
Hunt1	Nontoxin	0.99921	0.999902	0.587826	0.411439	0.995222	0.998491	0.686574	0.873691	0.33013	0.668716
HuntingtinK	Nontoxin	0.99921	0.999902	0.587826	0.98228	0.995222	0.998491	0.992904	0.996905	0.997335	0.995854
HyalBind4	Nontoxin	0.99921	0.999902	0.587826	0.666835	0.995222	0.998491	0.083281	0.212643	0.119144	0.230013
HydroxyacylCoA-DH3	Nontoxin	0.99921	0.999902	0.588403	0.766991	0.995222	0.998491	0.901628	0.990764	0.699752	0.863888
HydroxybutyrateDH-2	Nontoxin	0.99921	0.999902	0.588403	0.464198	0.995222	0.998491	0.728011	0.902472	0.443053	0.686159
HydroxySter2	Nontoxin	0.99921	0.999902	0.5922	0.585077	0.995222	0.998491	0.996959	0.996905	0.799046	0.90741
HypoxanthineGPT	Nontoxin	0.99921	0.999902	0.593698	0.0175316	0.995222	0.998491	0.843102	0.949861	0.23561	0.540468
HypPro1-2	Nontoxin	0.99921	0.999902	0.595039	0.814797	0.995222	0.998491	0.126284	0.567958	0.175244	0.512024
HypPro2	Nontoxin	0.99921	0.999902	0.595039	0.963744	0.995222	0.998491	0.94399	0.996905	0.95258	0.980046
ICCaKChannel4	Nontoxin	0.700346	0.999902	0.595039	0.904347	0.995222	0.998491	0.114714	0.657253	0.530468	0.859913
ID-g1	Nontoxin	0.99921	0.999902	0.595074	0.901917	0.995222	0.998491	0.69346	0.949861	0.639004	0.877246
IDH-a	Nontoxin	0.99921	0.999902	0.595074	0.949931	0.995222	0.998491	0.411178	0.830044	0.666842	0.8844
IER2	Nontoxin	0.99921	0.999902	0.595074	0.947962	0.995222	0.998491	0.833537	0.927188	0.802388	0.8844
IF4A2	Nontoxin	0.99921	0.999902	0.595074	0.666835	0.995222	0.998491	0.95338	0.996905	0.74284	0.914788
IFNGR2	Nontoxin	0.99921	0.999902	0.595074	0.526104	0.995222	0.998491	0.869706	0.990764	0.650259	0.805883
ImmatColonCar	Nontoxin	0.99921	0.999902	0.595074	0.996987	0.995222	0.998491	0.965302	0.996905	0.953503	0.972922
ImmEarlyResp3Int1	Nontoxin	0.99921	0.999902	0.595074	0.963506	0.995222	0.998491	0.944671	0.996905	0.893471	0.961306
IMP	Nontoxin	0.99921	0.999902	0.595074	0.107229	0.995222	0.998491	0.128875	0.591412	0.0179827	0.163802
IMP-2A	Nontoxin	0.99921	0.999902	0.595074	0.763824	0.995222	0.998491	0.614486	0.850605	0.435981	0.743925
IMPA3	Nontoxin	0.99921	0.999902	0.596585	0.817088	0.995222	0.998491	0.982853	0.996905	0.864637	0.960345
IMPDehydro2	Nontoxin	0.99921	0.999902	0.596585	0.97991	0.995222	0.998491	0.95166	0.996905	0.969819	0.995246
IMP-erythrocyteband7	Nontoxin	0.99921	0.999902	0.597141	0.998518	0.995222	0.998491	0.968667	0.996905	0.951931	0.967119
IMP-GPR137-1	Nontoxin	0.839555	0.999902	0.599071	0.854352	0.995222	0.998491	0.980631	0.996905	0.877481	0.942381
IMP-GPR155	Nontoxin	0.99921	0.999902	0.599071	0.70837	0.995222	0.998491	0.667439	0.931818	0.472245	0.789999
Importin-a1	Nontoxin	0.99921	0.999902	0.600596	0.854352	0.995222	0.998491	0.417133	0.714087	0.421453	0.686159
Importin-a2	Nontoxin	0.99921	0.999902	0.600596	0.98228	0.995222	0.998491	0.178902	0.295496	0.504391	0.65753
Importin-a4	Nontoxin	0.99921	0.999902	0.600596	0.840162	0.995222	0.998491	0.376691	0.690866	0.398646	0.669097
InhGrowth5	Nontoxin	0.99921	0.999902	0.600596	0.97991	0.995222	0.998491	0.455105	0.648278	0.603285	0.739327
InhibGrowth3	Nontoxin	0.99921	0.999902	0.600596	0.922999	0.995222	0.998491	0.926641	0.993418	0.966074	0.973455
InositolHexKin2	Nontoxin	0.99921	0.999902	0.600596	0.96476	0.995222	0.998491	0.745162	0.958626	0.859003	0.961306
InsulinInd1	Nontoxin	0.99921	0.999902	0.600596	0.0947823	0.995222	0.885843	0.108714	0.556075	0.019291	0.136508
InsulinInd2	Nontoxin	0.99921	0.999902	0.600596	0.780689	0.995222	0.998491	0.011571	0.0238243	0.137323	0.179344
IntComp12	Nontoxin	0.99921	0.999902	0.600596	0.913195	0.995222	0.998491	0.875209	0.995222	0.806231	0.923313
IntegrinKin	Nontoxin	0.99921	0.999902	0.600596	0.41194	0.995222	0.998491	0.748969	0.925413	0.39937	0.686159
InterferonReg2	Nontoxin	0.99921	0.999902	0.600596	0.824813	0.995222	0.998491	0.896093	0.957462	0.765598	0.86577
Intraflagellar20	Nontoxin	0.99921	0.999902	0.600596	0.998518	0.995222	0.998491	0.667439	0.830044	0.761225	0.856885
IntraflagellarTransport-27	Nontoxin	0.99921	0.999902	0.600596	0.540233	0.995222	0.998491	0.992904	0.996905	NA	0.923565
IPCCMethyltrans	Nontoxin	0.99921	0.999902	0.600596	0.986039	0.995222	0.998491	0.968667	0.996905	0.936278	0.961306
IPDPDIsomerase	Nontoxin	0.99921	0.999902	0.600596	0.398839	0.995222	0.998491	0.459161	0.730209	0.173659	0.399504
IRX-2	Nontoxin	0.99921	0.999902	0.600596	0.121376	0.995222	0.998491	0.221513	0.708337	0.0499462	0.272121
IscU	Nontoxin	0.99921	0.999902	0.600596	0.545002	0.995222	0.998491	0.977475	0.996905	0.689066	0.874088
isletCell1	Nontoxin	0.99921	0.999902	0.600596	0.766116	0.995222	0.998491	0.69346	0.944693	0.527406	0.81736
IsocitrateDH	Nontoxin	0.99921	0.999902	0.600596	0.362748	0.995222	0.998491	0.936113	0.996905	0.790742	0.926649
IsocitrateDHCyt	Nontoxin	0.99921	0.999902	0.600596	0.947515	0.995222	0.998491	0.963548	0.996905	0.992788	0.997673
isoleuctRnaSyn	Nontoxin	0.99921	0.999902	0.600596	0.98228	0.995222	0.998491	0.522285	0.800823	0.740749	0.853696
IST1	Nontoxin	0.99921	0.999902	0.600596	0.910198	0.995222	0.998491	0.904635	0.996905	0.806231	0.950219
ITFG3	Nontoxin	0.99921	0.999902	0.600596	0.817088	0.995222	0.998491	0.595052	0.830044	0.508557	0.762212
ITPPP	Nontoxin	0.99921	0.999902	0.60586	0.83532	0.995222	0.998491	0.368461	0.788417	0.384659	0.686396
Jagunal-1	Nontoxin	0.99921	0.999902	0.60586	0.998518	0.995222	0.998491	0.932527	0.996905	0.909718	0.961306
JunctionPlakoglobin	Nontoxin	0.99921	0.999902	0.60586	0.943729	0.995222	0.998491	0.989594	0.996905	0.938159	0.981334
KAD1	Nontoxin	0.99921	0.999902	0.607164	0.75182	0.995222	0.998491	0.29267	0.446972	0.255792	0.399504
KAD2	Nontoxin	0.99921	0.999902	0.607164	0.998518	0.995222	0.998491	0.989594	0.996905	0.978421	0.998243
Katp60A1	Nontoxin	0.99921	0.999902	0.608765	0.927068	0.995222	0.998491	0.988615	0.996905	0.910216	0.961306
KC1E	Nontoxin	0.99921	0.999902	0.608765	0.746278	0.995222	0.998491	0.952028	0.995222	0.953503	0.983954
KCRB	Nontoxin	0.88424	0.999902	0.60887	0.373221	0.995222	0.998491	0.13198	0.756903	0.995964	0.999609
Kelch2	Nontoxin	0.925033	0.999902	0.609436	0.832529	0.995222	0.998491	0.961897	0.996905	0.824516	0.923182
Kelch3	Nontoxin	0.99921	0.999902	0.610527	0.556444	0.995222	0.998491	0.711345	0.848741	0.459899	0.663048
KeratinAsc2	Nontoxin	0.689313	0.999902	0.610527	0.824813	0.995222	0.998491	0.796218	0.979277	0.955534	0.984662
KeratinII-8	Nontoxin	0.99921	0.999902	0.610527	0.157996	0.995222	0.998491	0.827677	0.870854	0.163286	0.479066
KetoglutarateDioxygenase-ABH5	Nontoxin	0.99921	0.999902	0.610527	0.790713	0.995222	0.998491	0.413843	0.683567	0.421453	0.611541
KH-RNABinding3	Nontoxin	0.99921	0.999902	0.610527	0.954855	0.995222	0.998491	0.341321	0.547481	0.502719	0.686396
KIAA0247	Nontoxin	0.99921	0.999902	0.610527	0.859218	0.995222	0.998491	0.944671	0.995222	0.997779	0.998243
KIAA1143	Nontoxin	0.839555	0.999902	0.610527	0.871131	0.995222	0.998491	0.979614	0.996905	0.895322	0.961306
KIAA1324	Nontoxin	0.99921	0.999902	0.610621	0.782959	0.995222	0.998491	0.976167	0.996905	0.855502	0.942381
KIAA1467	Nontoxin	0.925033	0.999902	0.611253	0.930511	0.995222	0.998491	0.70553	0.949861	0.689778	0.8844
KIBRA3	Nontoxin	0.99921	0.999902	0.611253	0.369442	0.995222	0.998491	0.992904	0.996905	0.797868	0.918141
Kin1	Nontoxin	0.99921	0.999902	0.611412	0.973546	0.995222	0.998491	0.992904	0.996905	0.95258	0.967921
Kin9	Nontoxin	0.99921	0.999902	0.611412	0.930511	0.995222	0.998491	0.991786	0.998664	0.936278	0.977039
KinC-1	Nontoxin	0.99921	0.999902	0.611412	0.683697	0.995222	0.998491	0.487871	0.850274	0.3334	0.693561
KinC-2	Nontoxin	0.99921	0.999902	0.611519	0.949931	0.995222	0.998491	0.756958	0.985185	0.7334	0.926855
KinC-d	Nontoxin	0.99921	0.999902	0.612054	0.998518	0.995222	0.998491	0.699564	0.944948	0.76618	0.921046
KinesinLightChain2	Nontoxin	0.99921	0.999902	0.612676	0.227844	0.995222	0.998491	0.430845	0.800823	0.153343	0.385378
KINH	Nontoxin	0.99921	0.999902	0.612828	0.798731	0.995222	0.998491	0.943037	0.996905	0.76618	0.930362
KinII-d	Nontoxin	0.99921	0.999902	0.612828	0.719077	0.995222	0.998491	2.83135e-05	0.0571811	0.000949047	0.114084
KishA	Nontoxin	0.99921	0.999902	0.612828	0.901917	0.995222	0.998491	0.974177	0.996905	0.985103	0.998243
KishB	Nontoxin	0.99921	0.999902	0.613154	0.97991	0.995222	0.998491	0.711345	0.830044	0.760666	0.844154
KOTransaminase1	Nontoxin	0.839555	0.999902	0.613672	0.0656972	0.995222	0.998491	0.69346	0.873691	0.179726	0.456179
KPCA	Nontoxin	0.99921	0.999902	0.615646	0.423694	0.995222	0.998491	0.674445	0.925867	0.435981	0.697044
KRas	Nontoxin	0.925033	0.999902	0.616755	0.790713	0.995222	0.998491	0.629466	0.878832	0.523072	0.786466
Krueppel3	Nontoxin	0.854091	0.999902	0.616906	0.943729	0.995222	0.998491	0.902842	0.995222	0.855502	0.939559
KTI12	Nontoxin	0.99921	0.999902	0.617021	0.782959	0.995222	0.998491	0.872079	0.950834	0.713193	0.847128
Lactadherin	Nontoxin	0.99921	0.999902	0.618215	0.0141282	0.995222	0.998491	0.73341	0.019308	0.755497	0.000124719
Lactamase-2	Nontoxin	0.99921	0.999902	0.618215	0.70837	0.995222	0.998491	0.852944	0.967493	0.688314	0.842784
LactatDH-A	Nontoxin	0.99921	0.999902	0.618215	0.949931	0.995222	0.998491	0.572047	0.880948	0.778908	0.930067
LactoglutathioneLyase	Nontoxin	0.925033	0.999902	0.620123	0.940897	0.995222	0.998491	0.992904	0.996905	0.973585	0.996286
LAMTOR1	Nontoxin	0.99921	0.999902	0.622085	0.986033	0.995222	0.998491	0.635903	0.873691	0.762814	0.901251
LAMTOR2	Nontoxin	0.99921	0.999902	0.622085	0.921182	0.995222	0.998491	0.955364	0.996905	0.887638	0.954392
lanC1	Nontoxin	0.99921	0.999902	0.622413	0.837623	0.995222	0.998491	0.796064	0.902472	0.683167	0.824913
la-rel4	Nontoxin	0.925033	0.999902	0.62251	0.790713	0.995222	0.998491	0.790972	0.937389	0.951931	0.964704
laRel7	Nontoxin	0.99921	0.999902	0.62251	0.840162	0.995222	0.998491	0.55868	0.830044	0.495943	0.742648
latexin	Nontoxin	0.99921	0.999902	0.623511	0.943729	0.995222	0.998491	0.946259	0.995222	0.887991	0.932213
LCFACoALig1	Nontoxin	0.641658	0.999902	0.623511	0.157996	0.995222	0.998491	0.944058	0.995222	0.483139	0.753051
LCFACoALig3	Nontoxin	0.99921	0.999902	0.623511	0.0950159	0.995222	0.998491	0.474799	0.830044	0.158136	0.442979
LCM1	Nontoxin	0.99921	0.999902	0.624061	0.988166	0.995222	0.998491	0.999016	0.996905	0.988941	0.998243
LDH-B	Nontoxin	0.99921	0.999902	0.62499	0.963263	0.995222	0.998491	0.622126	0.912559	0.66391	0.8844
Legumain	Nontoxin	0.320137	0.999902	0.626086	0.890462	0.995222	0.998491	0.829055	0.949861	0.928234	0.961306
LEO1	Nontoxin	0.99921	0.999902	0.626981	0.780689	0.995222	0.998491	0.955962	0.996905	0.794101	0.930362
Leptin1	Nontoxin	0.99921	0.999902	0.627192	0.786628	0.995222	0.998491	NA	0.958234	NA	0.852486
LeptinReceptor	Nontoxin	0.99921	0.999902	0.627237	0.723685	0.995222	0.998491	0.590117	0.677127	NA	0.520473
LeucRchrpt14	Nontoxin	0.291349	0.999902	0.627237	0.98228	0.995222	0.998491	0.558054	0.850274	0.716374	0.8844
Leukemia1	Nontoxin	0.99921	0.999902	0.628934	0.879027	0.995222	0.998491	0.473102	0.830044	0.466116	0.76822
LeukemiaInh	Nontoxin	0.99921	0.999902	0.628934	0.000833479	0.995222	0.998491	0.17661	0.683613	0.0237957	0.141799
LeuRich42	Nontoxin	0.99921	0.999902	0.628934	0.998518	0.995222	0.998491	0.569292	0.800823	0.717357	0.844088
LeuRich59	Nontoxin	0.99921	0.999902	0.630435	0.943729	0.995222	0.998491	0.95338	0.996905	0.887991	0.961306
LeuRichRepeat-57	Nontoxin	0.99921	0.999902	0.631197	0.518222	0.995222	0.998491	0.0910934	0.175472	0.0499462	0.110488
LIM-SH3	Nontoxin	0.99921	0.999902	0.63137	0.992205	0.995222	0.998491	0.606904	0.830044	0.7334	0.846569
LIMT	Nontoxin	0.99921	0.999902	0.63137	0.61491	0.995222	0.998491	0.0658003	0.122015	0.0998752	0.161326
LipaseABHD12	Nontoxin	0.99921	0.999902	0.63137	0.61491	0.995222	0.998491	0.988615	0.996905	0.817537	0.926036
LipidPPH1	Nontoxin	0.99921	0.999902	0.63137	0.750689	0.995222	0.998491	0.417133	0.788417	0.351409	0.639515
LipidPPH2	Nontoxin	0.99921	0.999902	0.63137	0.997122	0.995222	0.998491	0.703811	0.9347	0.796327	0.9255
LipoylSyn	Nontoxin	0.99921	0.999902	0.63137	0.96476	0.995222	0.998491	0.846603	0.990082	0.817537	0.930362
LLP	Nontoxin	0.925033	0.999902	0.631767	0.789489	0.995222	0.998491	0.974177	0.996905	0.855502	0.942381
LMWPTyrPP	Nontoxin	0.99921	0.999902	0.631767	0.901917	0.995222	0.998491	0.94399	0.996905	0.988149	0.998243
LOC100329601	Nontoxin	0.0774521	0.12824	0.631767	0.645651	0.995222	0.998491	0.991905	0.996905	0.904522	0.930362
LOC100472209	Nontoxin	0.773013	0.999902	0.63178	0.0870915	0.995222	0.998491	0.971531	0.996905	NA	0.852773
LOC100559892	Nontoxin	0.99921	0.999902	0.633239	0.998518	0.995222	0.998491	NA	0.800823	NA	0.844154
LOC100561402	Nontoxin	0.99921	0.999902	0.633239	0.98888	0.995222	0.998491	0.944671	0.996316	0.945204	0.964704
LOC100567767	Nontoxin	0.99921	0.999902	0.63385	0.97991	0.995222	0.998491	0.997909	0.996905	0.977366	0.979396
LOC417941	Nontoxin	0.99921	0.999902	0.634148	0.97991	0.995222	0.998491	0.900766	0.996316	0.934739	0.977039
LOC427100	Nontoxin	0.99921	0.999902	0.634899	0.786628	0.995222	0.0783448	0.833537	0.949861	0.697076	0.843483
LPCAcyltransferase2	Nontoxin	0.99921	0.999902	0.634899	0.793862	0.995222	0.998491	0.447214	0.830044	0.39937	0.727746
LPP3	Nontoxin	0.99921	0.999902	0.636495	0.000305567	0.995222	0.998491	0.256395	0.333835	0.000653861	0.00764418
LSM10	Nontoxin	0.99921	0.999902	0.636495	0.862858	0.995222	0.998491	0.754886	0.850274	0.697076	0.786466
LSM12	Nontoxin	0.99921	0.999902	0.637056	0.708481	0.995222	0.885843	0.540508	0.802395	0.436216	0.666289
LSM14A	Nontoxin	0.99921	0.999902	0.638068	0.766132	0.995222	0.998491	0.108714	0.32413	0.141379	0.369873
LSM14-B	Nontoxin	0.99921	0.999902	0.639307	0.814807	0.995222	0.998491	0.989594	0.996905	0.912848	0.961306
LSM1U6	Nontoxin	0.99921	0.999902	0.639307	0.817088	0.995222	0.998491	0.95338	0.996905	NA	0.914882
LSM3	Nontoxin	0.99921	0.999902	0.639307	0.561852	0.995222	0.998491	0.944671	0.995222	0.689318	0.83959
LSm4	Nontoxin	0.99921	0.999902	0.639519	0.802853	0.995222	0.998491	0.862321	0.949861	0.723939	0.844154
LSM6	Nontoxin	0.99921	0.999902	0.640129	0.986039	0.995222	0.998491	0.255721	0.388068	0.433198	0.693561
LThr3DH	Nontoxin	0.99921	0.999902	0.640374	0.0337216	0.995222	0.998491	1.05834e-12	3.58004e-11	0.8582	7.89233e-14
LTV1	Nontoxin	0.99921	0.999902	0.640374	0.97991	0.995222	0.998491	0.944671	0.996316	0.953503	0.972922
Lumican	Nontoxin	0.99921	0.999902	0.640374	0.042872	0.995222	0.998491	0.0978879	0.195516	0.00541654	0.0125752
Lunapark	Nontoxin	0.99921	0.999902	0.640374	0.998518	0.995222	0.998491	0.569411	0.779379	0.711121	0.82333
LupusLa	Nontoxin	0.99921	0.999902	0.640374	0.666835	0.995222	0.998491	0.827909	0.949861	0.555643	0.791494
LY6E	Nontoxin	0.99921	0.999902	0.640374	0.849053	0.995222	0.998491	0.651421	0.873691	0.876967	0.954392
LYPA1	Nontoxin	0.99921	0.999902	0.640374	0.714401	0.995222	0.998491	0.436404	0.547481	0.366494	0.437307
LYR-5	Nontoxin	0.99921	0.999902	0.640374	0.349757	0.995222	0.998491	0.330522	0.547481	0.119144	0.230013
LYRM1	Nontoxin	0.99921	0.999902	0.641768	0.518222	0.995222	0.998491	0.609756	0.786305	0.407924	0.492101
LysMpeptidoglycanBinding3	Nontoxin	0.99921	0.999902	0.641768	0.595447	0.995222	0.998491	0.0195104	0.0242008	0.0448091	0.0664273
LysoAcyl5	Nontoxin	0.506419	0.999902	0.641768	0.300748	0.995222	0.998491	0.692587	0.927188	0.415075	0.686396
LysocardiolipinAT	Nontoxin	0.99921	0.999902	0.641768	0.865748	0.995222	0.998491	0.71566	0.922781	0.663184	0.843483
LysosomalAcidLipase	Nontoxin	0.99921	0.999902	0.643672	0.98228	0.995222	0.998491	0.376691	0.657253	0.571429	0.754746
LysosomalAcidP	Nontoxin	0.99921	0.999902	0.644131	0.540233	0.995222	0.998491	0.865611	0.995222	0.63394	0.847368
LysosomalTMP4A	Nontoxin	0.99921	0.999902	0.645643	0.950923	0.995222	0.998491	0.43967	0.830044	0.507259	0.824913
LZIC	Nontoxin	0.834026	0.999902	0.645643	0.936099	0.995222	0.998491	0.719815	0.852066	0.73691	0.842627
MacrophageCapping	Nontoxin	0.27535	0.999902	0.645643	0.867229	0.995222	0.998491	0.901628	0.993418	0.977366	0.980046
MacrophageMigInh	Nontoxin	0.99921	0.999902	0.645643	0.00432802	0.995222	0.998491	0.816206	0.950834	0.106135	0.492101
MAD4	Nontoxin	0.99921	0.999902	0.645643	0.951368	0.995222	0.998491	0.933991	0.995222	0.872106	0.936896
mAdenylateKin4	Nontoxin	0.99921	0.999902	0.646315	0.256188	0.995222	0.998491	0.315084	0.528232	0.123567	0.170843
MAEA	Nontoxin	0.99921	0.999902	0.646315	0.992205	0.995222	0.998491	0.699105	0.909688	0.799046	0.914788
MagoNashi-2	Nontoxin	0.99921	0.999902	0.646315	0.963744	0.995222	0.998491	0.614486	0.878832	0.66391	0.86577
MagTran1	Nontoxin	0.99921	0.999902	0.646315	0.00853463	0.995222	0.998491	0.443573	0.830044	0.119144	0.360755
MAKKK7-2	Nontoxin	0.99921	0.999902	0.646315	0.871762	0.995222	0.998491	0.943048	0.996905	0.817537	0.944833
MAL2	Nontoxin	0.99921	0.999902	0.646315	0.936099	0.995222	0.998491	0.992904	0.996905	0.940991	0.979396
MalateDH	Nontoxin	0.99921	0.999902	0.646315	0.494608	0.995222	0.998491	0.991905	0.996905	0.747061	0.90741
MaleEnh1	Nontoxin	0.99921	0.999902	0.646315	0.701932	0.995222	0.998491	0.974177	0.996905	0.893471	0.952953
MaleylacetoacetateIsomerase	Nontoxin	0.99921	0.999902	0.646315	0.561852	0.995222	0.998491	0.859865	0.995222	0.631256	0.843483
MalignantTCell	Nontoxin	0.99921	0.999902	0.646315	0.814807	0.995222	0.998491	0.62164	0.908064	0.893471	0.961306
Man9GlcNAc2	Nontoxin	0.99921	0.999902	0.646315	0.0203961	0.995222	0.998491	0.37068	0.719896	0.0729117	0.179344
MANF	Nontoxin	0.99921	0.999902	0.648037	0.17088	0.995222	0.998491	0.330892	0.787235	0.127187	0.369873
MannOligoGluc	Nontoxin	0.99921	0.999902	0.648037	0.245018	0.995222	0.998491	0.306518	0.589378	0.0517583	0.217251
Mannose1PGT-b	Nontoxin	0.99921	0.999902	0.64831	0.659815	0.995222	0.998491	0.89418	0.995222	0.698452	0.86577
MannosidaseIB	Nontoxin	0.99921	0.999902	0.64831	0.931769	0.995222	0.998491	0.802727	0.937847	0.786263	0.8844
Mannosyltransferase	Nontoxin	0.99921	0.999902	0.64831	0.719077	0.995222	0.998491	0.417133	0.695066	0.348415	0.561179
Mannosyltransferase3	Nontoxin	0.99921	0.999902	0.64832	0.261913	0.995222	0.998491	0.991786	0.996905	0.7334	0.86577
MAPKin5	Nontoxin	0.99921	0.999902	0.651437	0.867071	0.995222	0.998491	0.999016	0.996905	0.928234	0.973955
MaxDim1	Nontoxin	0.99921	0.999902	0.651437	0.98228	0.995222	0.998491	0.482833	0.683613	0.709098	0.805883
MBTFS1Protease	Nontoxin	0.99921	0.999902	0.651437	0.98228	0.995222	0.998491	0.996959	0.996905	0.988149	0.998243
MCFD2	Nontoxin	0.99921	0.999902	0.6516	0.556614	0.995222	0.998491	0.921968	0.996905	0.702925	0.86577
mCG18710	Nontoxin	0.99921	0.999902	0.6516	0.782959	0.995222	0.998491	0.827677	0.990082	0.662327	0.86577
MCP	Nontoxin	0.439093	0.999902	0.6516	0.20522	0.995222	0.998491	0.936113	0.996905	0.711121	0.90741
MCRI2	Nontoxin	0.99921	0.999902	0.6516	0.890462	0.995222	0.998491	0.488788	0.830044	0.781086	0.923565
mDienoylCoAisomerase	Nontoxin	0.99921	0.999902	0.651808	0.744188	0.995222	0.998491	0.94399	0.995222	0.706233	0.8844
mDienoylCoAreductase	Nontoxin	0.99921	0.999902	0.651908	0.998518	0.995222	0.998491	0.755212	0.949861	0.820093	0.930362
mDNABinding	Nontoxin	0.99921	0.999902	0.653673	0.814807	0.995222	0.998491	0.0907329	0.100242	0.232072	0.297034
MedRNAPolII	Nontoxin	0.99921	0.999902	0.653917	0.931769	0.995222	0.998491	0.795184	0.922781	0.767596	0.86577
MedRNAPolII21	Nontoxin	0.99921	0.999902	0.653917	0.369442	0.995222	0.998491	0.926547	0.991237	0.575782	0.76822
Meis2	Nontoxin	0.99921	0.999902	0.654347	0.910198	0.995222	0.998491	0.615849	0.898226	0.575782	0.847128
MemMgTrans	Nontoxin	0.99921	0.999902	0.654347	0.963506	0.995222	0.998491	0.968667	0.996905	0.910473	0.95775
MEMO1	Nontoxin	0.99921	0.999902	0.654489	0.98228	0.995222	0.998491	0.660555	0.830044	0.7334	0.844154
MemSpanning4-2	Nontoxin	0.839555	0.999902	0.654489	0.83532	0.995222	0.998491	0.548972	0.830044	0.833674	0.936896
MetAdenosyltransferase2b	Nontoxin	0.99921	0.999902	0.655002	0.871762	0.995222	0.998491	0.968667	0.996905	0.958431	0.977039
Metastasis-MTA2	Nontoxin	0.99921	0.999902	0.655975	0.986039	0.995222	0.998491	0.692587	0.873691	0.757755	0.869699
Metaxin2-2	Nontoxin	0.99921	0.999902	0.656371	0.865748	0.995222	0.998491	0.17661	0.569706	0.623581	0.863352
MetCoAEpim	Nontoxin	0.99921	0.999902	0.659144	0.98228	0.995222	0.998491	0.996959	0.996905	0.987855	0.999609
MetCpG3	Nontoxin	0.99921	0.999902	0.660868	0.624216	0.995222	0.998491	0.929193	0.996905	0.728446	0.86577
Meteorin	Nontoxin	0.99921	0.999902	0.660868	0.98228	0.995222	0.998491	0.69346	0.946334	0.799277	0.930362
MethionineAminopeptidase1	Nontoxin	0.99921	0.999902	0.662242	0.213035	0.995222	0.998491	0.376691	0.657253	0.0606646	0.235803
MethionylAminopeptidase2	Nontoxin	0.99921	0.999902	0.66311	0.746278	0.995222	0.998491	0.999016	0.996905	0.829999	0.932213
Methylosome-pICIn	Nontoxin	0.99921	0.999902	0.66311	0.834617	0.995222	0.998491	0.69346	0.873691	0.567982	0.796552
MethylsterolOx	Nontoxin	0.99921	0.999902	0.66311	0.561855	0.995222	0.998491	0.21253	0.38771	0.168203	0.284289
Methylthioribulose-P-Dehydratase	Nontoxin	0.99921	0.999902	0.66311	0.91506	0.995222	0.998491	0.404223	0.683613	0.493268	0.697044
Methyltransferase-2	Nontoxin	0.99921	0.999902	0.66311	0.986039	0.995222	0.998491	0.865611	0.995222	0.863893	0.953233
methyltransferase-21A	Nontoxin	0.99921	0.999902	0.66311	0.123143	0.995222	0.998491	0.69346	0.842783	0.288394	0.437307
Methyltransferase5	Nontoxin	0.99921	0.999902	0.66311	0.998965	0.995222	0.998491	0.660555	0.871053	0.74702	0.8844
Methyltransferase6	Nontoxin	0.99921	0.999902	0.663262	0.892106	0.995222	0.998491	0.974005	0.996905	0.890565	0.93971
Methyltransferase7A	Nontoxin	0.99921	0.999902	0.663825	0.901917	0.995222	0.998491	0.974177	0.996905	0.895322	0.961306
Methyltransferase9	Nontoxin	0.99921	0.999902	0.667864	0.840162	0.995222	0.998491	0.852944	0.995222	0.729218	0.903792
MettRnaSynth	Nontoxin	0.99921	0.999902	0.667995	0.98228	0.995222	0.998491	0.47552	0.760051	0.662327	0.79648
MevalonateKin	Nontoxin	0.99921	0.999902	0.670388	0.999247	0.995222	0.998491	0.980573	0.996905	0.973318	0.977039
MFissFac	Nontoxin	0.99921	0.999902	0.670388	0.97991	0.995222	0.998491	0.951101	0.995222	0.955534	0.968332
mFolateTransporter	Nontoxin	0.99921	0.999902	0.670572	0.840162	0.995222	0.998491	0.944671	0.993418	0.829999	0.888021
mFumarateHydratase	Nontoxin	0.99921	0.999902	0.670572	0.793862	0.995222	0.998491	0.166197	0.699636	0.704818	0.919636
MgPP	Nontoxin	0.99921	0.999902	0.671813	0.879027	0.995222	0.998491	0.961897	0.996905	0.877481	0.944762
mGrpE-1	Nontoxin	0.99921	0.999902	0.671948	0.97991	0.995222	0.998491	0.944671	0.996905	0.900625	0.961306
MgTransporter-NIPA2-1	Nontoxin	0.99921	0.999902	0.673146	0.889394	0.995222	0.998491	0.558054	0.830044	0.523072	0.76822
MHC-H13	Nontoxin	0.99921	0.999902	0.673146	0.405517	0.995222	0.998491	0.609756	0.875873	0.392083	0.677071
Microfibrillar1	Nontoxin	0.99921	0.999902	0.673146	0.755008	0.995222	0.998491	0.607272	0.850274	0.426725	0.740925
Microsperhule1	Nontoxin	0.99921	0.999902	0.675918	0.98228	0.995222	0.998491	0.869706	0.949861	0.895322	0.948251
MicrotubuleAss	Nontoxin	0.99921	0.999902	0.676569	0.920022	0.995222	0.998491	0.720169	0.949861	0.683167	0.8844
MicrotubuleAss1-3a	Nontoxin	0.99921	0.999902	0.676755	0.906973	0.995222	0.998491	0.833537	0.957462	0.770047	0.888021
MicrotubuleAssRP-EB	Nontoxin	0.99921	0.999902	0.676755	0.862858	0.995222	0.998491	0.693111	0.949861	0.577124	0.863352
MicrotubuleReg1	Nontoxin	0.99921	0.999902	0.677056	0.336143	0.995222	0.998491	0.376691	0.5897	0.138184	0.272121
MID1	Nontoxin	0.99921	0.999902	0.677437	0.880691	0.995222	0.998491	0.968667	0.996905	0.881031	0.957287
MIF4G	Nontoxin	0.99921	0.999902	0.677437	0.746572	0.995222	0.998491	0.921968	0.995222	NA	0.979396
MIMO1	Nontoxin	0.99921	0.999902	0.677437	0.98228	0.995222	0.998491	0.37957	0.800823	0.523072	0.81736
mIntermemImport40	Nontoxin	0.99921	0.999902	0.678633	0.93216	0.995222	0.998491	0.68491	0.870854	0.681445	0.842627
MIP	Nontoxin	0.99921	0.999902	0.680193	0.482643	0.995222	0.998491	0.971827	0.996905	0.755371	0.898212
MIP18	Nontoxin	0.99921	0.999902	0.680356	0.872688	0.995222	0.998491	0.846812	0.949861	0.950777	0.964704
mIsochorismatase2	Nontoxin	0.99921	0.999902	0.680695	0.859199	0.995222	0.998491	0.968667	0.996905	0.872784	0.952831
MIT-1	Nontoxin	0.99921	0.999902	0.680695	0.0631118	0.995222	0.998491	0.959441	0.996905	0.466116	0.723806
MitActKin13	Nontoxin	0.99921	0.999902	0.682619	0.9653	0.995222	0.998491	0.896093	0.985185	0.929691	0.961306
MitActKin6	Nontoxin	0.99921	0.999902	0.682619	0.790713	0.995222	0.998491	0.904514	0.996905	0.747061	0.918334
MitChkBub3	Nontoxin	0.99921	0.999902	0.682702	0.862858	0.995222	0.998491	0.959441	0.995222	0.855502	0.920976
MitFissionReg1	Nontoxin	0.99921	0.999902	0.683435	0.83993	0.995222	0.998491	0.343147	0.5897	0.409565	0.611541
MitoCarrier2	Nontoxin	0.99921	0.999902	0.683435	0.814807	0.995222	0.998491	0.94399	0.995222	0.778908	0.898212
Mitofusin1	Nontoxin	0.99921	0.999902	0.683617	0.986039	0.995222	0.998491	0.751169	0.943367	0.796327	0.914788
MitogenActivatedKinase14-1	Nontoxin	0.99921	0.999902	0.684502	0.933466	0.995222	0.998491	0.651585	0.854664	0.670305	0.843483
MitogenActKinKin1	Nontoxin	0.99921	0.999902	0.684502	0.516981	0.995222	0.998491	0.10421	0.288208	0.040945	0.181279
MitogenKinScaff1	Nontoxin	0.99921	0.999902	0.686876	0.515585	0.995222	0.998491	0.417133	0.437003	0.268169	0.239302
MK08	Nontoxin	0.925033	0.999902	0.686913	0.871131	0.995222	0.998491	0.987655	0.996905	0.890955	0.950384
mMalateDH	Nontoxin	0.99921	0.999902	0.68787	0.943729	0.995222	0.998491	0.827564	0.993418	0.906456	0.965989
mMethylmalonicAciduriaD	Nontoxin	0.99921	0.999902	0.689862	0.998518	0.995222	0.998491	0.748969	0.870854	0.806231	0.875905
Mob1Phocein	Nontoxin	0.99921	0.999902	0.689862	0.890462	0.995222	0.998491	0.968667	0.996905	0.992788	0.989632
MOBKinAct-1B-2	Nontoxin	0.99921	0.999902	0.689862	0.870795	0.995222	0.998491	0.469193	0.63118	0.482334	0.655318
Mortal4	Nontoxin	0.99921	0.999902	0.692196	0.793862	0.995222	0.998491	0.969824	0.996905	0.915099	0.961306
MotileSperm1	Nontoxin	0.99921	0.999902	0.693194	0.369492	0.995222	0.998491	0.955962	0.996905	0.715605	0.853696
mOxoisovalerateDH-b	Nontoxin	0.99921	0.999902	0.693194	0.763824	0.995222	0.998491	0.679314	0.941619	0.505677	0.814258
MPGtranferase-a	Nontoxin	0.99921	0.999902	0.693194	0.448822	0.995222	0.998491	0.988615	0.996905	0.790742	0.913903
MPhasePP6	Nontoxin	0.99921	0.999902	0.693194	0.931651	0.995222	0.998491	0.897316	0.995222	0.837728	0.930362
MPI	Nontoxin	0.925033	0.999902	0.694115	0.998518	0.995222	0.998491	0.865611	0.995222	0.880466	0.958939
MPP-b	Nontoxin	0.99921	0.999902	0.694538	0.619514	0.995222	0.998491	0.949973	0.996905	0.666842	0.863888
mpsOneBinderKin3	Nontoxin	0.99921	0.999902	0.695389	0.778594	0.995222	0.998491	0.31535	0.788417	0.248685	0.663048
mpv17	Nontoxin	0.99921	0.999902	0.695493	0.000877035	0.995222	0.998491	0.242008	0.3773	0.0237957	0.00325842
mReceptor-TOM70	Nontoxin	0.99921	0.999902	0.69628	0.556444	0.995222	0.998491	0.77946	0.957462	0.503618	0.793617
mRNAExport	Nontoxin	0.99921	0.999902	0.696664	0.3618	0.995222	0.998491	0.601765	0.830044	0.247343	0.503565
mRNAProc39	Nontoxin	0.99921	0.999902	0.696704	0.920022	0.995222	0.998491	0.959441	0.996905	0.88018	0.961306
mRNATurnover4	Nontoxin	0.99921	0.999902	0.696704	0.97991	0.995222	0.998491	0.614713	0.830044	0.705697	0.83959
mRp63	Nontoxin	0.99921	0.999902	0.696704	0.934679	0.995222	0.998491	0.495817	0.754371	0.541604	0.753051
mRpL13	Nontoxin	0.99921	0.999902	0.696704	0.862858	0.995222	0.998491	0.622402	0.902472	0.864637	0.95775
mRpL14	Nontoxin	0.99921	0.999902	0.696704	0.998518	0.995222	0.998491	0.477593	0.830044	0.651002	0.86577
mRpL15	Nontoxin	0.925033	0.999902	0.696704	0.169214	0.995222	0.998491	0.894345	0.989004	0.435981	0.704828
mRpL16	Nontoxin	0.99921	0.999902	0.697563	0.86995	0.995222	0.998491	0.989594	0.996905	0.893471	0.952831
mRpL20	Nontoxin	0.99921	0.999902	0.701928	0.719077	0.995222	0.998491	0.980771	0.996905	0.87946	0.949991
mRpL23	Nontoxin	0.99921	0.999902	0.702485	0.931651	0.995222	0.998491	0.584855	0.830044	0.603285	0.803408
mRpL3	Nontoxin	0.99921	0.999902	0.702485	0.489435	0.995222	0.998491	0.242008	0.699636	0.116035	0.420158
mRpL32	Nontoxin	0.700346	0.999902	0.703091	0.930698	0.995222	0.998491	0.971531	0.996905	0.910473	0.964704
mRpL33	Nontoxin	0.99921	0.999902	0.706949	0.919316	0.995222	0.998491	NA	0.949861	NA	0.961306
mRpL39	Nontoxin	0.99921	0.999902	0.706949	0.907341	0.995222	0.998491	0.886253	0.995222	0.799046	0.930362
mRpL41	Nontoxin	0.854091	0.999902	0.707084	0.719077	0.995222	0.998491	0.993036	0.996905	0.843621	0.930362
mRpL42	Nontoxin	0.99921	0.999902	0.707084	0.98228	0.995222	0.998491	0.837091	0.926332	0.829999	0.891439
mRpL48	Nontoxin	0.99921	0.999902	0.707084	0.98228	0.995222	0.998491	0.529649	0.842783	0.621745	0.856688
mRpL55	Nontoxin	0.99921	0.999902	0.707084	0.949931	0.995222	0.998491	0.607379	0.875873	0.792402	0.926855
mRpS11	Nontoxin	0.99921	0.999902	0.707084	0.936099	0.995222	0.998491	0.944058	0.996905	0.973585	0.995193
mRpS17	Nontoxin	0.99921	0.999902	0.707084	0.202989	0.995222	0.998491	0.909986	0.995222	0.435981	0.735747
mRpS18a	Nontoxin	0.99921	0.999902	0.707084	0.688379	0.995222	0.998491	0.993813	0.996905	0.864637	0.948072
mRpS21	Nontoxin	0.99921	0.999902	0.707084	0.304422	0.995222	0.998491	0.727197	0.902472	0.348415	0.647215
mRpS27	Nontoxin	0.99921	0.999902	0.707084	0.998518	0.995222	0.998491	0.865611	0.990082	0.871066	0.950219
mRpS29	Nontoxin	0.99921	0.999902	0.708295	0.930511	0.995222	0.998491	0.601765	0.873691	0.806231	0.930362
mRpS34	Nontoxin	0.99921	0.999902	0.708409	0.996987	0.995222	0.998491	0.55868	0.830044	0.698452	0.86577
mRpS5	Nontoxin	0.99921	0.999902	0.710638	0.867004	0.995222	0.998491	0.626096	0.830044	0.566541	0.785179
mRpS6	Nontoxin	0.99921	0.999902	0.710638	0.562262	0.995222	0.998491	0.903696	0.995222	0.705697	0.847128
mRpS7	Nontoxin	0.99921	0.999902	0.710638	0.633174	0.995222	0.998491	0.536623	0.788417	0.32172	0.560184
mRpS9	Nontoxin	0.99921	0.999902	0.710931	0.965295	0.995222	0.998491	0.787154	0.967493	0.877481	0.961306
mSulfideQuinoneOxidoreductase	Nontoxin	0.99921	0.999902	0.71127	0.870795	0.995222	0.998491	0.989594	0.996905	0.936278	0.964704
mTIF-IF3	Nontoxin	0.99921	0.999902	0.711433	0.68625	0.995222	0.998491	0.926547	0.985185	0.704818	0.842627
mTIM21	Nontoxin	0.99921	0.999902	0.711433	0.754201	0.995222	0.998491	0.971827	0.996905	0.909981	0.960345
mTOM40	Nontoxin	0.99921	0.999902	0.711433	0.893227	0.995222	0.998491	0.482833	0.683613	0.52728	0.686396
mTranslocase-Tim17A	Nontoxin	0.99921	0.999902	0.711534	0.340489	0.995222	0.998491	0.111616	0.50695	0.044788	0.181429
mTranslocase-Tim17B	Nontoxin	0.99921	0.999902	0.711534	0.624216	0.995222	0.998491	0.865611	0.958744	0.58585	0.8031
MtRPEB3	Nontoxin	0.99921	0.999902	0.711883	0.889394	0.995222	0.998491	0.980786	0.996905	0.893471	0.950384
MTSG1346aa	Nontoxin	0.99921	0.999902	0.712449	0.98228	0.995222	0.998491	0.376691	0.61172	0.568259	0.733294
Multivesicular-2b	Nontoxin	0.99921	0.999902	0.712449	0.943729	0.995222	0.998491	0.629466	0.825163	0.67218	0.796552
MultivesicularBody1b-1	Nontoxin	0.99921	0.999902	0.712449	0.934293	0.995222	0.998491	0.827677	0.949861	0.765598	0.8844
MultivesicularBody-3	Nontoxin	0.99921	0.999902	0.712449	0.937308	0.995222	0.998491	0.95382	0.996905	0.890257	0.961306
MultivesicularBody-4b	Nontoxin	0.99921	0.999902	0.712449	0.98228	0.995222	0.998491	0.936113	0.996905	0.895322	0.961306
MultivesicularBody6	Nontoxin	0.99921	0.999902	0.712449	0.998518	0.995222	0.998491	0.938447	0.996905	0.9144	0.964704
mUniquinone8	Nontoxin	0.99921	0.999902	0.712449	0.858459	0.995222	0.998491	0.872484	0.995222	0.763571	0.914788
MuscarinicAcetylcholineRec-M3	Nontoxin	0.99921	0.999902	0.713715	0.755008	0.995222	0.998491	0.95338	0.996905	0.95258	0.98372
Mushashi2	Nontoxin	0.99921	0.999902	0.714339	0.70899	0.995222	0.998491	0.0383215	0.0747083	0.132412	0.181429
Myb1	Nontoxin	0.99921	0.999902	0.71455	0.890462	0.995222	0.998491	0.846812	0.993336	0.948572	0.981334
MYCnucAnti	Nontoxin	0.99921	0.999902	0.717592	0.931651	0.995222	0.998491	0.924361	0.996905	0.964963	0.990859
MycTransforming	Nontoxin	0.99921	0.999902	0.718502	0.669789	0.995222	0.998491	0.62164	0.830044	0.443053	0.669451
myeAscMark	Nontoxin	0.99921	0.999902	0.718941	0.691886	0.995222	0.998491	0.477593	0.773205	0.392083	0.597288
MyeLeuk2	Nontoxin	0.839555	0.999902	0.718941	0.888706	0.995222	0.998491	0.738748	0.949861	0.893471	0.961306
MyoEF2c1b	Nontoxin	0.99921	0.999902	0.718941	0.61282	0.995222	0.998491	0.00213101	0.00296274	0.00186193	0.0185584
MyosinLight	Nontoxin	0.320137	0.999902	0.718941	0.793862	0.995222	0.998491	0.745162	0.905681	0.987855	0.996286
MyosinLight6	Nontoxin	0.99921	0.999902	0.718941	0.98228	0.995222	0.998491	0.827564	0.993418	0.824637	0.950219
MyosinLight9	Nontoxin	0.88424	0.999902	0.718941	0.763351	0.995222	0.998491	0.991905	0.996905	0.877481	0.948072
MyosinRegLight2	Nontoxin	0.99921	0.999902	0.718941	0.54825	0.995222	0.998491	0.68491	0.949861	0.413004	0.76822
Myotrophin	Nontoxin	0.99921	0.999902	0.718941	0.68625	0.995222	0.998491	0.989594	0.996905	0.872842	0.932886
N6AdenosineMethyltransferase-70	Nontoxin	0.99921	0.999902	0.718941	0.881346	0.995222	0.998491	0.726635	0.857186	0.676991	0.803408
NAA50	Nontoxin	0.99921	0.999902	0.718941	0.960748	0.995222	0.998491	0.719472	0.878303	0.750011	0.86577
NaAT-NatB	Nontoxin	0.99921	0.999902	0.718941	0.68625	0.995222	0.998491	0.311295	0.648278	0.203833	0.450201
NAATran3	Nontoxin	0.99921	0.999902	0.718941	0.754201	0.995222	0.998491	0.94399	0.995222	0.969819	0.992645
NAB	Nontoxin	0.99921	0.999902	0.718941	0.947962	0.995222	0.998491	0.833537	0.957462	0.779405	0.91835
N-acetylgalactosaminyltransferase-2	Nontoxin	0.99921	0.999902	0.718941	0.515703	0.995222	0.998491	0.991905	0.996905	0.862018	0.948072
NADHDehydro-1a10	Nontoxin	0.839555	0.999902	0.721164	0.82173	0.995222	0.998491	0.657078	0.9347	0.897779	0.964704
NADHDehydro-1a11	Nontoxin	0.99921	0.999902	0.721563	0.986039	0.995222	0.998491	0.447214	0.830044	0.647657	0.863888
NADHDehydro-1a12	Nontoxin	0.99921	0.999902	0.721563	0.865748	0.995222	0.998491	0.707311	0.949861	0.903996	0.964704
NADHDehydro-1a13	Nontoxin	0.925033	0.999902	0.72302	0.518555	0.995222	0.998491	0.87696	0.995222	0.883161	0.961306
NADHDehydro-1a3	Nontoxin	0.99921	0.999902	0.723152	0.862858	0.995222	0.998491	0.111616	0.472699	0.553021	0.853696
NADHDehydro-1a5	Nontoxin	0.99921	0.999902	0.723585	0.793862	0.995222	0.998491	0.447214	0.830044	0.407924	0.701264
NADHDehydro-1a9	Nontoxin	0.99921	0.999902	0.723585	0.956064	0.995222	0.998491	0.311295	0.800823	0.444723	0.787157
NADHDehydro-1b1	Nontoxin	0.99921	0.999902	0.723976	0.425414	0.995222	0.998491	NA	0.940759	NA	0.972922
NADHDehydro-1b3	Nontoxin	0.99921	0.999902	0.724364	0.461956	0.995222	0.998491	0.980771	0.996905	0.789527	0.914788
NADHDehydro-1b9	Nontoxin	0.99921	0.999902	0.725166	0.83993	0.995222	0.998491	0.463297	0.841172	0.806231	0.937748
NADHDehydro-1C1	Nontoxin	0.99921	0.999902	0.725166	0.82173	0.995222	0.998491	0.376691	0.802395	0.771954	0.926649
NADHDehydro2	Nontoxin	0.99921	0.999902	0.725166	0.98228	0.995222	0.998491	0.174684	0.657253	0.415075	0.745517
NADHDehydroFeS7	Nontoxin	0.925033	0.999902	0.725166	0.706461	0.995222	0.998491	0.522285	0.873691	0.914863	0.972922
NADHDehydroFlavoprotein	Nontoxin	0.99921	0.999902	0.725166	0.98228	0.995222	0.998491	0.155545	0.695066	0.463355	0.817033
NADH-DH1a-7	Nontoxin	0.99921	0.999902	0.725166	0.83532	0.995222	0.998491	0.846203	0.993418	0.981689	0.996286
NADHOxidoRed75	Nontoxin	0.99921	0.999902	0.725166	0.793862	0.995222	0.998491	0.401543	0.830044	0.329035	0.717591
NADKinase	Nontoxin	0.99921	0.999902	0.725166	0.675437	0.995222	0.998491	0.720169	0.902472	0.451636	0.745517
NADPHP450	Nontoxin	0.99921	0.999902	0.725166	0.241463	0.995222	0.998491	0.120396	0.303294	0.0269541	0.106326
NAGK	Nontoxin	0.689313	0.999902	0.725166	0.58015	0.995222	0.998491	0.992904	0.996905	0.762814	0.897057
NaKTransATPase-a1	Nontoxin	0.99921	0.999902	0.725166	0.998518	0.995222	0.998491	0.459695	0.830044	0.632562	0.847128
NaKTransportingATPase-b1	Nontoxin	0.99921	0.999902	0.725166	0.956455	0.995222	0.998491	0.0194741	0.38771	0.157749	0.611541
Na-K-TransportingATPase-b3	Nontoxin	0.99921	0.999902	0.725166	0.41962	0.995222	0.998491	0.846203	0.950834	0.478915	0.742224
NaNeutralAATrans	Nontoxin	0.99921	0.999902	0.725166	0.927068	0.995222	0.998491	0.17661	0.388068	0.443311	0.60406
Nardilysin	Nontoxin	0.99921	0.999902	0.725166	0.840162	0.995222	0.998491	0.974177	0.996905	0.855502	0.961306
Nascent-a	Nontoxin	0.99921	0.999902	0.725166	0.614149	0.995222	0.998491	0.993036	0.996905	0.761347	0.90741
Nat13	Nontoxin	0.99921	0.999902	0.725242	0.515703	0.995222	0.998491	NA	0.9347	NA	0.701264
NatA	Nontoxin	0.99921	0.999902	0.725719	0.782959	0.995222	0.998491	0.85516	0.995222	0.689778	0.8844
NatA-10	Nontoxin	0.99921	0.999902	0.727328	0.797121	0.995222	0.998491	0.969824	0.996905	0.921242	0.961306
NatC	Nontoxin	0.99921	0.999902	0.727328	0.41962	0.995222	0.998491	0.41431	0.683613	0.214864	0.355444
NCK2	Nontoxin	0.99921	0.999902	0.727627	0.890462	0.995222	0.998491	0.69346	0.842783	0.667348	0.796552
NDPKin7	Nontoxin	0.99921	0.999902	0.728205	0.327491	0.995222	0.998491	0.846812	0.949861	0.493268	0.688759
NDRG2	Nontoxin	0.99921	0.999902	0.728205	0.861257	0.995222	0.998491	0.467895	0.871053	0.409565	0.796552
NDRG3	Nontoxin	0.99921	0.999902	0.728205	0.96476	0.995222	0.998491	0.992904	0.996905	0.987855	0.998243
NDUA1	Nontoxin	0.99921	0.999902	0.730672	0.98228	0.995222	0.998491	0.802727	0.951282	0.861961	0.950384
NDUA2	Nontoxin	0.99921	0.999902	0.730672	0.936099	0.995222	0.998491	0.760769	0.957462	0.887991	0.961306
NDUB8	Nontoxin	0.993457	0.999902	0.730799	0.603287	0.995222	0.998491	0.889425	0.996905	0.908699	0.961306
NDUF4	Nontoxin	0.99921	0.999902	0.730918	0.34305	0.995222	0.998491	0.697205	0.902472	0.431616	0.666289
NDUFV3	Nontoxin	0.99921	0.999902	0.730918	0.566869	0.995222	0.998491	0.812144	0.9347	0.549957	0.753051
NEDD8-ubc12	Nontoxin	0.99921	0.999902	0.730918	0.98228	0.995222	0.998491	0.635067	0.842783	0.704818	0.863888
NEDD8-UBE2F	Nontoxin	0.99921	0.999902	0.732602	0.920988	0.995222	0.998491	0.957626	0.996905	0.88986	0.952953
NEFAnuc	Nontoxin	0.99921	0.999902	0.732602	0.867004	0.995222	0.998491	0.68922	0.873691	0.6234	0.824733
NEF-SIL1	Nontoxin	0.99921	0.999902	0.734642	0.746572	0.995222	0.998491	0.867981	0.995222	0.699624	0.880352
NegElongB	Nontoxin	0.99921	0.999902	0.734932	0.901917	0.995222	0.998491	0.862321	0.995222	0.951931	0.982234
Neprilysin	Nontoxin	0.925033	0.999902	0.734932	0.135372	0.995222	0.998491	0.535486	0.328057	0.806231	0.0782348
Neurocalcin-d	Nontoxin	0.99921	0.999902	0.734932	0.0830129	0.995222	0.998491	0.717209	0.949861	0.415075	0.677071
Neuron-1	Nontoxin	0.99921	0.999902	0.734932	0.0032803	0.995222	0.998491	0.633082	0.873691	0.242071	0.425296
Neuroplastin	Nontoxin	0.99921	0.999902	0.734932	0.245018	0.995222	0.998491	0.12693	0.530783	0.0237957	0.179344
Nexin1	Nontoxin	0.99921	0.999902	0.739056	0.698332	0.995222	0.998491	0.0406456	0.333835	0.0442469	0.297034
Nexin10	Nontoxin	0.99921	0.999902	0.739643	0.832529	0.995222	0.998491	0.489545	0.733801	0.463355	0.677071
Nexin12	Nontoxin	0.99921	0.999902	0.739643	0.965295	0.995222	0.998491	0.955962	0.996905	0.895322	0.952953
Nexin2	Nontoxin	0.99921	0.999902	0.739643	0.723685	0.995222	0.998491	0.267941	0.657253	0.173339	0.545572
Nexin3	Nontoxin	0.99921	0.999902	0.739643	0.834617	0.995222	0.998491	0.679314	0.830044	0.606178	0.753051
Nexin6	Nontoxin	0.99921	0.999902	0.739643	0.98228	0.995222	0.998491	0.859446	0.951282	0.893471	0.950384
Nexin8	Nontoxin	0.99921	0.999902	0.739643	0.927068	0.995222	0.998491	0.726635	0.949861	0.69769	0.8844
NexinGlia	Nontoxin	0.147191	0.999902	0.739643	0.91922	0.995222	0.998491	0.563747	0.809253	0.808996	0.8844
NFIA	Nontoxin	0.99921	0.999902	0.739764	0.901988	0.995222	0.998491	0.61538	0.830044	0.835746	0.912673
NFkappaInh-a	Nontoxin	0.99921	0.999902	0.739764	0.949931	0.995222	0.998491	0.968667	0.996905	0.906456	0.952831
NFkBMod	Nontoxin	0.99921	0.999902	0.739764	0.871131	0.995222	0.998491	0.53261	0.802395	0.504459	0.743925
NFkBRas2	Nontoxin	0.99921	0.999902	0.74189	0.832529	0.995222	0.998491	0.992904	0.996905	0.936278	0.974595
NHP2	Nontoxin	0.99921	0.999902	0.74189	0.976183	0.995222	0.998491	0.71566	0.878832	0.747061	0.868937
Niban-1	Nontoxin	0.99921	0.999902	0.74189	0.98228	0.995222	0.998491	0.748969	0.927188	0.788005	0.898212
Nicolin1	Nontoxin	0.99921	0.999902	0.74189	0.719077	0.995222	0.998491	0.719815	0.830044	NA	0.686396
NIMA1	Nontoxin	0.99921	0.999902	0.74189	0.963744	0.995222	0.998491	0.977409	0.996905	0.924531	0.961306
NINB	Nontoxin	0.99921	0.999902	0.74189	0.00174617	0.995222	0.998491	0.806174	0.751371	0.992788	0.702826
NIP7	Nontoxin	0.99921	0.999902	0.74189	0.947515	0.995222	0.998491	0.869706	0.995222	0.820884	0.942381
NipSnap1	Nontoxin	0.925033	0.999902	0.743364	0.951643	0.995222	0.998491	0.393375	0.530783	0.534581	0.685654
NipSnap3A	Nontoxin	0.99921	0.999902	0.743808	0.651127	0.995222	0.998491	0.992904	0.996905	0.847933	0.923313
Njma-R1	Nontoxin	0.99921	0.999902	0.743808	0.986133	0.995222	0.998491	0.667439	0.830044	0.742767	0.843483
NogoBRec	Nontoxin	0.99921	0.999902	0.744011	0.98228	0.995222	0.998491	0.989576	0.996905	0.953577	0.977039
NovUbi	Nontoxin	0.99921	0.999902	0.746892	0.986039	0.995222	0.998491	0.997146	0.996905	0.992788	0.998243
NQO1	Nontoxin	0.99921	0.999902	0.746892	0.689185	0.995222	0.998491	0.69346	0.873691	0.456715	0.722439
NQO2	Nontoxin	0.99921	0.999902	0.746892	0.893872	0.995222	0.998491	0.991786	0.996905	0.951756	0.970916
NRBF2	Nontoxin	0.99921	0.999902	0.746892	0.933009	0.995222	0.998491	0.600834	0.802395	0.639368	0.785179
NS1A	Nontoxin	0.99921	0.999902	0.747809	0.857821	0.995222	0.998491	0.558054	0.878832	0.489738	0.81736
NSA2	Nontoxin	0.99921	0.999902	0.747997	0.447116	0.995222	0.998491	0.996959	0.996905	0.688314	0.8844
NSFAttachment	Nontoxin	0.99921	0.999902	0.748098	0.739873	0.995222	0.998491	0.956089	0.996905	0.950777	0.981334
NTermEnhSplit	Nontoxin	0.99921	0.999902	0.748381	0.998518	0.995222	0.998491	0.968667	0.996905	0.959281	0.989955
NtermGlutAmid	Nontoxin	0.99921	0.999902	0.748381	0.976183	0.995222	0.998491	0.89478	0.982746	0.926801	0.961306
NTermMethyltransferase	Nontoxin	0.99921	0.999902	0.748381	0.714401	0.995222	0.998491	0.93605	0.995222	0.728446	0.856885
NTF2-1	Nontoxin	0.689313	0.999902	0.748381	0.97991	0.995222	0.998491	0.864809	0.972431	NA	0.930362
NTF2-2	Nontoxin	0.99921	0.999902	0.748381	0.793064	0.995222	0.998491	0.921342	0.996316	0.768762	0.898212
NU4LM	Nontoxin	0.99921	0.999902	0.748381	0.949931	0.995222	0.998491	0.428247	0.830044	0.68347	0.8844
nubp1A	Nontoxin	0.99921	0.999902	0.748381	0.880687	0.995222	0.998491	0.991905	0.996905	0.895322	0.954392
NucAssembly1-4	Nontoxin	0.99921	0.999902	0.748381	0.890462	0.995222	0.998491	0.563747	0.830044	0.52728	0.785179
NucCap1	Nontoxin	0.99921	0.999902	0.748381	0.996987	0.995222	0.998491	0.558054	0.830044	0.690003	0.844154
NucCap2	Nontoxin	0.99921	0.999902	0.748381	0.867229	0.995222	0.998491	0.782428	0.958205	0.683167	0.8844
NucDPKin	Nontoxin	0.99921	0.999902	0.748381	0.768986	0.995222	0.998491	0.92863	0.995222	0.715605	0.8844
NucGTP1	Nontoxin	0.99921	0.999902	0.748381	0.68625	0.995222	0.998491	0.936113	0.996905	0.891413	0.961306
NuclearReceptorBinding	Nontoxin	0.99921	0.999902	0.748381	0.688775	0.995222	0.998491	0.634246	0.902472	0.443053	0.753051
Nucleobindin2	Nontoxin	0.99921	0.999902	0.748381	0.518222	0.995222	0.998491	0.85516	0.993418	0.652113	0.83959
Nucleolar12-1	Nontoxin	0.99921	0.999902	0.749149	0.998518	0.995222	0.998491	0.958393	0.996905	0.936278	0.972922
Nucleolar16	Nontoxin	0.99921	0.999902	0.749672	0.996761	0.995222	0.998491	0.869959	0.949861	0.872842	0.923565
NucleolysinTIAR	Nontoxin	0.925033	0.999902	0.749672	0.918352	0.995222	0.998491	0.992904	0.996905	0.934739	0.961306
Nucleophosmin	Nontoxin	0.99921	0.999902	0.749672	0.947515	0.995222	0.998491	0.999016	0.996905	0.96403	0.992797
Nucleoporin-Nup37	Nontoxin	0.99921	0.999902	0.749672	0.856472	0.995222	0.998491	0.944058	0.995222	0.998222	0.991128
NucleoporinSEH1	Nontoxin	0.99921	0.999902	0.749672	0.933009	0.995222	0.998491	0.948856	0.995222	0.973514	0.977039
Nucleosome1	Nontoxin	0.99921	0.999902	0.749672	0.754481	0.995222	0.998491	0.992904	0.996905	0.855502	0.942381
NucLoc4	Nontoxin	0.99921	0.999902	0.749958	0.448822	0.995222	0.998491	0.968667	0.996905	0.736803	0.8844
NucRibonucleoproteinG	Nontoxin	0.99921	0.999902	0.749958	0.641776	0.995222	0.998491	0.901628	0.995222	0.939319	0.964704
NucTFYbeta	Nontoxin	0.99921	0.999902	0.749958	0.998518	0.995222	0.998491	0.756958	0.935451	0.812018	0.920976
NUDC	Nontoxin	0.99921	0.999902	0.749958	0.68625	0.995222	0.998491	0.901628	0.993637	0.658656	0.851014
nudC-1	Nontoxin	0.99921	0.999902	0.749958	0.97991	0.995222	0.998491	0.842822	0.949861	0.815609	0.915362
NudC2	Nontoxin	0.99921	0.999902	0.749971	0.922587	0.995222	0.998491	0.802727	0.911523	0.752505	0.863888
Nup43	Nontoxin	0.99921	0.999902	0.749971	0.793862	0.995222	0.998491	0.867981	0.9777	0.7334	0.863888
Obg1	Nontoxin	0.99921	0.999902	0.749971	0.992205	0.995222	0.998491	0.819297	0.991072	0.831972	0.948251
ODR4	Nontoxin	0.99921	0.999902	0.749971	0.205676	0.995222	0.998491	0.89621	0.995222	0.58585	0.798577
Olfactomedin3	Nontoxin	0.834885	0.999902	0.749971	6.79826e-05	0.995222	0.998491	0.992904	0.996905	0.834918	0.686396
OphostRNA	Nontoxin	0.99921	0.999902	0.749971	0.556444	0.995222	0.998491	0.0689953	0.194022	0.0394449	0.163802
Optineurin	Nontoxin	0.99921	0.999902	0.749971	0.369442	0.995222	0.998491	0.311295	0.589378	0.10304	0.272121
OralCanc1	Nontoxin	0.99921	0.999902	0.751471	0.763824	0.995222	0.998491	0.894345	0.951282	NA	0.984662
OriginRec3	Nontoxin	0.99921	0.999902	0.751471	0.998518	0.995222	0.998491	0.166197	0.648278	0.456743	0.782999
OriginRecognition-4	Nontoxin	0.99921	0.999902	0.752398	0.793862	0.995222	0.998491	0.833537	0.991433	0.678646	0.878399
ORM1	Nontoxin	0.99921	0.999902	0.752398	0.918352	0.995222	0.998491	0.726635	0.901939	0.705697	0.852486
ORM1-1	Nontoxin	0.99921	0.999902	0.753386	0.992205	0.995222	0.998491	0.870303	0.949861	0.893471	0.930773
ORN	Nontoxin	0.99921	0.999902	0.753386	0.774821	0.995222	0.998491	0.992904	0.996905	0.837728	0.930362
OrnithinAminoTrans	Nontoxin	0.99921	0.999902	0.753468	0.689185	0.995222	0.998491	0.642686	0.861516	0.443053	0.704828
OrnithineDecarb	Nontoxin	0.99921	0.999902	0.753468	0.98228	0.995222	0.998491	0.353257	0.655202	0.57124	0.745517
OrnithineTransport-1	Nontoxin	0.99921	0.999902	0.754176	0.933009	0.995222	0.998491	0.991905	0.996905	0.977366	0.998243
OSCP1	Nontoxin	0.99921	0.999902	0.757213	0.813583	0.995222	0.998491	0.615849	0.873691	0.887991	0.961306
OSTC	Nontoxin	0.99921	0.999902	0.759973	0.324218	0.995222	0.998491	0.53967	0.854664	0.286678	0.58973
OTUB1	Nontoxin	0.99921	0.999902	0.761008	0.998518	0.995222	0.998491	0.949973	0.995222	0.935841	0.961306
Oxidoreductase	Nontoxin	0.99921	0.999902	0.761008	0.835016	0.995222	0.998491	0.256395	0.783912	0.709098	0.914788
Oxidoreductase-HTATIP2	Nontoxin	0.99921	0.999902	0.761008	0.236717	0.995222	0.998491	0.89516	0.949861	0.315159	0.663048
OxysterolsRecLXR-a	Nontoxin	0.99921	0.999902	0.761008	0.41962	0.995222	0.998491	0.823416	0.9777	0.52728	0.786466
P2X-4	Nontoxin	0.99921	0.999902	0.762397	0.97991	0.995222	0.998491	0.951101	0.996316	0.907895	0.960345
P33MX	Nontoxin	0.99921	0.999902	0.764262	0.817088	0.995222	0.998491	0.0168221	0.303777	0.0569373	0.390676
P4H-a1	Nontoxin	0.99921	0.999902	0.764785	0.338842	0.995222	0.998491	0.110238	0.471721	0.0300662	0.179344
P97VCP	Nontoxin	0.99921	0.999902	0.766946	0.852102	0.995222	0.998491	0.958393	0.996905	0.981803	0.998243
PAC2	Nontoxin	0.99921	0.999902	0.766946	0.619514	0.995222	0.998491	0.499934	0.787235	0.372509	0.537459
PACCerCholphosphotrans1	Nontoxin	0.99921	0.999902	0.766946	0.947962	0.995222	0.998491	0.983884	0.996905	0.931488	0.961306
Pallidin	Nontoxin	0.925033	0.999902	0.766946	0.411439	0.995222	0.998491	0.969824	0.996905	NA	0.863888
palmdelphin	Nontoxin	0.99921	0.999902	0.766946	0.832529	0.995222	0.998491	0.0204276	0.38771	0.0697395	0.437307
Pancreatic	Nontoxin	0.839555	0.999902	0.766997	0.425414	0.995222	0.998491	0.601765	0.906651	0.953503	0.983546
Parafibromin	Nontoxin	0.99921	0.999902	0.767018	0.780689	0.995222	0.998491	0.955404	0.996905	0.815609	0.923182
PARN	Nontoxin	0.99921	0.999902	0.767322	0.930511	0.995222	0.998491	0.875209	0.995222	0.810085	0.934682
Parvalbumin	Nontoxin	0.99921	0.999902	0.767748	0.518222	0.995222	0.998491	0.869706	0.894218	NA	0.961306
PAT1	Nontoxin	0.99921	0.999902	0.7687	0.930511	0.995222	0.998491	0.942585	0.995222	0.855502	0.930362
PAWR	Nontoxin	0.925235	0.999902	0.7687	0.943729	0.995222	0.998491	0.702608	0.912559	0.705697	0.86577
PAXIP1-1-12	Nontoxin	0.99921	0.999902	0.7687	0.922999	0.995222	0.998491	0.160357	0.547481	0.544325	0.840978
PCGF5	Nontoxin	0.839555	0.999902	0.768748	0.41344	0.995222	0.998491	0.894618	0.995222	0.641985	0.83428
PCI-2	Nontoxin	0.99921	0.999902	0.768748	0.832529	0.995222	0.998491	0.869706	0.990082	0.761225	0.8844
PCIF1	Nontoxin	0.925033	0.999902	0.768748	0.867004	0.995222	0.998491	0.980771	0.996905	0.883486	0.948072
PCNA	Nontoxin	0.99921	0.999902	0.768748	0.949931	0.995222	0.998491	0.541894	0.830044	0.597391	0.82333
PDHFinger-5A	Nontoxin	0.99921	0.999902	0.769406	0.817088	0.995222	0.998491	0.889425	0.951282	0.754782	0.863888
PDHFinger6	Nontoxin	0.99921	0.999902	0.769406	0.98228	0.995222	0.998491	0.979614	0.996905	0.942905	0.961306
PDI	Nontoxin	0.99921	0.999902	0.769406	0.739849	0.995222	0.998491	0.162161	0.496468	0.288394	0.399089
PDI-A3	Nontoxin	0.99921	0.999902	0.769406	0.83532	0.995222	0.998491	0.323774	0.729602	0.386464	0.668716
PDI-A4	Nontoxin	0.99921	0.999902	0.769406	0.00492689	0.995222	0.998491	0.00372678	0.215291	7.20719e-05	0.00438436
PDI-A5	Nontoxin	0.99921	0.999902	0.769406	0.0337216	0.995222	0.998491	0.642686	0.908064	0.30631	0.560927
PDI-A6	Nontoxin	0.99921	0.999902	0.769406	0.0326931	0.995222	0.998491	0.0786779	0.528367	0.015929	0.0996124
PDZ11	Nontoxin	0.925033	0.999902	0.76971	0.817088	0.995222	0.998491	0.956089	0.995222	NA	0.999156
PDZ-3	Nontoxin	0.99921	0.999902	0.769919	0.98228	0.995222	0.998491	0.980771	0.996905	0.951931	0.983954
PDZ-LIM7	Nontoxin	0.99921	0.999902	0.769919	0.865748	0.995222	0.998491	0.904635	0.995222	0.813414	0.923313
Pelota	Nontoxin	0.99921	0.999902	0.770267	0.98228	0.995222	0.998491	0.765745	0.916363	0.806231	0.888161
PEN-2	Nontoxin	0.99921	0.999902	0.770267	0.358185	0.995222	0.998491	0.983884	0.996905	0.662221	0.844154
PepMethSulfRed	Nontoxin	0.99921	0.999902	0.773108	0.518222	0.995222	0.998491	0.693111	0.870854	0.443053	0.663048
PepProIsomerase-FKBP5	Nontoxin	0.99921	0.999902	0.773108	0.518222	0.995222	0.998491	0.972112	0.996905	0.750589	0.8844
PeptidaseD	Nontoxin	0.99921	0.999902	0.773108	0.840162	0.995222	0.998491	0.95338	0.996905	0.810661	0.925856
PeptideChainRelease1	Nontoxin	0.99921	0.999902	0.773108	0.549213	0.995222	0.998491	0.980573	0.996905	0.791851	0.920976
Peptidyl-tRNAHydrolase2	Nontoxin	0.99921	0.999902	0.773383	0.98228	0.995222	0.998491	0.980771	0.996905	0.951931	0.964704
PerCoARed	Nontoxin	0.99921	0.999902	0.774076	0.794336	0.995222	0.998491	0.999016	0.996905	0.893471	0.961306
PeroxideReductase	Nontoxin	0.99921	0.999902	0.774076	0.780689	0.995222	0.998491	0.94399	0.995222	0.745416	0.888161
Peroxiredoxin1	Nontoxin	0.99921	0.999902	0.774076	0.790713	0.995222	0.998491	0.993034	0.996905	0.855502	0.937748
Peroxiredoxin-2	Nontoxin	0.99921	0.999902	0.774076	0.373221	0.995222	0.998491	0.962431	0.996905	0.559377	0.824913
peroxiredoxin5	Nontoxin	0.99921	0.999902	0.775023	9.64614e-05	0.995222	0.998491	0.33757	0.660641	0.00208623	0.0489999
Peroxiredoxin6	Nontoxin	0.99921	0.999902	0.775023	0.121376	0.995222	0.998491	0.719815	0.908064	0.230824	0.539906
PeroxisomalBiogen3	Nontoxin	0.99921	0.999902	0.775066	0.998518	0.995222	0.998491	0.901628	0.996905	0.895322	0.961306
PeroxisomalIsom	Nontoxin	0.99921	0.999902	0.775066	0.122889	0.995222	0.998491	0.376691	0.657253	0.0499462	0.194157
PeroxisomalMembrane-PEX14	Nontoxin	0.99921	0.999902	0.775066	0.520461	0.995222	0.998491	0.869706	0.985472	0.641956	0.796552
PeroxisomalMP11B	Nontoxin	0.530628	0.999902	0.775184	0.992205	0.995222	0.998491	0.936113	0.996905	0.929691	0.967921
PeroxisomeBiogenesis2	Nontoxin	0.99921	0.999902	0.775577	0.976183	0.995222	0.998491	0.962431	0.996316	0.910216	0.952953
PEST	Nontoxin	0.99921	0.999902	0.775577	0.862858	0.995222	0.998491	0.760769	0.925867	0.677455	0.847128
PEthBind1	Nontoxin	0.99921	0.999902	0.775577	0.672821	0.995222	0.998491	0.95166	0.996905	0.893471	0.95775
PFKAM	Nontoxin	0.99921	0.999902	0.775577	0.867229	0.995222	0.998491	0.00485101	0.224118	0.051623	0.40729
PGAM5	Nontoxin	0.99921	0.999902	0.777278	0.98228	0.995222	0.998491	0.974177	0.996905	0.981689	0.998243
PGMutase1	Nontoxin	0.99921	0.999902	0.777278	0.949931	0.995222	0.998491	0.867389	0.995222	0.922425	0.972922
Phos2B	Nontoxin	0.828673	0.999902	0.777278	0.810223	0.995222	0.998491	0.86798	0.995222	0.74284	0.888021
Phosducin	Nontoxin	0.99921	0.999902	0.777278	0.28296	0.995222	0.998491	0.814713	0.949861	0.409565	0.686159
Phosducin3	Nontoxin	0.99921	0.999902	0.777278	0.336143	0.995222	0.998491	0.604041	0.823524	0.275231	0.450201
PhosGlycBioF	Nontoxin	0.99921	0.999902	0.777278	0.931651	0.995222	0.998491	0.95338	0.996905	0.985813	0.998243
Phosphatase1G	Nontoxin	0.854091	0.999902	0.777697	0.937282	0.995222	0.998491	0.991786	0.996905	0.940991	0.980046
PhosphateCarrier	Nontoxin	0.99921	0.999902	0.777776	0.914263	0.995222	0.998491	0.87696	0.995222	0.955534	0.988684
PhosphatidateCytidylyltransferase-1	Nontoxin	0.99921	0.999902	0.778688	0.920022	0.995222	0.998491	0.980771	0.996905	0.987855	0.998785
Phosphatidylinositol5P4Kin-2g	Nontoxin	0.99921	0.999902	0.778688	0.624216	0.995222	0.998491	0.467895	0.829779	0.314022	0.60406
PhosphatidylNtransP	Nontoxin	0.99921	0.999902	0.778688	0.720936	0.995222	0.998491	0.471163	0.528367	NA	0.437307
Phosphoglucomutase1	Nontoxin	0.99921	0.999902	0.781203	0.672821	0.995222	0.998491	0.635903	0.842178	0.412463	0.686159
PhosphoglycerateKin1	Nontoxin	0.99921	0.999902	0.781203	0.901667	0.995222	0.998491	0.968667	0.996905	0.887991	0.961306
PhosphoglycerateMutase2	Nontoxin	0.99921	0.999902	0.781203	0.992205	0.995222	0.998491	0.642686	0.830044	0.744533	0.86577
PhosphohistidineP	Nontoxin	0.99921	0.999902	0.781203	0.135372	0.995222	0.998491	0.518044	0.802395	0.105745	0.355444
PhosphohistPP	Nontoxin	0.99921	0.999902	0.781203	0.549213	0.995222	0.998491	0.893674	0.995222	0.669569	0.847128
Phosphomannomutase2	Nontoxin	0.99921	0.999902	0.781203	0.00925308	0.995222	0.998491	0.69346	0.830044	0.435981	0.367478
PhosphomevalonateKinase1	Nontoxin	0.99921	0.999902	0.781203	0.98228	0.995222	0.998491	0.456599	0.830044	0.664878	0.8844
Phosphoribosyltransferase	Nontoxin	0.99921	0.999902	0.781203	0.9653	0.995222	0.998491	0.69346	0.873691	0.737284	0.863888
PhosphorylatedAdapterRNAExport	Nontoxin	0.99921	0.999902	0.781203	0.998518	0.995222	0.998491	0.30773	0.657253	0.505677	0.775653
PhosphoSerAminotransferase	Nontoxin	0.99921	0.999902	0.78142	0.920022	0.995222	0.998491	0.256395	0.50695	0.462317	0.65753
PhosphoserinePhosphatase	Nontoxin	0.99921	0.999902	0.781787	0.718754	0.995222	0.998491	0.983884	0.996905	0.895322	0.961306
PIDPKin1	Nontoxin	0.99921	0.999902	0.782387	0.98228	0.995222	0.998491	0.919132	0.985185	0.921875	0.961306
PIMT	Nontoxin	0.99921	0.999902	0.78266	0.995208	0.995222	0.998491	0.736163	0.949861	0.813106	0.930362
PINAGT-Y	Nontoxin	0.99921	0.999902	0.783679	0.986039	0.995222	0.998491	NA	0.996905	NA	0.972892
PIPNB	Nontoxin	0.99921	0.999902	0.783679	0.927068	0.995222	0.998491	0.726635	0.949861	0.68952	0.8844
PITC1	Nontoxin	0.99921	0.999902	0.783679	0.933009	0.995222	0.998491	0.96079	0.995222	0.985981	0.982234
PITH	Nontoxin	0.99921	0.999902	0.783679	0.236717	0.995222	0.998491	0.673769	0.842783	0.276712	0.492101
PITransfer-a	Nontoxin	0.99921	0.999902	0.783679	0.797121	0.995222	0.998491	0.846812	0.949861	0.678646	0.853696
PKHD	Nontoxin	0.99921	0.999902	0.783679	0.757986	0.995222	0.998491	0.68922	0.850605	0.498312	0.735747
PlasminogenAct1	Nontoxin	0.99921	0.999902	0.783679	0.992518	0.995222	0.998491	0.760181	0.949861	0.810085	0.925478
Plastin3	Nontoxin	0.99921	0.999902	0.783679	0.998518	0.995222	0.171687	0.609756	0.873691	0.719801	0.8844
PlateletAct-2	Nontoxin	0.99921	0.999902	0.783679	0.930511	0.995222	0.998491	0.896359	0.995222	0.829999	0.935801
pleckA2	Nontoxin	0.99921	0.999902	0.783679	0.983511	0.995222	0.998491	0.977475	0.996905	0.950777	0.982679
PleckF2	Nontoxin	0.99921	0.999902	0.784402	0.698499	0.995222	0.998491	0.241313	0.318896	0.23561	0.297034
Pleckstrin-B2	Nontoxin	0.99921	0.999902	0.784495	0.573957	0.995222	0.998491	0.635903	0.830044	0.37548	0.663048
PleckstrinJ1	Nontoxin	0.99921	0.999902	0.784527	0.98228	0.995222	0.998491	0.860323	0.949861	0.887991	0.930362
PLIOMethyltransferase	Nontoxin	0.99921	0.999902	0.784527	0.772271	0.995222	0.998491	0.944058	0.995222	0.759176	0.8844
PLPP5	Nontoxin	0.99921	0.999902	0.784527	0.739849	0.995222	0.998491	0.41947	0.590469	0.353434	0.489169
PMP-22	Nontoxin	0.99921	0.999902	0.786256	0.042872	0.995222	0.998491	0.488788	0.800823	0.0499462	0.252034
PMP34	Nontoxin	0.99921	0.999902	0.786256	0.998518	0.995222	0.998491	0.95338	0.996905	0.940005	0.977495
PMP-4	Nontoxin	0.99921	0.999902	0.787115	0.812131	0.995222	0.998491	0.980771	0.996905	0.887991	0.942969
PMRPPOP5	Nontoxin	0.99921	0.999902	0.787707	0.963744	0.995222	0.998491	NA	0.751371	NA	0.847128
PolDeltInt3	Nontoxin	0.99921	0.999902	0.787707	0.97991	0.995222	0.998491	0.787154	0.957462	0.864532	0.953303
PolITRF	Nontoxin	0.99921	0.999902	0.787707	0.98228	0.995222	0.998491	0.991786	0.996905	0.953907	0.972354
PolyABinding1	Nontoxin	0.99921	0.999902	0.787707	0.986039	0.995222	0.998491	0.999016	0.996905	0.987855	0.988684
PolyABinding2B	Nontoxin	0.99921	0.999902	0.788249	0.930511	0.995222	0.998491	0.977475	0.996905	0.985813	0.998243
PolyABindingInt2	Nontoxin	0.99921	0.999902	0.788917	0.921182	0.995222	0.998491	0.971531	0.996905	0.995964	0.996286
PolyAPol-a	Nontoxin	0.99921	0.999902	0.789229	0.92894	0.995222	0.998491	0.622402	0.830044	0.824516	0.90741
PolyglutamineBinding1	Nontoxin	0.99921	0.999902	0.789229	0.755008	0.995222	0.998491	0.89478	0.995222	0.7334	0.875334
polyhenic2b	Nontoxin	0.99921	0.999902	0.789229	0.561855	0.995222	0.998491	0.462143	0.704912	0.269354	0.456536
PolypyrimidineBinding1	Nontoxin	0.99921	0.999902	0.789229	0.447269	0.995222	0.998491	0.843102	0.993418	0.555514	0.813562
poly-rC-2	Nontoxin	0.99921	0.999902	0.789229	0.82173	0.995222	0.998491	0.968667	0.996905	0.939703	0.965989
POUOct	Nontoxin	0.99921	0.999902	0.789493	0.793862	0.995222	0.998491	0.865611	0.972431	0.678646	0.86577
PP-1A	Nontoxin	0.99921	0.999902	0.792192	0.998518	0.995222	0.998491	0.736374	0.949861	0.806231	0.930362
PP-1B	Nontoxin	0.99921	0.999902	0.792192	0.98228	0.995222	0.998491	0.665568	0.850274	0.719801	0.863888
PP1G	Nontoxin	0.99921	0.999902	0.792192	0.881309	0.995222	0.998491	0.157704	0.636863	0.582859	0.860883
PP1Reg16A	Nontoxin	0.925033	0.999902	0.792192	0.447269	0.995222	0.998491	0.833537	0.949861	0.511024	0.726551
PP2A-b	Nontoxin	0.99921	0.999902	0.792318	0.836399	0.995222	0.998491	0.988615	0.996905	0.871066	0.936896
PPCTI-A	Nontoxin	0.99921	0.999902	0.792428	0.992205	0.995222	0.998491	0.961897	0.996905	0.954624	0.98938
PPCTI-C	Nontoxin	0.99921	0.999902	0.792428	0.561852	0.995222	0.998491	0.869706	0.995222	0.660398	0.847128
PPCTIE	Nontoxin	0.99921	0.999902	0.792428	0.689185	0.995222	0.998491	0.865611	0.995222	0.652113	0.86577
PPCTI-FKBP1A	Nontoxin	0.99921	0.999902	0.792428	0.98228	0.995222	0.998491	0.988615	0.996905	0.95258	0.970001
PPCTI-FKBP1B	Nontoxin	0.99921	0.999902	0.792428	0.0409706	0.995222	0.998491	0.255721	0.285718	0.278439	0.015206
PPCTI-FKBP4	Nontoxin	0.99921	0.999902	0.792428	0.849053	0.995222	0.998491	0.547922	0.830044	0.466607	0.775653
PPCTI-FKBP8	Nontoxin	0.99921	0.999902	0.792428	0.98228	0.995222	0.998491	0.736163	0.916896	0.761225	0.8844
PPCTI-H	Nontoxin	0.99921	0.999902	0.79244	0.586573	0.995222	0.998491	0.802727	0.909688	0.537146	0.721043
PPID	Nontoxin	0.99921	0.999902	0.79244	0.169214	0.995222	0.998491	0.865611	0.949861	0.443311	0.677071
PPIL1	Nontoxin	0.99921	0.999902	0.79244	0.98228	0.995222	0.998491	0.929627	0.993418	0.895322	0.948072
PPIL3	Nontoxin	0.99921	0.999902	0.79244	0.329702	0.995222	0.998491	0.94399	0.996905	0.67218	0.844154
PPMethylesterase1	Nontoxin	0.99921	0.999902	0.792751	0.688379	0.995222	0.998491	0.829564	0.949861	0.582859	0.796552
PPR3B	Nontoxin	0.99921	0.999902	0.793349	0.556614	0.995222	0.998491	0.123788	0.528367	0.0626702	0.297034
PPTC7	Nontoxin	0.99921	0.999902	0.793736	0.862858	0.995222	0.998491	0.814713	0.949861	0.728446	0.86577
PR264SC35	Nontoxin	0.99921	0.999902	0.794865	0.890462	0.995222	0.998491	0.524238	0.890065	0.478915	0.844154
PRA1-3	Nontoxin	0.99921	0.999902	0.794865	0.936099	0.995222	0.998491	0.30773	0.552947	0.504459	0.686159
Prefoldin1	Nontoxin	0.99921	0.999902	0.794865	0.857861	0.995222	0.998491	0.991786	0.998664	0.924531	0.961306
Prefoldin3	Nontoxin	0.99921	0.999902	0.795673	0.922345	0.995222	0.998491	0.7014	0.949861	0.67218	0.88257
Prefoldin4	Nontoxin	0.99921	0.999902	0.795742	0.834617	0.995222	0.998491	0.757385	0.949861	0.944354	0.978382
Prefoldin5	Nontoxin	0.99921	0.999902	0.796098	0.502528	0.995222	0.999704	0.846203	0.957462	0.491871	0.76822
Prefoldin6	Nontoxin	0.99921	0.999902	0.796125	0.327491	0.995222	0.998491	0.89478	0.996905	0.824637	0.932213
Prelamin-AC	Nontoxin	0.99921	0.999902	0.796196	0.97743	0.995222	0.998491	0.474483	0.772843	0.609674	0.785179
PRELI	Nontoxin	0.99921	0.999902	0.797376	0.824813	0.995222	0.998491	0.452562	0.830044	0.402043	0.753051
pre-mRNAp14	Nontoxin	0.99921	0.999902	0.799214	0.566869	0.995222	0.998491	0.846812	0.985185	0.624326	0.822587
Pre-mRNASplicingReg-WTAP	Nontoxin	0.99921	0.999902	0.799214	0.90393	0.995222	0.998491	0.961897	0.996905	0.871066	0.961306
PrenRab1	Nontoxin	0.99921	0.999902	0.799214	0.98228	0.995222	0.998491	0.829189	0.949861	0.837728	0.923313
Presenilin2	Nontoxin	0.99921	0.999902	0.799214	0.880687	0.995222	0.998491	0.719815	0.949861	0.67218	0.86577
Profilin1	Nontoxin	0.99921	0.999902	0.799214	0.722655	0.995222	0.998491	0.607479	0.842783	0.424399	0.710321
Profilin2	Nontoxin	0.99921	0.999902	0.799478	0.173846	0.995222	0.998491	0.198493	0.399366	0.0442469	0.108406
Prohibitin	Nontoxin	0.99921	0.999902	0.801545	0.870795	0.995222	0.998491	0.413353	0.830044	0.751656	0.920976
Prohibitin2	Nontoxin	0.99921	0.999902	0.802406	0.930698	0.995222	0.998491	0.988615	0.996905	0.969819	0.979396
Prolactin	Nontoxin	0.99921	0.999902	0.802406	0.4265	0.995222	0.998491	0.685128	0.927188	0.435981	0.702182
Proliferation2G4	Nontoxin	0.99921	0.999902	0.805084	0.780689	0.995222	0.998491	0.447214	0.801012	0.329035	0.686159
ProlylEndopep	Nontoxin	0.99921	0.999902	0.805111	0.793862	0.995222	0.998491	0.862321	0.958205	0.696739	0.860883
Prominin-3	Nontoxin	0.99921	0.999902	0.805111	0.848868	0.995222	0.998491	0.524341	0.871538	0.478915	0.791494
ProphobilinogenDeaminase	Nontoxin	0.839555	0.999902	0.805111	0.52978	0.995222	0.998491	0.991786	0.998085	0.788005	0.914788
ProRich15	Nontoxin	0.99921	0.999902	0.805111	0.98228	0.995222	0.998491	0.667439	0.842783	0.761225	0.863888
ProRichNRC2	Nontoxin	0.99921	0.999902	0.805111	0.689185	0.995222	0.998491	0.867497	0.949861	0.660398	0.796552
ProstaglandinESyn3	Nontoxin	0.99921	0.999902	0.805204	0.943729	0.995222	0.998491	0.69346	0.940839	0.848115	0.952831
ProSynthCoTr	Nontoxin	0.99921	0.999902	0.805204	0.98228	0.995222	0.998491	0.614486	0.800823	0.69769	0.808484
Protease6B	Nontoxin	0.99921	0.999902	0.805204	0.998518	0.995222	0.998491	0.697651	0.873691	0.778908	0.884804
Proteasome13	Nontoxin	0.99921	0.999902	0.805204	0.927068	0.995222	0.998491	0.970026	0.996905	0.893471	0.962185
Proteasome14	Nontoxin	0.99921	0.999902	0.806017	0.657559	0.995222	0.998491	0.968667	0.996905	0.794101	0.914462
Proteasome-6A	Nontoxin	0.99921	0.999902	0.806679	0.98228	0.995222	0.998491	0.600834	0.911636	0.664539	0.8844
Proteasome7-2	Nontoxin	0.99921	0.999902	0.806679	0.881309	0.995222	0.998491	0.812619	0.993637	0.704818	0.915362
Proteasome-a1	Nontoxin	0.99921	0.999902	0.806679	0.986033	0.995222	0.998491	0.886253	0.996905	0.897779	0.967258
Proteasome-a2	Nontoxin	0.99921	0.999902	0.806679	0.561855	0.995222	0.998491	0.374352	0.829779	0.184632	0.597347
Proteasome-a3	Nontoxin	0.99921	0.999902	0.806679	0.642135	0.995222	0.998491	0.128555	0.657253	0.0820112	0.443769
Proteasome-a4	Nontoxin	0.99921	0.999902	0.810641	0.86995	0.995222	0.998491	0.69346	0.949861	0.626085	0.86577
Proteasome-a5	Nontoxin	0.99921	0.999902	0.811351	0.521477	0.995222	0.998491	0.255721	0.717175	0.119144	0.437307
Proteasome-a6	Nontoxin	0.99921	0.999902	0.812516	0.96476	0.995222	0.998491	0.614486	0.92223	0.66391	0.8844
ProteasomeAct1	Nontoxin	0.99921	0.999902	0.813047	0.70899	0.995222	0.998491	0.983884	0.996905	0.775521	0.912673
ProteasomeAct2	Nontoxin	0.99921	0.999902	0.813047	0.893227	0.995222	0.998491	0.723097	0.949861	0.893471	0.961306
ProteasomeActivator-3	Nontoxin	0.99921	0.999902	0.813047	0.889394	0.995222	0.998491	0.980573	0.996905	0.893471	0.961306
Proteasome-b1	Nontoxin	0.99921	0.999902	0.813047	0.910198	0.995222	0.998491	0.430082	0.832675	0.457515	0.796552
Proteasome-b2	Nontoxin	0.99921	0.999902	0.813067	0.943729	0.995222	0.998491	0.317758	0.825163	0.435981	0.791221
Proteasome-b3	Nontoxin	0.99921	0.999902	0.813067	0.97743	0.995222	0.998491	0.327722	0.800823	0.472245	0.796552
Proteasome-b5	Nontoxin	0.99921	0.999902	0.814677	0.722655	0.995222	0.998491	0.584855	0.909688	0.39937	0.783642
Proteasome-b7	Nontoxin	0.99921	0.999902	0.814677	0.867004	0.995222	0.998491	0.497835	0.873691	0.460801	0.803408
ProteasomeChap1	Nontoxin	0.99921	0.999902	0.816148	0.98228	0.995222	0.998491	0.884924	0.973358	0.877481	0.936896
ProteasomeChap3	Nontoxin	0.925033	0.999902	0.816346	0.245018	0.995222	0.998491	0.944671	0.995222	0.541604	0.782999
ProteasomeDSS1	Nontoxin	0.99921	0.999902	0.816428	0.98228	0.995222	0.998491	0.73193	0.949861	0.840584	0.950384
ProteasomeInh-PI31	Nontoxin	0.99921	0.999902	0.816428	0.937308	0.995222	0.998491	0.94489	0.996905	0.981803	0.998243
ProteasomeMat	Nontoxin	0.99921	0.999902	0.816428	0.484822	0.995222	0.998491	0.263528	0.772689	0.107366	0.479066
ProteasomeRed9	Nontoxin	0.99921	0.999902	0.816876	0.992205	0.995222	0.998491	0.869706	0.995222	0.873114	0.961306
ProteasomeReg4	Nontoxin	0.99921	0.999902	0.818949	0.992205	0.995222	0.998491	0.974005	0.996905	0.973585	0.996286
ProteasomeReg6	Nontoxin	0.99921	0.999902	0.819885	0.689185	0.995222	0.998491	0.613712	0.908064	0.409565	0.760119
ProteasomeY	Nontoxin	0.99921	0.999902	0.819885	0.965295	0.995222	0.998491	0.711368	0.949861	0.71739	0.914788
Proteolipid2	Nontoxin	0.99921	0.999902	0.819885	0.840162	0.995222	0.998491	0.855392	0.949861	0.7334	0.855371
Proteosome12	Nontoxin	0.99921	0.999902	0.821757	0.926484	0.995222	0.998491	0.962431	0.996905	0.998222	0.996089
ProtRed	Nontoxin	0.99921	0.999902	0.821757	0.89623	0.995222	0.998491	0.825027	0.949861	0.717357	0.8844
Prp31	Nontoxin	0.99921	0.999902	0.821757	0.793862	0.995222	0.998491	0.49126	0.830044	0.43958	0.742648
PRPPSyn2	Nontoxin	0.99921	0.999902	0.821757	0.888466	0.995222	0.998491	0.867981	0.949861	0.78177	0.8844
PRPS1	Nontoxin	0.99921	0.999902	0.82195	0.869006	0.995222	0.998491	0.992904	0.996905	0.922544	0.961306
PSerSyn1	Nontoxin	0.99921	0.999902	0.82195	0.790713	0.995222	0.998491	0.084071	0.124127	0.178698	0.279141
PSIP1	Nontoxin	0.99921	0.999902	0.82216	0.943729	0.995222	0.998491	0.413843	0.830044	0.689778	0.893969
PTEN	Nontoxin	0.99921	0.999902	0.82245	0.943729	0.995222	0.998491	0.743161	0.873691	0.748507	0.863888
PTP-b	Nontoxin	0.728975	0.999902	0.823168	0.872127	0.995222	0.998491	0.707311	0.873691	0.67218	0.817033
Pumilio1	Nontoxin	0.99921	0.999902	0.823168	0.68625	0.995222	0.998491	0.94399	0.996905	0.7334	0.90741
PYGB	Nontoxin	0.99921	0.999902	0.823168	0.241463	0.995222	0.998491	0.535937	0.870854	0.286678	0.58973
PyrDehE1a	Nontoxin	0.99921	0.999902	0.823168	0.774821	0.995222	0.998491	0.932527	0.996905	0.951931	0.974931
PyrrolineCR2	Nontoxin	0.99921	0.999902	0.823168	0.566884	0.995222	0.998491	0.989594	0.996905	0.939703	0.961306
PyruvateDehydroKin	Nontoxin	0.99921	0.999902	0.823168	0.803938	0.995222	0.998491	0.760181	0.944948	0.662327	0.83959
PyruvateDH	Nontoxin	0.99921	0.999902	0.825036	0.98228	0.995222	0.998491	0.601576	0.902472	0.664539	0.8844
PyruvateKinase	Nontoxin	0.99921	0.999902	0.825518	0.594626	0.995222	0.998491	0.95382	0.996905	0.877481	0.948251
Qil1	Nontoxin	0.768911	0.999902	0.82643	0.310308	0.995222	0.998491	0.921539	0.996905	0.797868	0.926649
Quaking	Nontoxin	0.99921	0.999902	0.826622	0.83532	0.995222	0.998491	0.523887	0.830044	0.489738	0.742224
QuinoneOxidoreductase1	Nontoxin	0.99921	0.999902	0.826622	0.714101	0.995222	0.998491	0.979614	0.996905	0.922425	0.964704
Rab-10	Nontoxin	0.99921	0.999902	0.826622	0.852145	0.995222	0.998491	0.94462	0.995222	0.99171	0.997673
Rab11A-1	Nontoxin	0.839555	0.999902	0.826622	0.81109	0.995222	0.998491	0.999016	0.996905	0.887991	0.951567
RAB11a-2	Nontoxin	0.99921	0.999902	0.826622	0.690418	0.995222	0.998491	0.276258	0.333835	0.226481	0.3054
Rab11B	Nontoxin	0.99921	0.999902	0.826873	0.776667	0.995222	0.998491	0.799956	0.925867	0.95258	0.964704
Rab13	Nontoxin	0.99921	0.999902	0.826873	0.239719	0.995222	0.998491	0.601576	0.830044	0.2201	0.443769
Rab14	Nontoxin	0.99921	0.999902	0.826873	0.985399	0.995222	0.998491	0.848661	0.949861	0.840977	0.926036
Rab-18	Nontoxin	0.925235	0.999902	0.826873	0.886623	0.995222	0.998491	0.992904	0.996905	0.922832	0.973455
Rab-1A-1	Nontoxin	0.99921	0.999902	0.827051	0.871131	0.995222	0.998491	0.921539	0.993637	0.987855	0.982234
Rab-1A-2	Nontoxin	0.99921	0.999902	0.828282	0.846094	0.995222	0.998491	0.846203	0.950834	0.95258	0.970509
Rab-1b	Nontoxin	0.99921	0.999902	0.828282	0.963506	0.995222	0.998491	0.992904	0.996905	0.984271	0.998243
Rab20B	Nontoxin	0.99921	0.999902	0.828282	0.771014	0.995222	0.998491	0.524238	0.683613	0.436405	0.561179
Rab-21	Nontoxin	0.99921	0.999902	0.828282	0.871762	0.995222	0.998491	0.480928	0.767076	0.466116	0.706532
Rab24	Nontoxin	0.99921	0.999902	0.828282	0.706182	0.995222	0.998491	0.827225	0.949861	0.559124	0.796552
Rab27B	Nontoxin	0.99921	0.999902	0.828282	0.358727	0.995222	0.998491	0.674445	0.873691	0.416488	0.644406
Rab-28	Nontoxin	0.99921	0.999902	0.829523	0.991837	0.995222	0.998491	0.991905	0.996905	0.977366	0.996018
Rab-2A	Nontoxin	0.99921	0.999902	0.829523	0.817088	0.995222	0.998491	0.938563	0.996905	0.799046	0.930362
Rab3	Nontoxin	0.99921	0.999902	0.829523	0.614149	0.995222	0.998491	0.660555	0.830044	0.462317	0.669097
RAB35	Nontoxin	0.99921	0.999902	0.829523	0.918352	0.995222	0.998491	0.980573	0.996905	0.908699	0.952831
Rab3a	Nontoxin	0.99921	0.999902	0.829523	0.774821	0.995222	0.998491	0.87696	0.990082	0.742238	0.863888
Rab-3D	Nontoxin	0.99921	0.999902	0.829523	0.703167	0.995222	0.998491	0.0971376	0.288208	0.106135	0.297034
Rab4A	Nontoxin	0.99921	0.999902	0.829523	0.613977	0.995222	0.998491	0.543844	0.714087	0.375962	0.484589
Rab-4b	Nontoxin	0.99921	0.999902	0.829523	0.936099	0.995222	0.998491	0.927887	0.996905	0.955534	0.983954
Rab5A	Nontoxin	0.925033	0.999902	0.831603	0.405517	0.995222	0.998491	0.558054	0.830044	0.34316	0.533292
Rab5B	Nontoxin	0.99921	0.999902	0.831805	0.448822	0.995222	0.998491	0.992904	0.996905	0.806231	0.920976
Rab7a	Nontoxin	0.99921	0.999902	0.831805	0.794336	0.995222	0.998491	0.968667	0.996905	0.819599	0.950219
RAB8	Nontoxin	0.99921	0.999902	0.831805	0.474278	0.995222	0.998491	0.726635	0.949861	0.459899	0.745517
Rab8B	Nontoxin	0.99921	0.999902	0.831805	0.791716	0.995222	0.998491	0.972509	0.996905	0.951931	0.980046
Rab9A-1	Nontoxin	0.99921	0.999902	0.831805	0.889394	0.995222	0.998491	0.510791	0.671855	0.531883	0.686159
rabInh-b	Nontoxin	0.99921	0.999902	0.832502	0.934679	0.995222	0.998491	0.693111	0.916363	0.664878	0.86577
RABRAS5	Nontoxin	0.99921	0.999902	0.832907	0.549213	0.995222	0.998491	0.988615	0.996905	0.810802	0.91835
RAC-a	Nontoxin	0.99921	0.999902	0.832907	0.944183	0.995222	0.998491	0.94462	0.993637	0.881436	0.930362
RacBstKin	Nontoxin	0.99921	0.999902	0.833185	0.786628	0.995222	0.998491	0.896093	0.996316	0.744533	0.898212
RAD51C	Nontoxin	0.99921	0.999902	0.834599	0.265291	0.995222	0.998491	0.958393	0.996905	0.752357	0.90741
RadicalFringe	Nontoxin	0.99921	0.999902	0.834599	0.746278	0.995222	0.998491	0.607272	0.832675	0.466116	0.698505
ralABinding1	Nontoxin	0.99921	0.999902	0.834767	0.949931	0.995222	0.998491	0.980573	0.996905	0.910473	0.961306
Ral-B	Nontoxin	0.99921	0.999902	0.83598	0.120801	0.995222	0.998491	0.896093	0.995222	0.574483	0.764827
RANBinding	Nontoxin	0.99921	0.999902	0.83598	0.794336	0.995222	0.998491	0.886272	0.995222	0.729218	0.898212
Rap-1A	Nontoxin	0.925235	0.999902	0.83598	0.930511	0.995222	0.998491	0.815107	0.985185	0.906894	0.964704
Rap2c	Nontoxin	0.99921	0.999902	0.83598	0.617073	0.995222	0.998491	0.707311	0.870854	0.482753	0.686159
Ras-5	Nontoxin	0.99921	0.999902	0.836102	0.261658	0.995222	0.998491	0.488788	0.752072	0.248685	0.344709
Ras8	Nontoxin	0.99921	0.999902	0.836954	0.879027	0.995222	0.998491	0.726635	0.943367	0.678646	0.860213
rasEF	Nontoxin	0.99921	0.999902	0.838005	0.107229	0.995222	0.998491	0.55868	0.873691	0.247343	0.545572
RasGTPase1	Nontoxin	0.99921	0.999902	0.838935	0.960748	0.995222	0.998491	0.522285	0.830044	0.572123	0.834711
RasGTPBindingA	Nontoxin	0.99921	0.999902	0.839224	0.793862	0.995222	0.998491	0.727197	0.909688	0.544325	0.803408
RASK	Nontoxin	0.99921	0.999902	0.839224	0.99164	0.995222	0.998491	0.997146	0.996905	0.992788	0.997673
RasRab35	Nontoxin	0.99921	0.999902	0.839224	0.872688	0.995222	0.998491	0.707311	0.842783	0.87946	0.926649
RasSuppressor-1	Nontoxin	0.99921	0.999902	0.839224	0.393165	0.995222	0.885843	0.123991	0.336532	0.0536678	0.158197
RCJMB04	Nontoxin	0.99921	0.999902	0.841133	0.465963	0.995222	0.998491	0.951101	0.996905	0.719801	0.863888
RecBindingCancer	Nontoxin	0.99921	0.999902	0.841133	0.448822	0.995222	0.998491	0.747111	0.949861	0.507259	0.775653
ReceptorExpEnh5	Nontoxin	0.99921	0.999902	0.841663	0.549213	0.995222	0.998491	0.869706	0.9777	0.530468	0.803408
RecExpEnh3	Nontoxin	0.925033	0.999902	0.841955	0.930511	0.995222	0.998491	0.20969	0.320804	0.454819	0.560184
RecExpEnh4	Nontoxin	0.99921	0.999902	0.841955	0.793862	0.995222	0.998491	0.661842	0.830044	0.552049	0.697044
RecIntSerThrKin4	Nontoxin	0.99921	0.999902	0.841955	0.200432	0.995222	0.998491	0.846203	0.873691	0.482318	0.509791
Reductase3	Nontoxin	0.99921	0.999902	0.841955	0.698499	0.995222	0.998491	0.932296	0.995222	0.689778	0.863888
RegG2	Nontoxin	0.99921	0.999902	0.841955	0.992205	0.995222	0.998491	0.87696	0.985185	0.895322	0.953303
RegNucPre-mRNA-1B	Nontoxin	0.99921	0.999902	0.841955	0.672821	0.995222	0.998491	0.748969	0.922781	0.508557	0.753476
REGQ	Nontoxin	0.641658	0.999902	0.841955	0.000468796	0.995222	0.998491	0.598472	0.802395	0.95258	0.693561
ReninReceptor	Nontoxin	0.99921	0.999902	0.841955	0.980182	0.995222	0.998491	0.918275	0.996905	0.933227	0.977039
RepA32	Nontoxin	0.99921	0.999902	0.84324	0.109539	0.995222	0.998491	0.979614	0.996905	0.664539	0.859913
Replication-C4	Nontoxin	0.99921	0.999902	0.843367	0.867004	0.995222	0.998491	0.522285	0.821575	0.502719	0.742648
REQU	Nontoxin	0.99921	0.999902	0.843367	0.960748	0.995222	0.998491	0.988615	0.996905	0.992788	0.998243
RER1	Nontoxin	0.99921	0.999902	0.84363	0.824813	0.995222	0.998491	0.971531	0.996905	0.855502	0.952953
Reticulocalbin1	Nontoxin	0.99921	0.999902	0.844664	0.0102025	0.995222	0.998491	0.00706969	0.314949	0.00031665	0.0182197
Reticulocalbin2	Nontoxin	0.99921	0.999902	0.844664	0.793862	0.995222	0.998491	0.931483	0.996905	0.957813	0.979005
Reticulon3	Nontoxin	0.99921	0.999902	0.844669	0.782959	0.995222	0.998491	0.733062	0.902472	0.571429	0.790215
RetinalDH1-2	Nontoxin	0.99921	0.999902	0.844669	0.952225	0.995222	0.998491	0.591317	0.830044	0.666842	0.83959
RetinolBinding5	Nontoxin	0.99921	0.999902	0.844669	0.861257	0.995222	0.998491	0.970026	0.996905	NA	0.977039
RetinolDH8	Nontoxin	0.99921	0.999902	0.844669	0.998518	0.995222	0.998491	0.932327	0.988084	0.908699	0.95072
RFTN2	Nontoxin	0.99921	0.999902	0.844669	0.97991	0.995222	0.998491	0.718805	0.949861	0.827543	0.943004
Rheb	Nontoxin	0.99921	0.999902	0.844669	0.41919	0.995222	0.998491	0.488788	0.825163	0.255792	0.492101
RhoA	Nontoxin	0.99921	0.999902	0.844669	0.998518	0.995222	0.998491	0.977475	0.996905	0.955819	0.995854
rhoDissInh1	Nontoxin	0.99921	0.999902	0.844669	0.43055	0.995222	0.998491	0.762268	0.950834	0.466116	0.764827
RhoGTPase1-2	Nontoxin	0.99921	0.999902	0.844669	0.98714	0.995222	0.998491	0.944058	0.995222	0.940991	0.961306
rhoGTPase18	Nontoxin	0.99921	0.999902	0.845654	0.746278	0.995222	0.998491	0.614486	0.894218	0.466116	0.764827
RhoGTPase40	Nontoxin	0.99921	0.999902	0.845654	0.706461	0.995222	0.998491	0.00267191	0.00977491	0.00428032	0.0633587
rhoGTPBinding-RhoB	Nontoxin	0.99921	0.999902	0.845654	0.688775	0.995222	0.998491	0.178902	0.170953	0.156826	0.230013
Rhophilin2	Nontoxin	0.99921	0.999902	0.848354	0.230498	0.995222	0.998491	0.69346	0.927188	0.393215	0.677071
RibL28	Nontoxin	0.99921	0.999902	0.848577	0.790713	0.995222	0.998491	0.87696	0.988462	0.699752	0.870549
RibLargeSub1	Nontoxin	0.99921	0.999902	0.848577	0.943729	0.995222	0.998491	0.999356	0.996905	0.966074	0.991775
RibonucleaseH1	Nontoxin	0.99921	0.999902	0.84925	0.879027	0.995222	0.998491	0.846203	0.948122	0.761225	0.86577
RibonucleaseH2C	Nontoxin	0.99921	0.999902	0.84925	0.41194	0.995222	0.998491	0.000536438	0.00130859	0.0045548	0.00664167
RibonucleaseInh	Nontoxin	0.99921	0.999902	0.84925	0.889394	0.995222	0.998491	0.996959	0.996905	0.922425	0.961306
Ribonuclease-k	Nontoxin	0.99921	0.999902	0.84925	0.173036	0.995222	0.998491	0.997146	0.996905	0.612198	0.844154
RibonucleaseP-p14-1	Nontoxin	0.99921	0.999902	0.851519	0.687328	0.995222	0.998491	NA	0.660641	NA	0.497778
RibonucleoproteinA	Nontoxin	0.99921	0.999902	0.851519	0.904347	0.995222	0.998491	0.865611	0.949861	0.799046	0.8844
RibonucleoproteinB	Nontoxin	0.99921	0.999902	0.851519	0.965295	0.995222	0.998491	0.886272	0.995222	0.848115	0.950384
Ribonucleoprotein-IMP3	Nontoxin	0.99921	0.999902	0.851578	0.867004	0.995222	0.998491	0.846812	0.949861	NA	0.868505
Ribose5PhosphateIsomerase	Nontoxin	0.99921	0.999902	0.851578	0.690372	0.995222	0.998491	0.0133905	0.0396483	0.01931	0.100243
RibosePPKin2	Nontoxin	0.99921	0.999902	0.851758	0.587126	0.995222	0.998491	0.681869	0.873691	0.435981	0.686396
RibProdFac1	Nontoxin	0.99921	0.999902	0.851913	0.754481	0.995222	0.998491	0.961897	0.996316	0.790742	0.8844
RibRNA36	Nontoxin	0.99921	0.999902	0.852238	0.930511	0.995222	0.998491	0.869706	0.949861	0.811863	0.888021
RibS10	Nontoxin	0.99921	0.999902	0.853482	0.984625	0.995222	0.998491	0.911647	0.995222	0.890361	0.954392
Rieske	Nontoxin	0.807746	0.999902	0.853981	0.827537	0.995222	0.998491	0.413843	0.830044	0.794101	0.936278
RING1	Nontoxin	0.99921	0.999902	0.855177	0.793862	0.995222	0.998491	0.988615	0.996905	0.923302	0.973455
RING10	Nontoxin	0.99921	0.999902	0.855177	0.998518	0.995222	0.998491	0.894345	0.993418	0.887991	0.952953
RING11	Nontoxin	0.99921	0.999902	0.855177	0.784518	0.995222	0.998491	0.968667	0.996905	0.953503	0.982234
RING14	Nontoxin	0.99921	0.999902	0.85528	0.918352	0.995222	0.998491	0.988615	0.996905	0.972268	0.977039
RING146	Nontoxin	0.99921	0.999902	0.85528	0.824813	0.995222	0.998491	0.977475	0.996905	0.837728	0.930362
RINGBox2	Nontoxin	0.99921	0.999902	0.85528	0.794663	0.995222	0.998491	0.991786	0.996905	0.876248	0.960345
RINGFinger103	Nontoxin	0.99921	0.999902	0.85528	0.203414	0.995222	0.998491	0.482833	0.830044	0.187328	0.474528
RINGFinger-121	Nontoxin	0.99921	0.999902	0.85618	0.947515	0.995222	0.998491	0.42666	0.648278	0.532031	0.702182
Rit1	Nontoxin	0.99921	0.999902	0.85618	0.920001	0.995222	0.998491	0.893777	0.95951	0.950777	0.961306
RL27	Nontoxin	0.99921	0.999902	0.860023	0.877445	0.995222	0.998491	0.827564	0.985185	0.948572	0.981334
RL32	Nontoxin	0.99921	0.999902	0.860023	0.563484	0.995222	0.998491	0.936113	0.995222	0.63394	0.843483
RL37P	Nontoxin	0.99921	0.999902	0.860023	0.683697	0.995222	0.998491	0.968667	0.996905	0.731954	0.8844
RLP24	Nontoxin	0.99921	0.999902	0.860023	0.947962	0.995222	0.998491	0.933991	0.995222	0.863893	0.947595
RMD5-A	Nontoxin	0.99921	0.999902	0.860023	0.947515	0.995222	0.998491	0.969824	0.996905	0.995964	0.991128
RNABind8A	Nontoxin	0.99921	0.999902	0.860023	0.949931	0.995222	0.998491	0.889425	0.996905	0.829999	0.952831
RNABinding47	Nontoxin	0.99921	0.999902	0.860023	0.986039	0.995222	0.998491	0.68922	0.873691	0.806509	0.891348
RNABinding7-1	Nontoxin	0.99921	0.999902	0.861407	0.720633	0.995222	0.998491	0.993813	0.996905	0.893471	0.95775
RNABinding-PNO1	Nontoxin	0.491934	0.999902	0.862778	0.621503	0.995222	0.998491	0.949638	0.996905	0.761225	0.8844
RNAbm18	Nontoxin	0.99921	0.999902	0.862778	0.834617	0.995222	0.998491	0.951101	0.995222	0.833674	0.903792
RNAHelicaseDDX1	Nontoxin	0.99921	0.999902	0.862778	0.867229	0.995222	0.998491	0.992904	0.996905	0.907895	0.972892
RNAHelicaseDDX19B	Nontoxin	0.99921	0.999902	0.862778	0.881515	0.995222	0.998491	0.692587	0.873691	0.638177	0.824733
RNAHelicase-DDX39	Nontoxin	0.99921	0.999902	0.862778	0.814807	0.995222	0.998491	0.962431	0.996905	0.826377	0.939172
RNAHelicase-DDX6-1	Nontoxin	0.99921	0.999902	0.863312	0.793862	0.995222	0.998491	0.961897	0.996905	0.95258	0.988684
RNAPhosphateCyclase	Nontoxin	0.99921	0.999902	0.863739	0.98228	0.995222	0.998491	0.697205	0.902472	0.80756	0.921398
RNAPolIELL2	Nontoxin	0.99921	0.999902	0.863965	0.68625	0.995222	0.998491	0.120158	0.434535	0.116944	0.381314
RNAPolIIE	Nontoxin	0.99921	0.999902	0.863965	0.789489	0.995222	0.998491	0.971827	0.996905	0.92125	0.961306
RnaPolIIIH	Nontoxin	0.99921	0.999902	0.863965	0.82173	0.995222	0.998491	0.922379	0.995222	NA	0.996286
RNAPolII-RPB11-a	Nontoxin	0.99921	0.999902	0.863965	0.515703	0.995222	0.998491	0.691259	0.902472	0.457961	0.688759
RNAPolII-RPB3	Nontoxin	0.99921	0.999902	0.863965	0.774821	0.995222	0.998491	0.651585	0.848565	0.462317	0.74018
RNAPolII-RPB4	Nontoxin	0.99921	0.999902	0.863965	0.68625	0.995222	0.998491	0.719815	0.940839	0.528443	0.785179
RNAPolII-RPB7	Nontoxin	0.99921	0.999902	0.863965	0.963744	0.995222	0.998491	0.827677	0.993336	0.893471	0.962185
RNAPolTran-p15	Nontoxin	0.99921	0.999902	0.863965	0.926484	0.995222	0.998491	0.869706	0.995222	0.806231	0.930362
RNAPolyAssoc-RTF1	Nontoxin	0.99921	0.999902	0.86539	0.867229	0.995222	0.998491	0.642686	0.928003	0.877481	0.961306
RNAPolyIIIRepressor-MAF1	Nontoxin	0.99921	0.999902	0.86539	0.98228	0.995222	0.998491	0.956089	0.996905	0.92249	0.972922
RNAPolyII-Transcription7	Nontoxin	0.99921	0.999902	0.865439	0.979079	0.995222	0.998491	0.948964	0.996905	NA	0.957287
RNAPolyI-RPA12-1	Nontoxin	0.99921	0.999902	0.865439	0.98228	0.995222	0.998491	0.927862	0.995222	NA	0.949991
RNAPolyI-RPA49	Nontoxin	0.925033	0.999902	0.866441	0.782959	0.995222	0.998491	0.984671	0.996905	0.855502	0.952831
RND1	Nontoxin	0.99921	0.999902	0.866441	0.780854	0.995222	0.998491	0.0115601	0.215291	0.0268203	0.279141
RNF216	Nontoxin	0.99921	0.999902	0.8665	0.692089	0.995222	0.998491	0.413843	0.648278	0.291637	0.479066
ROSM1	Nontoxin	0.99921	0.999902	0.867771	0.515703	0.995222	0.998491	0.971877	0.996905	0.68952	0.863888
RPABC4	Nontoxin	0.99921	0.999902	0.867771	0.0927792	0.995222	0.998491	NA	0.892727	NA	0.461465
RPABC5	Nontoxin	0.99921	0.999902	0.867771	0.992205	0.995222	0.171687	0.271328	0.609593	0.466116	0.764827
RPC10	Nontoxin	0.99921	0.999902	0.867771	0.17088	0.995222	0.998491	0.968667	0.996905	0.508557	0.786466
RpL10	Nontoxin	0.99921	0.999902	0.867771	0.810223	0.995222	0.998491	0.983884	0.996905	0.855502	0.931199
RpL11	Nontoxin	0.99921	0.999902	0.867771	0.69305	0.995222	0.998491	0.971827	0.996905	0.761225	0.893092
RpL12	Nontoxin	0.99921	0.999902	0.867771	0.943729	0.995222	0.998491	0.889425	0.995222	0.812018	0.930362
RpL13	Nontoxin	0.99921	0.999902	0.867771	0.861257	0.995222	0.998491	0.877881	0.995222	0.985267	0.998243
RpL13a	Nontoxin	0.99921	0.999902	0.867787	0.992205	0.995222	0.998491	0.607272	0.873691	0.706357	0.8844
RpL14	Nontoxin	0.99921	0.999902	0.867787	0.888466	0.995222	0.998491	0.865611	0.993637	0.957813	0.984662
RpL15	Nontoxin	0.99921	0.999902	0.867787	0.763351	0.995222	0.998491	0.992904	0.999059	0.870788	0.944833
RpL17	Nontoxin	0.99921	0.999902	0.867787	0.798731	0.995222	0.998491	0.815068	0.949861	0.67218	0.843483
RpL18	Nontoxin	0.99921	0.999902	0.867787	0.872127	0.995222	0.998491	0.809208	0.957462	0.94202	0.977039
RpL18a	Nontoxin	0.99921	0.999902	0.868582	0.789489	0.995222	0.998491	0.961897	0.996905	0.928234	0.964704
RpL21	Nontoxin	0.99921	0.999902	0.870525	0.876338	0.995222	0.998491	0.833537	0.990764	0.951206	0.981764
RpL22-2	Nontoxin	0.99921	0.999902	0.87094	0.245018	0.995222	0.998491	0.401543	0.68954	0.111696	0.297034
RpL23	Nontoxin	0.99921	0.999902	0.871125	0.794663	0.995222	0.998491	0.977409	0.996905	0.921875	0.961306
RpL24	Nontoxin	0.99921	0.999902	0.871159	0.867004	0.995222	0.998491	0.980631	0.996905	0.948572	0.972922
RpL26	Nontoxin	0.99921	0.999902	0.871633	0.782959	0.995222	0.998491	0.992904	0.996905	0.876014	0.950384
RpL27a	Nontoxin	0.99921	0.999902	0.871633	0.986039	0.995222	0.998491	0.751882	0.957462	0.829999	0.949991
RpL29	Nontoxin	0.99921	0.999902	0.871633	0.817088	0.995222	0.998491	0.992904	0.996905	0.893471	0.961306
RpL3	Nontoxin	0.99921	0.999902	0.872061	0.915502	0.995222	0.998491	0.992904	0.996905	0.922425	0.961306
RpL30	Nontoxin	0.99921	0.999902	0.872061	0.68625	0.995222	0.998491	0.968667	0.996905	0.7334	0.8844
RpL31	Nontoxin	0.99921	0.999902	0.872061	0.790713	0.995222	0.998491	0.970026	0.996905	0.910216	0.961306
RpL34	Nontoxin	0.99921	0.999902	0.872061	0.794336	0.995222	0.998491	0.987655	0.996905	0.895322	0.961306
RpL35	Nontoxin	0.99921	0.999902	0.872061	0.61491	0.995222	0.998491	0.951101	0.996905	0.67218	0.863888
RpL35a	Nontoxin	0.99921	0.999902	0.872061	0.889029	0.995222	0.998491	0.886253	0.996316	0.977366	0.996286
RpL36	Nontoxin	0.99921	0.999902	0.872061	0.61491	0.995222	0.998491	0.992904	0.996905	0.797868	0.923313
RpL36a	Nontoxin	0.99921	0.999902	0.872116	0.794336	0.995222	0.998491	0.989594	0.996905	0.893471	0.961306
RpL37	Nontoxin	0.99921	0.999902	0.872116	0.788144	0.995222	0.998491	0.982853	0.996905	0.893471	0.961306
RpL38	Nontoxin	0.99921	0.999902	0.872116	0.860192	0.995222	0.998491	0.871616	0.995222	0.986363	0.998243
RpL39	Nontoxin	0.27535	0.999902	0.872116	0.97991	0.995222	0.998491	0.704803	0.873691	0.824516	0.898212
RpL40	Nontoxin	0.99921	0.999902	0.8756	0.963744	0.995222	0.998491	0.601765	0.902472	0.650259	0.875474
RpL5	Nontoxin	0.99921	0.999902	0.8756	0.893691	0.995222	0.998491	0.921539	0.996905	0.985327	0.998243
RpL6	Nontoxin	0.99921	0.999902	0.8756	0.927068	0.995222	0.998491	0.992904	0.996905	0.928234	0.961306
RpL7-1	Nontoxin	0.99921	0.999902	0.8756	0.772001	0.995222	0.998491	0.961897	0.996905	0.790742	0.898212
RpL7-2	Nontoxin	0.99921	0.999902	0.8756	0.865748	0.995222	0.998491	0.960598	0.996905	0.840775	0.952953
RpL8	Nontoxin	0.99921	0.999902	0.8756	0.824813	0.995222	0.998491	0.988615	0.996905	0.9144	0.961306
RpL9	Nontoxin	0.99921	0.999902	0.8756	0.915215	0.995222	0.998491	0.989594	0.996905	0.95258	0.977039
RpP2	Nontoxin	0.99921	0.999902	0.8756	0.797121	0.995222	0.998491	0.988615	0.996905	0.843621	0.932886
RpS10	Nontoxin	0.99921	0.999902	0.8756	0.791716	0.995222	0.998491	0.846603	0.993418	0.997779	0.998243
RpS11	Nontoxin	0.99921	0.999902	0.8756	0.958453	0.995222	0.998491	0.869706	0.995222	0.926801	0.973455
RpS12	Nontoxin	0.99921	0.999902	0.8756	0.526104	0.995222	0.998491	0.960598	0.996905	0.664325	0.853696
RpS14	Nontoxin	0.99921	0.999902	0.8756	0.790713	0.995222	0.998491	0.937311	0.996905	0.95258	0.977039
RpS15	Nontoxin	0.99921	0.999902	0.8756	0.83532	0.995222	0.998491	0.922502	0.995222	0.787474	0.898212
RpS15a	Nontoxin	0.99921	0.999902	0.8756	0.911304	0.995222	0.998491	0.8334	0.985185	0.935841	0.977039
RpS16	Nontoxin	0.99921	0.999902	0.876733	0.429834	0.995222	0.998491	0.988615	0.996905	0.67218	0.863888
RpS17	Nontoxin	0.99921	0.999902	0.876733	0.862858	0.995222	0.998491	0.980573	0.996905	0.945687	0.972354
RpS19	Nontoxin	0.99921	0.999902	0.876733	0.771014	0.995222	0.998491	0.974005	0.996905	0.895322	0.961306
RpS2	Nontoxin	0.99921	0.999902	0.876733	0.943729	0.995222	0.998491	0.992904	0.996905	0.973585	0.980626
RpS20	Nontoxin	0.99921	0.999902	0.876733	0.943729	0.995222	0.998491	0.94399	0.996905	0.977366	0.996089
RpS21	Nontoxin	0.99921	0.999902	0.876862	0.893691	0.995222	0.998491	0.754421	0.9613	0.910473	0.972922
RpS23	Nontoxin	0.99921	0.999902	0.88056	0.889394	0.995222	0.998491	0.944058	0.996905	0.997779	0.996286
RpS24	Nontoxin	0.99921	0.999902	0.881092	0.748689	0.995222	0.998491	0.887119	0.995222	0.953503	0.979153
RpS25	Nontoxin	0.99921	0.999902	0.881092	0.801091	0.995222	0.998491	0.833537	0.950834	0.655041	0.863352
RpS27	Nontoxin	0.99921	0.999902	0.881092	0.969425	0.995222	0.998491	0.958393	0.996905	0.897779	0.961306
RpS27a	Nontoxin	0.99921	0.999902	0.881092	0.746278	0.995222	0.998491	0.951101	0.996905	0.7334	0.8844
RpS29	Nontoxin	0.99921	0.999902	0.881092	0.601723	0.995222	0.998491	0.943037	0.995222	0.65483	0.851014
RpS3	Nontoxin	0.99921	0.999979	0.881092	0.922345	0.995222	0.998491	0.992904	0.996905	0.951756	0.972922
RpS3a	Nontoxin	0.99921	0.999902	0.881092	0.763824	0.995222	0.998491	0.852944	0.949861	0.681445	0.842784
RpS4	Nontoxin	0.99921	0.999902	0.881092	0.913493	0.995222	0.998491	0.94399	0.996905	0.989535	0.998243
RpS6	Nontoxin	0.99921	0.999902	0.881092	0.82173	0.995222	0.998491	0.992904	0.996905	0.884025	0.950384
RpS6Kin-b1	Nontoxin	0.99921	0.999902	0.881092	0.230498	0.995222	0.998491	0.889557	0.995222	0.606895	0.789999
RpS7	Nontoxin	0.99921	0.999902	0.881092	0.706461	0.995222	0.998491	0.869706	0.967869	0.653619	0.843483
RpS8	Nontoxin	0.99921	0.999902	0.881092	0.691886	0.995222	0.998491	0.925843	0.995222	0.704818	0.853696
RpS9	Nontoxin	0.99921	0.999902	0.881979	0.790713	0.995222	0.998491	0.999016	0.996905	0.870354	0.948072
RpSA	Nontoxin	0.99921	0.999902	0.882825	0.790713	0.995222	0.998491	0.95338	0.996905	0.7858	0.90741
R-Ras2	Nontoxin	0.99921	0.999902	0.883232	0.859199	0.995222	0.998491	0.417133	0.645802	0.457652	0.663048
rRNAMethyltransferase3	Nontoxin	0.99921	0.999902	0.883232	0.212524	0.995222	0.998491	0.481898	0.830044	0.213172	0.492101
rRNAProcFCF1	Nontoxin	0.99921	0.999902	0.883232	0.923404	0.995222	0.998491	0.88718	0.957462	0.944354	0.961306
RRP41	Nontoxin	0.99921	0.999902	0.883232	0.123143	0.995222	0.998491	0.802727	0.949861	0.288211	0.663048
RRP43	Nontoxin	0.99921	0.999902	0.883232	0.802853	0.995222	0.998491	0.951567	0.995222	0.810156	0.888021
RS13	Nontoxin	0.99921	0.999902	0.884029	0.70831	0.995222	0.998491	0.846203	0.991072	0.975232	0.983954
RS23	Nontoxin	0.99921	0.999902	0.884029	0.746278	0.995222	0.998491	0.944671	0.996905	0.914863	0.961306
RS5	Nontoxin	0.99921	0.999902	0.884029	0.82173	0.995222	0.998491	0.991786	0.996905	0.906456	0.961306
RUNFYVE1	Nontoxin	0.99921	0.999902	0.884029	0.987651	0.995222	0.998491	0.802727	0.949861	0.855502	0.930773
RuvB1	Nontoxin	0.99921	0.999902	0.884029	0.746278	0.995222	0.998491	0.979365	0.996905	0.820002	0.936896
RuvB2	Nontoxin	0.99921	0.999902	0.884029	0.954855	0.995222	0.998491	0.815417	0.964679	0.800873	0.923313
RWD1	Nontoxin	0.99921	0.999902	0.884052	0.833903	0.995222	0.998491	0.762268	0.95951	0.951931	0.983546
S100-A1	Nontoxin	0.99921	0.999902	0.884066	0.619514	0.995222	0.998491	0.760769	0.867161	NA	0.686159
S100-A10	Nontoxin	0.253251	0.999902	0.884066	0.866234	0.995222	0.998491	0.477593	0.772843	0.516851	0.702182
S100-A16	Nontoxin	0.99921	0.999902	0.884066	0.666835	0.995222	0.998491	0.451627	0.729602	0.300994	0.527824
S100-A6	Nontoxin	0.99921	0.999902	0.887527	0.315761	0.995222	0.998491	0.454046	0.73966	0.160523	0.368011
S35A3	Nontoxin	0.99921	0.999902	0.887689	0.44676	0.995222	0.998491	0.494756	0.830044	0.269354	0.575593
S38A2	Nontoxin	0.99921	0.999902	0.887689	0.934195	0.995222	0.998491	0.736163	0.909688	0.757934	0.86577
S39A9	Nontoxin	0.99921	0.999902	0.887689	0.98228	0.995222	0.998491	0.471163	0.750447	0.716374	0.842627
SaccharopineDH	Nontoxin	0.99921	0.999902	0.887689	0.517771	0.995222	0.998491	0.979614	0.996905	0.67218	0.86577
s-adenosylmethionineDecarb	Nontoxin	0.99921	0.999902	0.887893	0.889394	0.995222	0.998491	0.114727	0.528367	0.227276	0.592636
SAMetSyn1	Nontoxin	0.99921	0.999902	0.88893	0.802153	0.995222	0.998491	0.848661	0.949861	0.966074	0.972922
SAP18	Nontoxin	0.99921	0.999902	0.88893	0.998518	0.995222	0.998491	0.473102	0.830044	0.641204	0.86577
SAPRibonucleoprotein	Nontoxin	0.99921	0.999902	0.889385	0.930511	0.995222	0.998491	0.988615	0.996905	0.973585	0.998243
SAR1b	Nontoxin	0.99921	0.999902	0.889385	0.949931	0.995222	0.998491	0.819297	0.947619	0.796327	0.888161
SarcEndRetCaATP3	Nontoxin	0.99921	0.999902	0.890492	0.236717	0.995222	0.998491	0.483131	0.832675	0.229634	0.533292
SarcoEndoReticulumATPase1	Nontoxin	0.99921	0.999902	0.890492	0.98228	0.995222	0.998491	0.540675	0.793011	0.634285	0.826979
SarcolemmaAssoc	Nontoxin	0.99921	0.999902	0.890492	0.869006	0.995222	0.998491	0.926641	0.995222	0.987855	0.983954
SBDS	Nontoxin	0.99921	0.999902	0.890492	0.93216	0.995222	0.998491	0.707311	0.949861	0.697076	0.8844
SC35B1	Nontoxin	0.99921	0.999902	0.890492	0.241634	0.995222	0.998491	0.222957	0.717263	0.0446903	0.347653
SDA1	Nontoxin	0.99921	0.999902	0.890492	0.755008	0.995222	0.998491	0.947843	0.996905	0.754759	0.925478
SDR39U1	Nontoxin	0.99921	0.999902	0.890492	0.746278	0.995222	0.998491	0.629466	0.830044	0.504459	0.686159
Sec1	Nontoxin	0.99921	0.999902	0.890492	0.447269	0.995222	0.998491	0.402756	0.830044	0.159134	0.557904
SEC11A	Nontoxin	0.99921	0.999902	0.89085	0.849053	0.995222	0.998491	0.799956	0.972431	0.951206	0.983546
SEC11C	Nontoxin	0.99921	0.999902	0.891036	0.719077	0.995222	0.998491	0.997126	0.996905	0.887991	0.95775
SEC13	Nontoxin	0.99921	0.999902	0.891036	0.930698	0.995222	0.998491	0.805608	0.949861	0.903996	0.952953
SEC14-1	Nontoxin	0.99921	0.999902	0.891549	0.833431	0.995222	0.998491	0.859766	0.995222	0.698452	0.914788
SEC14-2	Nontoxin	0.99921	0.999902	0.891752	0.242066	0.995222	0.998491	0.726635	0.949861	0.443295	0.701264
Sec22b-B	Nontoxin	0.99921	0.999902	0.891752	0.518222	0.995222	0.998491	0.984671	0.996905	0.877481	0.952953
Sec23A	Nontoxin	0.99921	0.999902	0.891885	0.763351	0.995222	0.998491	0.969824	0.996905	0.939703	0.977039
Sec24D	Nontoxin	0.99921	0.999902	0.891931	0.718754	0.995222	0.998491	0.936113	0.995222	0.975541	0.995854
Sec61-a	Nontoxin	0.99921	0.999902	0.891931	0.985725	0.995222	0.998491	0.944671	0.996316	0.946042	0.964704
Sec61b	Nontoxin	0.99921	0.999902	0.891931	0.369442	0.995222	0.998491	0.123788	0.657253	0.0268203	0.317758
Sec61g	Nontoxin	0.99921	0.999902	0.891931	0.952388	0.995222	0.998491	0.445335	0.830044	0.522715	0.83959
SEC63	Nontoxin	0.99921	0.999902	0.891931	0.893227	0.995222	0.998491	0.993797	0.996905	0.939364	0.981334
SecCarMem3	Nontoxin	0.99921	0.999902	0.891931	0.877445	0.995222	0.998491	0.968667	0.996905	0.877481	0.926649
SecCarrierMem4	Nontoxin	0.99921	0.999902	0.892969	0.986039	0.995222	0.998491	0.718805	0.873691	0.799046	0.8844
Secernin3	Nontoxin	0.99921	0.999902	0.894595	0.68625	0.995222	0.998491	0.999016	0.996905	0.864532	0.950384
Selen1X	Nontoxin	0.99921	0.999902	0.894595	0.234592	0.995222	0.998491	2.91779e-05	1.82144e-06	0.00031665	2.35617e-05
Selenium1	Nontoxin	0.99921	0.999902	0.894595	0.00760135	0.995222	0.998491	0.904635	0.949861	0.107366	0.474771
selenoproteinU	Nontoxin	0.99921	0.999902	0.894611	0.425414	0.995222	0.998491	0.992904	0.996905	NA	0.8844
Semaphorin3C	Nontoxin	0.99921	0.999902	0.894611	0.142072	0.995222	0.998491	0.0881754	0.547481	0.018242	0.158197
SemialdehydeDH	Nontoxin	0.99921	0.999902	0.894611	0.719077	0.995222	0.998491	0.601765	0.842783	0.416488	0.706532
Septin2-1	Nontoxin	0.99921	0.999902	0.894611	0.98228	0.995222	0.998491	0.83379	0.925867	0.827543	0.888021
Septin2-2	Nontoxin	0.99921	0.999902	0.894754	0.98888	0.995222	0.998491	0.962431	0.996905	0.95258	0.966788
Septin7	Nontoxin	0.925033	0.999902	0.894901	0.790713	0.995222	0.998491	0.927533	0.996905	0.76618	0.921046
Sequestosome1	Nontoxin	0.99921	0.999902	0.894901	0.978082	0.995222	0.998491	0.960598	0.996905	0.906489	0.972922
SerArgSplicingFactor12	Nontoxin	0.99921	0.999902	0.894901	0.998518	0.995222	0.998491	0.921539	0.990764	NA	0.952953
SERCATPase2	Nontoxin	0.99921	0.999902	0.894901	0.563957	0.995222	0.998491	0.684557	0.927188	0.469036	0.753051
SerDepResp	Nontoxin	0.99921	0.999902	0.894901	0.949931	0.995222	0.998491	0.601765	0.873691	0.78177	0.923313
SerHydMeT2	Nontoxin	0.99921	0.999902	0.894901	0.561852	0.995222	0.998491	0.000137786	0.000763086	0.0095898	0.0185584
SerHydMetTran	Nontoxin	0.99921	0.999902	0.894901	0.236717	0.995222	0.998491	0.748969	0.927188	0.324571	0.638964
SerIncorporator3	Nontoxin	0.99921	0.999902	0.894901	0.689185	0.995222	0.998491	0.961934	0.996905	0.774654	0.92152
SerIncorporator5	Nontoxin	0.99921	0.999902	0.894901	0.157996	0.995222	0.998491	0.500822	0.830044	0.191453	0.399089
SerineIncorp2	Nontoxin	0.99921	0.999902	0.894901	0.97991	0.995222	0.998491	0.499934	0.832675	0.58585	0.851014
SerPalm2	Nontoxin	0.99921	0.999902	0.894901	0.998518	0.995222	0.998491	0.860323	0.950834	0.876248	0.934682
SerPalmitoyltransferaseA	Nontoxin	0.99921	0.999902	0.894901	0.889394	0.995222	0.998491	0.733924	0.842783	NA	0.796552
SerThr2Ba	Nontoxin	0.99921	0.999902	0.894901	0.459606	0.995222	0.998491	0.002481	0.0967638	0.000789083	0.0512001
SerThreKin-STK11	Nontoxin	0.99921	0.999902	0.894901	0.992205	0.995222	0.998491	0.992904	0.996905	0.997779	0.995246
SerThreTyr	Nontoxin	0.854091	0.999902	0.894901	0.719066	0.995222	0.998491	0.991786	0.996905	NA	0.919799
SerThrKin	Nontoxin	0.99921	0.999902	0.894901	0.459606	0.995222	0.998491	0.454046	0.751371	0.158908	0.442979
SerThrKin16	Nontoxin	0.99921	0.999902	0.894901	0.935574	0.995222	0.998491	0.843102	0.9777	0.794101	0.920976
SerThrKin17B	Nontoxin	0.99921	0.999902	0.894925	0.97991	0.995222	0.998491	0.697651	0.873691	0.829893	0.912673
SerThrKin19	Nontoxin	0.99921	0.999902	0.894925	0.862858	0.995222	0.998491	0.991905	0.996905	0.951456	0.980626
SerThrKinMST4	Nontoxin	0.99921	0.999902	0.89621	0.986039	0.995222	0.998491	0.992904	0.996905	0.972268	0.979396
SerThrKinN1	Nontoxin	0.99921	0.999902	0.896375	0.405517	0.995222	0.998491	0.71566	0.949861	0.457961	0.735747
SerThrKinNek6	Nontoxin	0.99921	0.999902	0.900397	0.814807	0.995222	0.998491	0.760769	0.951282	0.63546	0.863888
SerThrKinPAK2	Nontoxin	0.99921	0.999902	0.900397	0.890462	0.995222	0.998491	0.979614	0.996905	0.893471	0.961306
SerThrKin-pim3	Nontoxin	0.99921	0.999902	0.900449	0.042872	0.995222	0.998491	0.846812	0.938498	0.39937	0.663048
SerThrKin-RAF	Nontoxin	0.99921	0.999902	0.901711	0.824813	0.995222	0.998491	0.230136	0.547481	0.281959	0.55582
SerThrKin-SRPK1	Nontoxin	0.99921	0.999902	0.902508	0.880687	0.995222	0.998491	0.956089	0.996905	0.864532	0.952831
SerThrKin-STE20	Nontoxin	0.99921	0.999902	0.903106	0.965295	0.995222	0.998491	0.664264	0.878832	0.692547	0.86577
SerThrKinULK3	Nontoxin	0.99921	0.999902	0.903106	0.358185	0.995222	0.998491	0.00267191	0.0854218	0.000652382	0.0248316
SerThrKin-VRK1	Nontoxin	0.99921	0.999902	0.903443	0.755008	0.995222	0.998491	0.846203	0.993418	0.67218	0.86577
SerThrKin-VRK3	Nontoxin	0.99921	0.999902	0.904655	0.992205	0.995222	0.998491	0.992904	0.996905	0.998222	0.996018
SerThrPKin-RIO3	Nontoxin	0.99921	0.999902	0.904872	0.98228	0.995222	0.998491	0.94399	0.995222	0.942481	0.962185
SerThrPP-2A-65Aa	Nontoxin	0.99921	0.999902	0.90508	0.688379	0.995222	0.998491	0.970026	0.996905	0.799046	0.926649
SerThrPP-2Aa	Nontoxin	0.99921	0.999902	0.90508	0.835016	0.995222	0.998491	0.522285	0.830044	0.446303	0.743925
SerThrPP2A-b	Nontoxin	0.99921	0.999902	0.90508	0.949931	0.995222	0.998491	0.815107	0.950834	0.765598	0.914788
SerThrPP-2B-g	Nontoxin	0.99921	0.999902	0.90508	0.803938	0.995222	0.998491	0.522285	0.801502	0.433198	0.693561
SerThrPP4	Nontoxin	0.99921	0.999902	0.905566	0.683697	0.995222	0.998491	0.764586	0.951282	0.556845	0.817033
SerThrPP4-2-1	Nontoxin	0.99921	0.999902	0.906359	0.959149	0.995222	0.998491	0.988615	0.996905	0.994236	0.996286
SerThrPP6	Nontoxin	0.99921	0.999902	0.90727	0.666835	0.995222	0.998491	0.993036	0.996905	0.840584	0.948072
SerThrPP-PP1a	Nontoxin	0.99921	0.999902	0.90789	0.862858	0.995222	0.998491	0.991786	0.996905	0.881031	0.952831
SerThrPP-PP1b	Nontoxin	0.99921	0.999902	0.90789	0.930698	0.995222	0.998491	0.983884	0.996905	0.921875	0.971268
Seryl-tRNASyn	Nontoxin	0.99921	0.999902	0.90789	0.96476	0.995222	0.998491	0.843102	0.949861	0.818459	0.914788
SF-3A3	Nontoxin	0.99921	0.999902	0.90789	0.97991	0.995222	0.998491	0.983884	0.996905	0.995964	0.995193
SF45	Nontoxin	0.99921	0.999902	0.90789	0.698585	0.995222	0.998491	0.861815	0.995222	0.660398	0.86577
sformylglutathioneHydrolase	Nontoxin	0.99921	0.999902	0.90789	0.992205	0.995222	0.998491	0.814713	0.990082	0.855502	0.953303
SFT2A	Nontoxin	0.99921	0.999902	0.90789	0.963744	0.995222	0.998491	0.969824	0.996905	0.921875	0.961306
SFT2B	Nontoxin	0.99921	0.999902	0.90789	0.913195	0.995222	0.998491	0.71015	0.870854	0.877481	0.926036
SF-U2AF	Nontoxin	0.99921	0.999902	0.90789	0.862858	0.995222	0.998491	0.86941	0.995222	0.74702	0.921046
SGTA	Nontoxin	0.99921	0.999902	0.90789	0.943729	0.995222	0.998491	0.651585	0.846336	0.682618	0.843483
SH3-1	Nontoxin	0.99921	0.999902	0.90789	0.782959	0.995222	0.998491	0.992904	0.996905	0.893471	0.952953
SH3-HSC84	Nontoxin	0.99921	0.999902	0.90789	0.245018	0.995222	0.998491	0.524238	0.750447	0.175546	0.347653
SH3P2	Nontoxin	0.99921	0.999902	0.90789	0.393165	0.995222	0.998491	0.011571	0.0110583	0.0104898	0.0113892
ShortCCA	Nontoxin	0.99921	0.999902	0.90789	0.998518	0.995222	0.998491	NA	0.875726	NA	0.8844
SIA4A	Nontoxin	0.99921	0.999902	0.90789	0.651127	0.995222	0.998491	0.727777	0.949861	0.530962	0.803408
SialicAcidSyn	Nontoxin	0.99921	0.999902	0.908313	0.167916	0.995222	0.998491	0.71566	0.949861	0.403012	0.693561
Sialin	Nontoxin	0.99921	0.999902	0.908313	0.957543	0.995222	0.998491	0.87696	0.995222	0.932841	0.978569
SignalPeptidase3	Nontoxin	0.99921	0.999902	0.908321	0.683697	0.995222	0.998491	0.968667	0.996905	0.797868	0.921046
SignalRec54	Nontoxin	0.99921	0.999902	0.909473	0.790713	0.995222	0.998491	0.933991	0.995222	0.985267	0.998243
SignalRec9	Nontoxin	0.99921	0.999902	0.909473	0.82173	0.995222	0.998491	0.538118	0.695066	0.507923	0.666289
SignalRecPart-a	Nontoxin	0.99921	0.999902	0.910396	0.790713	0.995222	0.998491	0.968667	0.996905	0.951931	0.981362
SignalTransducerAct-3	Nontoxin	0.99921	0.999902	0.910808	0.739849	0.995222	0.998491	0.988615	0.996905	0.906456	0.961306
SigPep1	Nontoxin	0.99921	0.999902	0.912018	0.782959	0.995222	0.998491	0.660555	0.927188	0.523072	0.808484
Sirtuin2	Nontoxin	0.99921	0.999902	0.912659	0.817088	0.995222	0.998491	0.971446	0.996905	0.843621	0.920976
Sjoegren	Nontoxin	0.993457	0.999902	0.912659	0.107229	0.995222	0.998491	0.921342	0.995222	0.401086	0.720263
SjoegrenSNA1	Nontoxin	0.99921	0.999902	0.912659	0.932249	0.995222	0.998491	0.676068	0.873691	0.821786	0.926649
SLAIN	Nontoxin	0.99921	0.999902	0.91291	0.881309	0.995222	0.998491	0.263079	0.802395	0.312193	0.745517
SLC20-1	Nontoxin	0.99921	0.999902	0.91291	0.840162	0.995222	0.998491	0.968667	0.996316	0.890257	0.91835
SLC25-39	Nontoxin	0.99921	0.999902	0.91291	0.880405	0.995222	0.998491	0.869706	0.995222	0.780568	0.919799
Slowmo1	Nontoxin	0.99921	0.999902	0.91291	0.986039	0.995222	0.998491	0.69346	0.832675	NA	0.8844
Slowmo2	Nontoxin	0.99921	0.999902	0.91291	0.98228	0.995222	0.998491	0.607272	0.800823	0.719801	0.824913
SLU7	Nontoxin	0.99921	0.999902	0.91291	0.947515	0.995222	0.998491	0.968667	0.996905	0.998222	0.996089
SmallAcidic	Nontoxin	0.99921	0.999902	0.91291	0.880687	0.995222	0.998491	0.968667	0.996905	0.967778	0.978569
SmallCellAdh	Nontoxin	0.99921	0.999902	0.91291	0.795224	0.995222	0.998491	0.558054	0.700337	0.523072	0.663048
SmallUbMod1	Nontoxin	0.99921	0.999902	0.913898	0.936099	0.995222	0.998491	0.992904	0.996905	0.975401	0.997673
SmD3	Nontoxin	0.99921	0.999902	0.915302	0.778594	0.995222	0.998491	0.944058	0.996905	0.933227	0.966788
SMN1	Nontoxin	0.99921	0.999902	0.915302	0.562361	0.995222	0.998491	0.955962	0.996316	0.676991	0.852486
SMYD2	Nontoxin	0.99921	0.999902	0.915302	0.98228	0.995222	0.998491	0.350869	0.825163	0.502486	0.833463
SNN	Nontoxin	0.99921	0.999902	0.915302	0.889394	0.995222	0.998491	NA	0.949861	NA	0.972922
SNP23	Nontoxin	0.99921	0.999902	0.915302	0.949931	0.995222	0.998491	0.992904	0.996905	0.951206	0.983954
snRNA-LSm2	Nontoxin	0.689313	0.999902	0.915302	0.125115	0.995222	0.998491	0.991905	0.996905	0.521596	0.812643
snRnpE	Nontoxin	0.99921	0.999902	0.915302	0.979079	0.995222	0.998491	0.829055	0.957462	0.887991	0.957287
SNRp-SmD2	Nontoxin	0.99921	0.999902	0.915302	0.706461	0.995222	0.998491	0.958393	0.996905	0.7334	0.8844
Snurportin1	Nontoxin	0.99921	0.999902	0.915302	0.854352	0.995222	0.998491	0.968667	0.996905	0.857882	0.923565
SNW1	Nontoxin	0.99921	0.999902	0.915302	0.943729	0.995222	0.998491	0.590947	0.830044	0.626085	0.825287
SNX17	Nontoxin	0.99921	0.999902	0.915927	0.685006	0.995222	0.998491	0.651585	0.873691	0.392083	0.739247
SodClGlyc1	Nontoxin	0.99921	0.999902	0.915927	0.834617	0.995222	0.998491	0.614486	0.830044	0.559124	0.770013
Sol45m4	Nontoxin	0.99921	0.999902	0.917693	0.998518	0.995222	0.998491	0.992904	0.996905	0.995964	0.996286
SolCarr30	Nontoxin	0.99921	0.999902	0.91845	0.746278	0.995222	0.998491	0.94399	0.996905	0.765598	0.911003
SolCarr39	Nontoxin	0.99921	0.999902	0.919615	0.518222	0.995222	0.998491	0.376691	0.699636	0.152376	0.450201
SolCarr40m1	Nontoxin	0.99921	0.999902	0.919615	0.793862	0.995222	0.998491	0.95338	0.996905	0.95258	0.972354
Sorting50	Nontoxin	0.99921	0.999902	0.919615	0.83532	0.995222	0.998491	0.73239	0.951282	0.934739	0.978382
SOSS-C	Nontoxin	0.99921	0.999902	0.922251	0.934195	0.995222	0.998491	0.911647	0.995222	NA	0.930362
Spastin	Nontoxin	0.99921	0.999902	0.923607	0.793862	0.995222	0.998491	0.483131	0.677127	0.437592	0.611541
SpecklePOZ-2	Nontoxin	0.344953	0.999902	0.924462	0.920988	0.995222	0.998491	0.651341	0.830044	0.832583	0.889756
SpermAntigen7	Nontoxin	0.925033	0.999902	0.924809	0.41962	0.995222	0.998491	0.977475	0.996905	0.652113	0.853696
SpermineOx	Nontoxin	0.925033	0.999902	0.924809	0.772271	0.995222	0.998491	0.846812	0.949861	0.67218	0.844154
SpermSynth	Nontoxin	0.99921	0.999902	0.924865	0.685006	0.995222	0.998491	0.0910934	0.136352	0.131232	0.194157
SpermSynth-2	Nontoxin	0.99921	0.999902	0.926306	0.849053	0.995222	0.998491	0.814713	0.928003	0.936278	0.961306
SPF27	Nontoxin	0.99921	0.999902	0.926306	0.992205	0.995222	0.998491	0.942964	0.995222	0.934822	0.961306
SPF30	Nontoxin	0.99921	0.999902	0.926306	0.97991	0.995222	0.998491	0.961897	0.996316	0.910216	0.952953
SPhaseKin	Nontoxin	0.99921	0.999902	0.926306	0.98228	0.995222	0.998491	0.802727	0.9777	0.855502	0.954392
SpindleAssembly-MAD2B	Nontoxin	0.99921	0.999902	0.928205	0.373221	0.995222	0.998491	0.886272	0.9777	NA	0.753051
SpindlinZ	Nontoxin	0.99921	0.999902	0.928205	0.801091	0.995222	0.998491	0.443573	0.783912	0.416488	0.686159
Spinster1	Nontoxin	0.99921	0.999902	0.928205	0.920022	0.995222	0.998491	0.870303	0.995222	0.815609	0.930362
Splicing3B-5	Nontoxin	0.99921	0.999902	0.92903	0.930511	0.995222	0.998491	0.65116	0.854664	0.81852	0.926649
SppTumor5	Nontoxin	0.925033	0.999902	0.92903	0.780689	0.995222	0.998491	0.614486	0.897782	0.907895	0.965989
Sprouty	Nontoxin	0.99921	0.999902	0.92903	0.880691	0.995222	0.998491	0.846812	0.958234	0.76618	0.8844
Sprouty1	Nontoxin	0.99921	0.999902	0.92903	0.64022	0.995222	0.998491	0.921539	0.995222	0.729218	0.863896
SqualeneSyn	Nontoxin	0.99921	0.999902	0.92903	0.98228	0.995222	0.998491	0.483131	0.830044	0.606895	0.842784
SS182	Nontoxin	0.99921	0.999902	0.929871	0.901917	0.995222	0.998491	0.965302	0.996905	0.987855	0.989632
SSBP3	Nontoxin	0.99921	0.999902	0.930618	0.793862	0.995222	0.998491	0.158318	0.589378	0.187328	0.524211
SSRB	Nontoxin	0.99921	0.999902	0.931044	0.98228	0.995222	0.998491	0.629466	0.925867	0.676991	0.8844
SSU72	Nontoxin	0.99921	0.999902	0.931337	0.880687	0.995222	0.998491	0.706774	0.873691	0.664878	0.826322
ST7	Nontoxin	0.99921	0.999902	0.931905	0.872688	0.995222	0.998491	0.00267191	0.0929105	0.0405769	0.317332
stAR3	Nontoxin	0.99921	0.999902	0.932781	0.98228	0.995222	0.998491	0.944671	0.996905	0.903996	0.961306
stAR-LipidTransfer5	Nontoxin	0.854091	0.999902	0.932781	0.443578	0.995222	0.998491	0.000200569	0.00161495	0.00465813	0.0107272
Stathmin	Nontoxin	0.99921	0.999902	0.933021	0.0426623	0.995222	0.998491	0.932527	0.957462	0.432757	0.556589
STE20-2	Nontoxin	0.99921	0.999902	0.934977	0.82173	0.995222	0.998491	0.0881754	0.636863	0.128877	0.562184
SterolReductase	Nontoxin	0.99921	0.999902	0.934977	0.18403	0.995222	0.998491	0.598472	0.776133	0.392083	0.369873
StessInduced1	Nontoxin	0.99921	0.999902	0.935612	0.913493	0.995222	0.998491	0.960598	0.996905	0.877481	0.961306
Stomatin2	Nontoxin	0.99921	0.999902	0.935612	0.561852	0.995222	0.998491	0.970026	0.996905	0.689778	0.86577
StressER1	Nontoxin	0.99921	0.999902	0.935612	0.803938	0.995222	0.998491	0.0178672	0.0450364	0.218476	0.272121
SuccCoALig	Nontoxin	0.99921	0.999902	0.935612	0.937308	0.995222	0.998491	0.627	0.925867	0.810802	0.940844
SuccinylCoALig-b	Nontoxin	0.99921	0.999902	0.935612	0.790713	0.995222	0.998491	0.953363	0.996905	0.784295	0.912673
Succinyltransferase	Nontoxin	0.99921	0.999902	0.935612	0.957016	0.995222	0.998491	0.95338	0.996905	0.981689	0.998243
SugarPhosphateExchanger3	Nontoxin	0.99921	0.999902	0.935612	0.786628	0.995222	0.998491	0.094155	0.169731	0.214409	0.30312
Sulfotransferase1A1	Nontoxin	0.99921	0.999902	0.935612	0.985943	0.995222	0.998491	0.00149214	0.212643	0.168203	0.677071
Sulfotransferase6B1	Nontoxin	0.99921	0.999902	0.935612	0.000401681	0.995222	0.998491	0.869706	0.909688	0.855502	0.297034
SulfurTransferase	Nontoxin	0.99921	0.999902	0.935612	0.998518	0.995222	0.998491	0.982853	0.996905	0.965805	0.974931
SulphoglucosamineSulphohydrolase	Nontoxin	0.99921	0.999902	0.935612	0.136132	0.995222	0.998491	0.376691	0.750447	0.0842374	0.284289
SUMO-UBC9-B	Nontoxin	0.99921	0.999902	0.935612	0.922999	0.995222	0.998491	0.719815	0.935399	0.69769	0.873155
SuperoxideDismutase	Nontoxin	0.99921	0.999902	0.935612	0.986039	0.995222	0.998491	0.552508	0.873691	0.705697	0.898212
SuperoxideDismutaseCu	Nontoxin	0.99921	0.999902	0.935612	0.921778	0.995222	0.998491	0.69346	0.850274	0.855502	0.91835
SuperoxideDismutaseMn	Nontoxin	0.99921	0.999902	0.935612	0.624216	0.995222	0.998491	0.992904	0.996905	0.778322	0.90741
Surfeit4	Nontoxin	0.99921	0.999902	0.935612	0.923496	0.995222	0.998491	0.869706	0.983658	0.945687	0.964704
Surfeit4-1	Nontoxin	0.99921	0.999902	0.938104	0.706182	0.995222	0.998491	0.635903	0.842783	0.443311	0.697044
[truncated: 446 more rows]

## Sheet: Tnigr.class.combo
	Class	SVL.padj	SVL.FDR	State.padj	State.FDR	Sex.padj	Sex.FDR	Lat.padj	Lat.FDR	Long.padj	Long.FDR
3FTx	Toxin	0.999278	0.999816	0.82785	0.882672	0.998862	0.997628	0.691439	0.923095	0.659988	0.848762
AChE	Toxin	0.999278	0.999816	0.00232561	0.0169638	0.998862	0.997628	0.810184	0.949775	0.106291	0.511699
CRISP	Toxin	0.999278	0.999816	0.978655	0.97798	0.998862	0.997628	1.13492e-09	0.00908713	0.00707448	0.465928
CTL	Toxin	0.999278	0.999816	0.367437	0.220511	0.998862	0.997628	0.822412	0.828849	0.763789	0.474043
Fused	Toxin	0.999278	0.999816	0.0971355	0.0725168	0.998862	0.997628	0.347061	0.570031	0.0459783	0.113977
KUN	Toxin	0.999278	0.999816	0.728118	0.75256	0.998862	0.997628	0.0207111	0.0986089	0.118255	0.241345
PDE4	Toxin	0.999278	0.999816	0.939201	0.940658	0.998862	0.999037	0.78765	0.930282	0.887905	0.942479
PLA2	Toxin	0.938972	0.999816	0.240668	0.107817	0.998862	0.997628	0.614496	1.31386e-07	0.79827	0.000128481
PLB	Toxin	0.999278	0.999816	0.76563	0.819351	0.998862	0.997628	0.0078476	0.34084	0.447599	0.864905
SVMPIII	Toxin	0.999278	0.999816	0.849319	0.872177	0.998862	0.997628	3.0083e-05	0.0338632	0.0178482	0.271238
VEGF	Toxin	0.999278	0.999816	0.20148	0.207384	0.998862	0.997628	0.0331364	0.162074	0.00389997	0.0223283
Waprin	Toxin	0.999278	0.999816	0.00315638	0.0136051	0.998862	0.997628	0.991482	0.999332	0.518511	0.760479
14-3-3-ba	Nontoxin	0.999278	0.999816	0.233223	0.361322	0.998862	0.997628	0.887004	0.994354	0.574884	0.838639
14-3-3-e	Nontoxin	0.999278	0.999816	0.577509	0.66264	0.998862	0.997628	0.985996	0.999214	0.816273	0.935072
14-3-3-g	Nontoxin	0.999278	0.999816	0.781056	0.78059	0.998862	0.997628	0.175079	0.23842	0.285315	0.352935
14-3-3-s	Nontoxin	0.999278	0.999816	0.346051	0.159105	0.998862	0.997628	0.991482	0.999214	0.54164	0.796479
14-3-3-t	Nontoxin	0.999278	0.999816	0.999437	0.997311	0.998862	0.997628	0.991482	0.999214	0.99685	0.996941
14-3-3-z	Nontoxin	0.999278	0.999816	0.26566	0.417708	0.998862	0.997628	0.5577	0.868035	0.289726	0.66851
26SnonATP3	Nontoxin	0.999278	0.999816	0.246771	0.308301	0.785369	0.997628	0.22415	0.708971	0.0656911	0.361783
26SnonATPase11	Nontoxin	0.999278	0.999816	0.408854	0.421936	0.998862	0.997628	0.745015	0.945989	0.457687	0.745301
26SProt2	Nontoxin	0.999278	0.999816	0.90493	0.93041	0.999979	0.997628	0.996868	0.999214	0.946291	0.981235
26SregS10B	Nontoxin	0.999278	0.999816	0.983072	0.982649	0.998862	0.997628	0.990173	0.999214	0.998153	0.996941
28SribS25	Nontoxin	0.999278	0.999816	0.983072	0.982649	0.998862	0.997628	0.944007	0.999214	0.898398	0.9605
28SribS36	Nontoxin	0.999278	0.999816	0.588358	0.542809	0.998862	0.997628	0.944007	0.999214	0.890808	0.952536
28SrpS23	Nontoxin	0.999278	0.999816	0.641217	0.673425	0.998862	0.997628	0.95328	0.999214	0.88888	0.957427
28SS118c	Nontoxin	0.999278	0.999816	0.815777	0.77965	0.998862	0.997628	0.489787	0.757092	0.436476	0.657342
2OxyglutarateDH	Nontoxin	0.999278	0.999816	0.662745	0.745613	0.998862	0.997628	0.944007	0.999214	0.763789	0.917943
39SL21	Nontoxin	0.999278	0.999816	0.958584	0.968739	0.998862	0.997628	0.515075	0.838936	0.709699	0.893907
39SL4	Nontoxin	0.999278	0.999816	0.982011	0.977704	0.998862	0.997628	0.675133	0.925575	0.699958	0.886429
39SL40	Nontoxin	0.999278	0.999816	0.759576	0.713468	0.998862	0.997628	NA	0.930282	0.656599	0.782539
39SL46	Nontoxin	0.999278	0.999816	0.847258	0.837007	0.998862	0.997628	0.903066	0.994354	0.999524	0.996941
39SrpL24	Nontoxin	0.908941	0.999816	0.483591	0.55634	0.998862	0.997628	0.944007	0.994354	0.645219	0.848762
3bHDDIsom	Nontoxin	0.930642	0.999816	0.353638	0.355715	0.998862	0.997628	NA	0.752436	0.243892	0.414416
3Me2OxDLK	Nontoxin	0.999278	0.999816	0.634744	0.668161	0.998862	0.997628	0.233433	0.721026	0.146411	0.517777
53Exorib2	Nontoxin	0.999278	0.999816	0.867408	0.875795	0.998862	0.997628	0.691532	0.941018	0.637869	0.868456
5AminolevulinateSyn	Nontoxin	0.999278	0.999816	0.224893	0.279134	0.998862	0.997628	0.713113	0.898038	0.302434	0.632911
60SAcRibP1	Nontoxin	0.999278	0.999816	0.931951	0.947037	0.998862	0.997628	0.933422	0.999214	0.961298	0.989424
60SrpL4	Nontoxin	0.999278	0.999816	0.944748	0.965841	0.998862	0.997628	0.968731	0.999214	0.985944	0.999273
6PhosDeh	Nontoxin	0.999278	0.999816	0.772955	0.786618	0.998862	0.997628	0.990173	0.999214	0.849805	0.935072
A13MG2bN	Nontoxin	0.999278	0.999816	0.76563	0.774916	0.998862	0.997628	0.846345	0.949775	0.68256	0.848762
AAKG3	Nontoxin	0.999278	0.999816	0.473346	0.505308	0.998862	0.997628	0.112959	0.267292	0.0538079	0.177198
AATransporter1	Nontoxin	0.265111	0.999816	0.9249	0.928714	0.998862	0.997628	0.957609	0.999214	0.995442	0.999744
Abhydrolase13	Nontoxin	0.999278	0.999816	0.980437	0.982649	0.998862	0.997628	0.786001	0.958658	0.854728	0.952536
Abhydrolase14A	Nontoxin	0.999278	0.999816	0.887342	0.872177	0.998862	0.997628	0.846642	0.963173	0.948489	0.976887
Abhydrolase14B	Nontoxin	0.999278	0.999816	0.380998	0.371579	0.998862	0.997628	0.555167	0.803992	0.262546	0.453114
abI-Interactor1	Nontoxin	0.999278	0.999816	0.855886	0.847085	0.998862	0.997628	0.307838	0.694317	0.337545	0.679763
AcetcoASyn	Nontoxin	0.999278	0.999816	0.104775	0.117108	0.998862	0.997628	0.759482	0.947807	0.424157	0.695293
AcetylCoA	Nontoxin	0.999278	0.999816	0.915679	0.928714	0.998862	0.997628	0.972945	0.999214	0.98631	0.991314
acetylCoA2	Nontoxin	0.999278	0.999816	0.782695	0.802237	0.998862	0.997628	0.887957	0.98657	0.730801	0.876172
AcetylCoASynthetase	Nontoxin	0.999278	0.999816	0.4348	0.450419	0.998862	0.997628	0.972945	0.999214	0.802298	0.917943
AcetylCoATrans1	Nontoxin	0.999278	0.999816	0.912891	0.928714	0.998862	0.997628	0.652839	0.850643	0.901506	0.917943
AcetylgalactosamineKin	Nontoxin	0.999278	0.999816	0.812681	0.795195	0.998862	0.997628	0.994533	0.999214	0.898398	0.952536
Acetylgalactosaminyltrans13	Nontoxin	0.999278	0.999816	0.956347	0.951077	0.998862	0.997628	0.233433	0.529009	0.467187	0.687178
AcetylglucosaminyltransC	Nontoxin	0.738986	0.999816	0.350967	0.28978	0.998862	0.997628	0.956037	0.994354	0.59008	0.796479
AcetylhydrolaseIBa	Nontoxin	0.999278	0.999816	0.918881	0.924459	0.998862	0.997628	0.987685	0.999214	0.980546	0.999273
Acetyltransferase15	Nontoxin	0.999278	0.999816	0.851168	0.819351	0.998862	0.997628	0.942387	0.996642	0.814551	0.917943
Acetyltransferase30	Nontoxin	0.999278	0.999816	0.926848	0.916295	0.998862	0.997628	0.952491	0.994354	0.981925	0.978748
Acetyltransferase-Camello	Nontoxin	0.999278	0.999816	0.899503	0.885361	0.998862	0.997628	0.957609	0.999214	0.87427	0.946748
ACOD	Nontoxin	0.261833	0.999816	0.232171	0.335347	0.998862	0.997628	0.997221	0.999214	0.83102	0.928866
ACSBG2	Nontoxin	0.930642	0.999816	0.417109	0.506876	0.998862	0.997628	0.957609	0.99741	0.909946	0.963816
Actin1	Nontoxin	0.999278	0.999816	0.417053	0.59041	0.998862	0.997628	0.958776	0.996642	0.709699	0.864905
actin231A	Nontoxin	0.999278	0.999816	0.813408	0.831085	0.998862	0.997628	0.822412	0.945989	0.685355	0.864905
Actin23comp3	Nontoxin	0.999278	0.999816	0.989075	0.983379	0.998862	0.997628	0.908762	0.996446	0.890317	0.9605
Actin3	Nontoxin	0.999278	0.999816	0.918881	0.93041	0.998862	0.997628	0.904185	0.99173	0.832691	0.928866
Actin6	Nontoxin	0.999278	0.999816	0.989075	0.982725	0.998862	0.997628	0.908762	0.978993	0.915183	0.956347
Actin-a2	Nontoxin	0.999278	0.999816	0.849319	0.776308	0.998862	0.997628	0.606974	0.810302	0.947943	0.688385
ActinRel10	Nontoxin	0.999278	0.999816	0.939201	0.938679	0.998862	0.997628	0.857188	0.949775	0.919008	0.9605
ActinRel1B	Nontoxin	0.999278	0.999816	0.839439	0.86265	0.998862	0.997628	0.999075	0.999214	0.903072	0.9605
ActinRel2	Nontoxin	0.999278	0.999816	0.959939	0.970625	0.998862	0.997628	0.864936	0.976012	0.823004	0.928866
ActinRel4	Nontoxin	0.999278	0.999816	0.965133	0.960301	0.998862	0.997628	0.968731	0.999214	0.909852	0.967715
ActinRel5-1	Nontoxin	0.999278	0.999816	0.634357	0.675788	0.998862	0.997628	0.666277	0.926048	0.452156	0.774914
ActinRel5-2	Nontoxin	0.999278	0.999816	0.887342	0.884239	0.998862	0.997628	0.784123	0.925575	0.709699	0.859404
ActinRelComp2	Nontoxin	0.999278	0.999816	0.718574	0.773214	0.998862	0.997628	0.48878	0.850643	0.401101	0.75935
Actinvin2A	Nontoxin	0.999278	0.999816	0.857746	0.86265	0.998862	0.997628	0.0274734	0.0895954	0.214716	0.346127
ActSigCointeg1-2	Nontoxin	0.999278	0.999816	0.980437	0.980293	0.998862	0.997628	0.991482	0.999214	0.970692	0.996941
ActSigCointegrator-1-1	Nontoxin	0.832079	0.999816	0.308795	0.271745	0.998862	0.997628	0.991482	0.999852	0.80314	0.905941
AcylCoA	Nontoxin	0.999278	0.999816	0.199855	0.237047	0.998862	0.997628	0.70206	0.899147	0.257067	0.602495
AcylCoADeh	Nontoxin	0.278897	0.999816	0.800138	0.797886	0.998862	0.997628	0.962627	0.999214	0.818297	0.918501
AcylCoADH11	Nontoxin	0.999278	0.999816	0.662745	0.675788	0.998862	0.997628	0.312573	0.713125	0.200781	0.512285
AcylCoADH-C4C12	Nontoxin	0.999278	0.999816	0.948323	0.947037	0.998862	0.997628	0.965355	0.999214	0.898398	0.963816
AcylCoAThioesterase7	Nontoxin	0.999278	0.999816	0.594298	0.558417	0.998862	0.997628	0.674495	0.85772	0.463093	0.66851
ACYP1	Nontoxin	0.999278	0.999816	0.983072	0.982725	0.998862	0.997628	NA	0.840701	NA	0.864905
ADA10	Nontoxin	0.999278	0.999816	0.918881	0.921305	0.998862	0.997628	0.991482	0.999214	0.939872	0.976887
Adapter-crk1	Nontoxin	0.999278	0.999816	0.811366	0.813779	0.998862	0.997628	0.409133	0.691576	0.401101	0.665658
ADBRibosyl6	Nontoxin	0.999278	0.999816	0.817914	0.788757	0.998862	0.997628	NA	0.947807	NA	0.988997
ADE2	Nontoxin	0.999278	0.999816	0.519288	0.601744	0.998862	0.997628	0.895983	0.991189	0.619013	0.837602
AdeninePRT	Nontoxin	0.999278	0.999816	0.483591	0.585238	0.998862	0.997628	0.991482	0.999214	0.750825	0.905718
AdenMonTran	Nontoxin	0.999278	0.999816	0.875055	0.890145	0.998862	0.997628	0.763431	0.932616	0.906179	0.954309
Adenosylhomocysteinase2	Nontoxin	0.999278	0.999816	0.965148	0.960552	0.998862	0.997628	0.0498248	0.538218	0.193097	0.670813
AdenosylhomocysteinaseA	Nontoxin	0.999278	0.999816	0.813408	0.810251	0.998862	0.997628	0.923054	0.996446	0.978805	0.981235
Adenovirus-E1B	Nontoxin	0.999278	0.999816	0.276673	0.210019	0.998862	0.997628	NA	0.828849	NA	0.46312
AdenylateCyclase8	Nontoxin	0.999278	0.999816	0.686805	0.744739	0.998862	0.997628	2.92096e-05	0.0505467	0.0013113	0.123737
AdenylateKin6	Nontoxin	0.999278	0.999816	0.562224	0.542667	0.998862	0.997628	NA	0.297886	0.181542	0.195044
AdenylylCyclase1	Nontoxin	0.999278	0.999816	0.492417	0.542087	0.998862	0.997628	0.733556	0.945989	0.467187	0.774269
ADH	Nontoxin	0.999278	0.999816	0.164136	0.202148	0.998862	0.997628	0.86904	0.980609	0.405504	0.706459
Adipocyte	Nontoxin	0.999278	0.999816	0.700742	0.737299	0.998862	0.997628	0.934237	0.999214	0.937449	0.968532
AdiponectinRec2	Nontoxin	0.999278	0.999816	0.528513	0.579122	0.998862	0.997628	0.000749288	0.0136243	0.0139162	0.0602961
AdipRec1	Nontoxin	0.999278	0.999816	0.474265	0.507666	0.806041	0.997628	NA	0.980609	0.636128	0.808176
ADPPyrophos	Nontoxin	0.999278	0.999816	0.591946	0.575765	0.998862	0.997628	0.786001	0.945989	0.560368	0.776157
ADPRib14	Nontoxin	0.999278	0.999816	0.939201	0.929568	0.998862	0.997628	NA	0.538276	0.38091	0.665658
ADPRibosyl1-2	Nontoxin	0.999278	0.999816	0.556382	0.649631	0.998862	0.997628	0.896822	0.996446	0.666799	0.876172
ADPRibosyl1-4	Nontoxin	0.999278	0.999816	0.641217	0.685274	0.998862	0.997628	0.809418	0.973983	0.619013	0.848762
ADPRibosyl2	Nontoxin	0.999278	0.999816	0.414094	0.423564	0.998862	0.997628	0.711154	0.941018	0.945849	0.976887
ADPRibosyl3-1	Nontoxin	0.999278	0.999816	0.851168	0.858488	0.998862	0.997628	0.519131	0.868035	0.465147	0.797709
ADPRibosyl3-2	Nontoxin	0.999278	0.999816	0.615777	0.678321	0.998862	0.997628	0.980146	0.999214	0.911071	0.963816
ADPRibosyl6	Nontoxin	0.999278	0.999816	0.726937	0.785831	0.998862	0.997628	0.85187	0.962563	0.656599	0.868456
ADP-ribosylArgHydrolase	Nontoxin	0.999278	0.999816	0.737803	0.745613	0.998862	0.997628	0.54049	0.838936	0.890341	0.9605
ADP-Ribosylation1-1	Nontoxin	0.999278	0.999816	0.959939	0.965841	0.999979	0.999578	NA	0.464407	0.52208	0.774914
ADP-ribosylation4	Nontoxin	0.999278	0.999816	0.789047	0.805331	0.998862	0.997628	0.832599	0.947807	0.957055	0.973359
ADP-ribosylation4A	Nontoxin	0.999278	0.999816	0.983072	0.982649	0.351876	0.0918928	0.517251	0.828849	0.619013	0.849313
ADPribosylation-5A	Nontoxin	0.999278	0.999816	0.884014	0.882771	0.998862	0.997628	NA	0.663903	NA	0.683558
ADP-ribosylation6	Nontoxin	0.999278	0.999816	0.887342	0.878971	0.998862	0.997628	NA	0.999214	0.935461	0.9605
ADPRibosylation-8B	Nontoxin	0.999278	0.999816	0.931558	0.928714	0.998862	0.997628	0.134311	0.283626	0.426054	0.530249
ADP-Ribosylation-GGA1-3	Nontoxin	0.999278	0.999816	0.933631	0.929568	0.998862	0.997628	0.946106	0.994354	0.979163	0.978748
ADPRibPyro	Nontoxin	0.931044	0.999816	0.948323	0.94955	0.998862	0.997628	0.997421	0.999214	0.967799	0.976887
ADT3	Nontoxin	0.999278	0.999816	0.978261	0.980293	0.998862	0.997628	0.970929	0.999214	0.936022	0.976887
AffCuUp2	Nontoxin	0.999278	0.999816	0.983072	0.982725	0.998862	0.997628	0.93675	0.999214	0.932749	0.975578
AFGFIB	Nontoxin	0.999278	0.999816	0.673897	0.702054	0.998862	0.997628	0.635371	0.828849	0.453082	0.699287
aftiphilin	Nontoxin	0.999278	0.999816	0.856398	0.872177	0.998862	0.997628	0.286131	0.659781	0.396664	0.66851
AGalAT7	Nontoxin	0.999278	0.999816	0.0291173	0.065702	0.998862	0.997628	0.725097	0.945989	0.397438	0.683558
AGR2	Nontoxin	0.999278	0.999816	0.417109	0.542667	0.998862	0.997628	0.708476	0.750035	0.541858	0.499086
AHA1	Nontoxin	0.999278	0.999816	0.590882	0.571739	0.998862	0.997628	0.284739	0.673482	0.162106	0.428961
AIDA	Nontoxin	0.999278	0.999816	0.755023	0.765235	0.998862	0.997628	0.0836255	0.248896	0.156402	0.344415
aKGDiO-ABH6	Nontoxin	0.606984	0.999816	0.0484693	0.0502721	0.998862	0.997628	0.613507	0.840701	0.118081	0.395085
AKinAnc10	Nontoxin	0.999278	0.999816	0.905305	0.902723	0.998862	0.997628	0.520994	0.803992	0.541353	0.760479
Akirin2	Nontoxin	0.999278	0.999816	0.913024	0.885361	0.998862	0.997628	0.576285	0.828849	0.560368	0.760479
AKT	Nontoxin	0.999278	0.999816	0.700742	0.716324	0.998862	0.997628	0.0614019	0.519961	0.057507	0.401656
AlcDe5III	Nontoxin	0.999278	0.999816	0.109077	0.174418	0.998862	0.997628	0.713113	0.90002	0.244109	0.59398
AldDeh16A1	Nontoxin	0.999278	0.999816	0.422961	0.44202	0.998862	0.997628	0.514216	0.828849	0.281011	0.612271
AldehydeDH2	Nontoxin	0.999278	0.999816	0.983072	0.982725	0.998862	0.997628	0.808083	0.947807	0.85843	0.938355
AldoKetoRed1B1	Nontoxin	0.999278	0.999816	0.182386	0.268275	0.998862	0.997628	0.970141	0.999214	0.798248	0.89044
AldolaseA	Nontoxin	0.999278	0.999816	0.983072	0.982649	0.998862	0.997628	0.00632799	0.240468	0.135614	0.602495
ALG13	Nontoxin	0.999278	0.999816	0.990029	0.993602	0.998862	0.997628	0.410534	0.729781	0.602787	0.834355
AllograftInflammatory1	Nontoxin	0.0955784	0.277649	0.0719906	0.0712544	0.998862	0.997628	NA	0.862807	0.304257	0.491804
AlphaActinin4	Nontoxin	0.999278	0.999816	0.577509	0.661247	0.998862	0.997628	0.991482	0.999214	0.872105	0.954309
AlphaCrystallinB	Nontoxin	0.999278	0.999816	0.895242	0.907771	0.998862	0.997628	0.991482	0.999214	0.942788	0.9605
AlphaEndosulfine	Nontoxin	0.999278	0.999816	0.990029	0.993602	0.998862	0.997628	0.968731	0.999214	0.949402	0.976887
AlphaEnolase	Nontoxin	0.999278	0.999816	0.598716	0.675026	0.998862	0.997628	0.0726272	0.538218	0.0549849	0.366333
AlphaGlobin	Nontoxin	0.999278	0.999816	0.276673	0.128639	0.998862	0.997628	0.988232	0.999214	0.852988	0.75935
Amidase-NIT2-2	Nontoxin	0.999278	0.999816	0.408854	0.401373	0.998862	0.997628	0.901216	0.994354	0.640962	0.834355
Aminoacyl-tRNASyn	Nontoxin	0.999278	0.999816	0.999437	0.996787	0.998862	0.997628	0.41082	0.828849	0.575764	0.864185
Aminotransferase	Nontoxin	0.848255	0.999816	0.0189879	0.0665629	0.998862	0.997628	0.838943	0.980609	0.502684	0.749831
Aminotransferase2-1	Nontoxin	0.217427	0.999816	0.999437	0.999835	0.998862	0.997628	0.172235	0.691576	0.42662	0.795426
AMN1	Nontoxin	0.0955784	0.999816	0.914428	0.928714	0.998862	0.997628	0.519131	0.803992	0.781259	0.869675
AMPKin-b1	Nontoxin	0.999278	0.999816	0.988148	0.982725	0.998862	0.997628	0.980146	0.999214	0.980546	0.978748
AMPKin-g1	Nontoxin	0.999278	0.999816	0.57594	0.553185	0.998862	0.997628	0.945076	0.999214	0.725305	0.869981
Anaphase11	Nontoxin	0.999278	0.999816	0.76563	0.742246	0.998862	0.997628	NA	0.999214	NA	0.959986
Anaphase13	Nontoxin	0.867028	0.999816	0.588358	0.430361	0.998862	0.997628	NA	0.939198	NA	0.976887
AndrogenInd1	Nontoxin	0.999278	0.999816	0.835392	0.805331	0.998862	0.997628	0.955788	0.994354	0.98371	0.999273
AngiogenesisInh-1-2	Nontoxin	0.999278	0.999816	0.255049	0.296325	0.998862	0.997628	0.0522178	0.486574	0.00577845	0.177526
AnionChan2	Nontoxin	0.999278	0.999816	0.633226	0.745613	0.998862	0.997628	0.968731	0.999214	0.90196	0.9605
Ankyrin13D	Nontoxin	0.999278	0.999816	0.889339	0.889046	0.998862	0.997628	0.695785	0.945989	0.638341	0.876172
Ankyrin39	Nontoxin	0.277515	0.999816	0.219964	0.233103	0.998862	0.997628	0.939269	0.999214	0.709699	0.911131
Ankyrin-46	Nontoxin	0.999278	0.999816	0.554815	0.625241	0.998862	0.997628	NA	0.659781	NA	0.453114
AnkyrinRepeat-10	Nontoxin	0.999278	0.999816	0.999437	0.99783	0.998862	0.997628	0.930334	0.991189	0.909725	0.954309
Ankyrin-SOCS6-1	Nontoxin	0.999278	0.999816	0.367694	0.327342	0.998862	0.997628	0.113197	0.315655	0.0434855	0.112235
ANM1	Nontoxin	0.999278	0.999816	0.646207	0.705429	0.998862	0.997628	0.980146	0.999214	0.864225	0.94976
AnnexinA1	Nontoxin	0.999278	0.999816	0.967341	0.977487	0.998862	0.997628	0.946811	0.999214	0.901358	0.962906
AnnexinA11	Nontoxin	0.930642	0.999816	0.367437	0.432393	0.998862	0.997628	0.786001	0.958658	0.499321	0.790694
AnnexinA2	Nontoxin	0.999278	0.999816	0.453086	0.563949	0.998862	0.997628	0.588803	0.828849	0.379792	0.637333
AnnexinA4-1	Nontoxin	0.999278	0.999816	0.0422462	0.065702	0.999979	0.997628	0.378115	0.691576	0.0326264	0.187356
AnnexinA5	Nontoxin	0.999278	0.999816	0.462296	0.586419	0.998862	0.997628	0.945076	0.999214	0.719727	0.886894
AnnexinA6	Nontoxin	0.999278	0.999816	0.990029	0.986669	0.998862	0.997628	0.652839	0.850643	0.737141	0.864905
AnnexinA7	Nontoxin	0.999278	0.999816	0.611069	0.678724	0.998862	0.997628	0.534604	0.828849	0.356565	0.683558
ANR46	Nontoxin	0.999278	0.999816	0.990029	0.993602	0.998862	0.997628	0.686522	0.889178	0.769493	0.908385
AntigenCD44	Nontoxin	0.999278	0.999816	0.55413	0.553963	0.998862	0.997628	NA	0.999852	0.78416	0.908385
AntizymeInh1	Nontoxin	0.999278	0.999816	0.199855	0.253802	0.998862	0.997628	0.105397	0.297886	0.0263399	0.100172
AP-1-2	Nontoxin	0.848255	0.999816	0.990029	0.993602	0.998862	0.997628	0.407792	0.625812	0.654064	0.770679
AP15B	Nontoxin	0.999278	0.999816	0.849319	0.837007	0.998862	0.997628	NA	0.932616	NA	0.841671
AP1-m2	Nontoxin	0.999278	0.999816	0.309799	0.328757	0.998862	0.997628	0.715915	0.878855	0.356565	0.638927
AP-1-mu1	Nontoxin	0.999278	0.999816	0.948323	0.947385	0.998862	0.997628	0.954516	0.995927	0.978535	0.976887
AP-1-s1A	Nontoxin	0.999278	0.999816	0.839312	0.839753	0.998862	0.997628	0.934237	0.994354	0.79827	0.910483
AP-1-s3	Nontoxin	0.999278	0.999816	0.918881	0.901179	0.998862	0.997628	0.944007	0.999214	0.854728	0.944435
AP-2-a1-1	Nontoxin	0.999278	0.999816	0.351989	0.390492	0.998862	0.997628	0.80643	0.958658	0.499321	0.774269
AP-2-a2	Nontoxin	0.999278	0.999816	0.997589	0.996787	0.998862	0.997628	0.934237	0.994354	0.916118	0.9605
AP-2-mu	Nontoxin	0.999278	0.999816	0.899561	0.929568	0.998862	0.997628	0.972945	0.999214	0.892834	0.9605
AP-2-sigma	Nontoxin	0.999278	0.999816	0.780272	0.779301	0.998862	0.997628	0.174325	0.663903	0.172901	0.55811
AP-3-mu1	Nontoxin	0.999278	0.999816	0.983072	0.982649	0.998862	0.997628	0.883817	0.963173	0.906179	0.954309
AP-3-s1	Nontoxin	0.999278	0.999816	0.373483	0.44202	0.998862	0.997628	0.761196	0.949775	0.478336	0.779555
AP4A	Nontoxin	0.999278	0.999816	0.199078	0.159105	0.998862	0.997628	0.00647159	0.0536006	0.000325001	0.00365301
AP5s1	Nontoxin	0.999278	0.999816	0.927546	0.916295	0.998862	0.997628	NA	0.999214	NA	0.981235
ApopInhib5	Nontoxin	0.999278	0.999816	0.641217	0.662663	0.998862	0.997628	0.933759	0.99741	0.720427	0.876172
ApoptosisInh-1	Nontoxin	0.999278	0.999816	0.260123	0.276225	0.998862	0.997628	0.114012	0.23158	0.0344162	0.0650808
Aquaporin1	Nontoxin	0.822701	0.999816	0.408854	0.447104	0.998862	0.997628	0.644529	0.925575	0.952446	0.981235
Aquaporin3	Nontoxin	0.999278	0.999816	0.00217064	0.00664312	0.998862	0.997628	0.928114	0.991189	0.607643	0.848762
Aquaporin5	Nontoxin	0.999278	0.999816	0.990029	0.985602	0.998862	0.997628	0.857188	0.992313	0.851281	0.94976
Aralar1	Nontoxin	0.999278	0.999816	0.990029	0.985602	0.998862	0.997628	0.0491158	0.504794	0.25562	0.702177
Arfaptin1	Nontoxin	0.999278	0.999816	0.81665	0.797886	0.998862	0.997628	0.972945	0.999214	0.846933	0.921778
Arfaptin2	Nontoxin	0.999278	0.999816	0.949358	0.965841	0.998862	0.997628	0.990173	0.999852	0.984155	0.986258
Arginyl-tRNASyn	Nontoxin	0.999278	0.999816	0.983072	0.982725	0.998862	0.997628	0.538198	0.828849	0.726971	0.864905
Armadillo1	Nontoxin	0.999278	0.999816	0.892502	0.876358	0.998862	0.997628	0.759482	0.878855	0.898398	0.939273
Armadillo6-2	Nontoxin	0.999278	0.999816	0.999437	0.997279	0.998862	0.997628	0.991482	0.999214	0.984155	0.981235
ArylacetamideDeacetylase	Nontoxin	0.999278	0.999816	0.000121586	0.00277472	0.998862	0.997628	0.957609	0.992331	0.864225	0.511699
ASF1	Nontoxin	0.999278	0.999816	0.90493	0.878446	0.998862	0.997628	0.690163	0.860739	0.650735	0.806147
AspAminoTrans1	Nontoxin	0.999278	0.999816	0.899503	0.893877	0.998862	0.997628	0.174325	0.691576	0.288274	0.695293
AspAminoTrans2	Nontoxin	0.999278	0.999816	0.938811	0.938737	0.998862	0.997628	0.864936	0.994354	0.811281	0.942479
Aspartyl-tRNASyn	Nontoxin	0.999278	0.999816	0.886828	0.889046	0.998862	0.997628	0.957609	0.996446	0.995442	0.996941
AspBetaHyd2	Nontoxin	0.999278	0.999816	0.793297	0.785831	0.998862	0.997628	0.652839	0.828849	0.548562	0.713674
AspDipeptidase	Nontoxin	0.999278	0.999816	0.0291173	0.0665629	0.998862	0.997628	0.346714	0.123157	0.000459837	0.00800391
AspSyn	Nontoxin	0.999278	0.999816	0.789047	0.809876	0.998862	0.997628	0.0704488	0.199479	0.266666	0.393054
AsptRNASyn	Nontoxin	0.999278	0.999816	0.978152	0.98181	0.998862	0.997628	0.469757	0.751106	0.709699	0.838639
ATOX1	Nontoxin	0.999278	0.999816	0.871393	0.860785	0.998862	0.997628	NA	0.962563	NA	0.879299
ATP23	Nontoxin	0.999278	0.999816	0.375215	0.321232	0.998862	0.997628	0.392627	0.690826	0.168452	0.305652
ATPaseAAA1	Nontoxin	0.999278	0.999816	0.56326	0.506876	0.998862	0.997628	0.666277	0.868035	0.439279	0.666822
ATPaseV1-G3	Nontoxin	0.999278	0.999816	0.854475	0.86265	0.998862	0.997628	0.13695	0.659781	0.226397	0.650018
ATPaseVI11B	Nontoxin	0.999278	0.999816	0.936676	0.932066	0.998862	0.997628	0.180583	0.474411	0.444099	0.665658
ATPBindCassetteF2	Nontoxin	0.999278	0.999816	0.978655	0.982649	0.998862	0.997628	0.996548	0.999214	0.983812	0.986197
ATPBindingD3	Nontoxin	0.999278	0.999816	0.780272	0.785831	0.998862	0.997628	0.520994	0.810302	0.452156	0.696182
ATPBindingE1	Nontoxin	0.999278	0.999816	0.57594	0.675788	0.998862	0.997628	0.231628	0.583507	0.156402	0.460811
ATPSyn-a	Nontoxin	0.999278	0.999816	0.963308	0.980293	0.998862	0.997628	0.440804	0.828849	0.656599	0.873202
ATPSyn-b1	Nontoxin	0.999278	0.999816	0.916148	0.934406	0.998862	0.997628	0.406589	0.812238	0.671651	0.876172
ATPSyn-b2	Nontoxin	0.999278	0.999816	0.978261	0.982649	0.998862	0.997628	0.420594	0.828849	0.645219	0.870055
ATPSynCoupling6	Nontoxin	0.999278	0.999816	0.90778	0.916295	0.998862	0.997628	0.734055	0.947807	0.885705	0.9605
ATPSyn-d	Nontoxin	0.848255	0.999816	0.45998	0.590492	0.998862	0.997628	0.916114	0.996446	0.893274	0.9605
ATPSyn-e	Nontoxin	0.999278	0.999816	0.905305	0.916295	0.998862	0.997628	0.942387	0.999214	0.984553	0.999273
ATPSyn-f	Nontoxin	0.930642	0.999816	0.732274	0.77965	0.998862	0.997628	0.652839	0.925575	0.911071	0.969087
ATPSyn-g	Nontoxin	0.822701	0.999816	0.282551	0.428517	0.998862	0.997628	0.944007	0.999214	0.82844	0.938355
ATPSynLipid-1	Nontoxin	0.880589	0.999816	0.789838	0.813779	0.998862	0.997628	0.576285	0.880062	0.87427	0.9605
ATPSynLipid-2	Nontoxin	0.999278	0.999816	0.647254	0.737695	0.998862	0.997628	0.251341	0.783956	0.800831	0.944435
ATPSynLipid-4	Nontoxin	0.999278	0.999816	0.637292	0.66264	0.998862	0.997628	0.000180739	0.00956452	0.000677282	0.039333
ATPSynO	Nontoxin	0.999278	0.999816	0.847258	0.876358	0.998862	0.997628	0.588803	0.892599	0.832691	0.950846
AuroraKin	Nontoxin	0.999278	0.999816	0.82785	0.797886	0.998862	0.997628	0.823132	0.955477	0.704732	0.864905
Autophagy101	Nontoxin	0.999278	0.999816	0.80743	0.805331	0.998862	0.997628	0.957609	0.995927	0.814551	0.915878
Autophagy13-2	Nontoxin	0.999278	0.999816	0.970767	0.972376	0.998862	0.997628	0.695785	0.862807	0.825247	0.907729
Autophagy5	Nontoxin	0.999278	0.999816	0.956347	0.948517	0.998862	0.997628	0.968731	0.999214	0.990003	0.999744
BACD3	Nontoxin	0.999278	0.999816	0.872415	0.861918	0.998862	0.997628	0.990173	0.999214	0.942788	0.962906
Band5	Nontoxin	0.999278	0.999816	0.615976	0.649631	0.998862	0.997628	0.480122	0.761352	0.303164	0.545114
BarrierAutointegration	Nontoxin	0.999278	0.999816	0.946325	0.947037	0.998862	0.997628	0.988232	0.999214	0.935461	0.9605
Basigin	Nontoxin	0.999278	0.999816	0.989075	0.985602	0.998862	0.997628	0.725097	0.90002	0.782407	0.883986
BAT1	Nontoxin	0.999278	0.999816	0.67255	0.708771	0.998862	0.997628	0.420594	0.828849	0.289726	0.695293
Battenin	Nontoxin	0.999278	0.999816	0.551298	0.559013	0.998862	0.997628	0.890521	0.994354	0.666799	0.854586
BaxInh1	Nontoxin	0.999278	0.999816	0.390666	0.511708	0.998862	0.997628	0.388652	0.810302	0.18466	0.530249
BCAminotransferase	Nontoxin	0.999278	0.999816	0.938811	0.933144	0.998862	0.997628	0.375004	0.663903	0.499321	0.706043
BCell31	Nontoxin	0.999278	0.999816	0.101526	0.185199	0.998862	0.997628	0.857188	0.958658	0.387134	0.702674
bcellLympLeuk10	Nontoxin	0.999278	0.999816	0.948323	0.947037	0.998862	0.997628	NA	0.949775	NA	0.905718
BCellRec29	Nontoxin	0.999278	0.999816	0.658739	0.66264	0.998862	0.997628	NA	0.828849	0.483286	0.660602
bcl2antiapop	Nontoxin	0.930642	0.999816	0.999437	0.999267	0.998862	0.997628	0.58258	0.830246	0.696035	0.867984
Bcms1	Nontoxin	0.999278	0.999816	0.772955	0.773214	0.998862	0.997628	0.989521	0.999214	0.911071	0.963816
BET1	Nontoxin	0.999278	0.999816	0.990029	0.993602	0.998862	0.997628	0.821644	0.932616	0.862635	0.922805
BetaCateninInt1	Nontoxin	0.999278	0.999816	0.940545	0.928714	0.998862	0.997628	NA	0.789204	NA	0.785968
BetaCentractin	Nontoxin	0.999278	0.999816	0.57594	0.60489	0.998862	0.999578	0.990173	0.999214	0.8698	0.952536
Bifunctional	Nontoxin	0.999278	0.999816	0.944748	0.947037	0.998862	0.997628	0.480122	0.768749	0.583163	0.77238
Biglycan	Nontoxin	0.999278	0.999816	0.104775	0.0797723	0.998862	0.997628	0.667494	0.850643	0.193097	0.446564
Biogenesis	Nontoxin	0.999278	0.999816	0.978261	0.965841	0.998862	0.997628	0.711154	0.939198	0.723013	0.893907
BiPGlyMutase	Nontoxin	0.999278	0.999816	0.297664	0.270661	0.998862	0.997628	NA	0.999214	0.649124	0.848594
BladderCancer	Nontoxin	0.999278	0.999816	0.983072	0.976777	0.998862	0.997628	NA	0.925575	NA	0.887979
BleomycinHydrolase	Nontoxin	0.999278	0.999816	0.0373968	0.0801396	0.998862	0.997628	0.890328	0.994354	0.548672	0.796479
boIA2	Nontoxin	0.999278	0.999816	0.481136	0.423564	0.998862	0.997628	NA	0.991189	0.635281	0.789536
BPNT1	Nontoxin	0.999278	0.999816	0.633023	0.675026	0.998862	0.997628	0.114012	0.659781	0.0670972	0.474043
BrainAngioInh1	Nontoxin	0.999278	0.999816	0.38722	0.39172	0.998862	0.997628	0.080165	0.469903	0.0177178	0.192382
BrainI3	Nontoxin	0.999278	0.999816	0.0373745	0.0442698	0.998862	0.997628	0.846704	0.878855	0.120854	0.446564
BRCA1-A-BRE	Nontoxin	0.832079	0.999816	0.543001	0.583477	0.998862	0.997628	0.846704	0.949775	0.543937	0.796479
BRCC36	Nontoxin	0.999278	0.999816	0.980437	0.979511	0.998862	0.997628	0.894872	0.994354	0.927177	0.968173
BRICK1	Nontoxin	0.999278	0.999816	0.889339	0.875795	0.998862	0.997628	0.745015	0.867312	0.690729	0.811679
BridgingIntegrator3	Nontoxin	0.999278	0.999816	0.653494	0.641687	0.998862	0.997628	0.674495	0.868035	0.484657	0.702674
BTBD6	Nontoxin	0.217427	0.999816	0.939201	0.933144	0.998862	0.997628	0.149496	0.668521	0.302214	0.702674
BTB-POZ	Nontoxin	0.999278	0.999816	0.813408	0.805331	0.0996942	0.0220025	0.480122	0.828849	0.446237	0.724131
BTG1	Nontoxin	0.999278	0.999816	0.999437	0.996787	0.998862	0.997628	0.980146	0.999214	0.9665	0.976887
BTG2	Nontoxin	0.999278	0.999816	0.867082	0.86265	0.998862	0.997628	NA	0.945989	NA	0.868456
BUD31	Nontoxin	0.999278	0.999816	0.849319	0.834501	0.998862	0.997628	0.538198	0.828849	0.477284	0.75935
bUDPNA2E	Nontoxin	0.999278	0.999816	0.999437	0.996787	0.998862	0.999413	0.763431	0.939198	0.823004	0.925472
Bystin	Nontoxin	0.999278	0.999816	0.983072	0.982649	0.998862	0.997628	0.890521	0.994354	0.920126	0.972502
BZW1	Nontoxin	0.999278	0.999816	0.686391	0.77965	0.998862	0.997628	0.85187	0.993646	0.689806	0.883986
C10orf35	Nontoxin	0.999278	0.999816	0.766706	0.773214	0.998862	0.997628	NA	0.113811	NA	0.255445
C11orf46	Nontoxin	0.908941	0.999816	0.983072	0.980293	0.998862	0.997628	0.253542	0.576373	0.437218	0.713674
C11orf54	Nontoxin	0.999278	0.999816	0.965148	0.966284	0.998862	0.997628	0.846704	0.98657	0.906224	0.963816
C11orf67	Nontoxin	0.930642	0.999816	0.43744	0.423564	0.998862	0.997628	0.988412	0.999214	0.693727	0.864905
C11orf73	Nontoxin	0.999278	0.999816	0.983072	0.982649	0.998862	0.997628	0.715915	0.941018	0.758196	0.917943
C12orf23	Nontoxin	0.999278	0.999816	0.983072	0.982649	0.998862	0.997628	NA	0.99741	0.90594	0.9605
C13orf33	Nontoxin	0.999278	0.999816	0.73313	0.764361	0.998862	0.997628	0.541806	0.812238	0.437218	0.695293
C14orf166	Nontoxin	0.999278	0.999816	0.15002	0.215973	0.998862	0.997628	0.822834	0.949775	0.370233	0.696182
C15orf40	Nontoxin	0.999278	0.999816	0.937813	0.929568	0.998862	0.997628	0.991482	0.999214	0.955029	0.972502
C15orf57	Nontoxin	0.999278	0.999816	0.712331	0.678628	0.998862	0.997628	NA	0.828849	NA	0.679763
C16orf48	Nontoxin	0.832079	0.999816	0.030023	0.0323065	0.998862	0.997628	0.466767	0.828849	0.126921	0.352935
C16orf80	Nontoxin	0.999278	0.999816	0.33825	0.417708	0.998862	0.997628	0.846642	0.949775	0.454941	0.74564
C16orf87	Nontoxin	0.999278	0.999816	0.748626	0.755416	0.998862	0.997628	0.555167	0.848756	0.89183	0.9605
C17orf37	Nontoxin	0.999278	0.999816	0.699009	0.678724	0.998862	0.997628	0.35702	0.654584	0.262262	0.4596
C18orf19	Nontoxin	0.999278	0.999816	0.759576	0.73733	0.998862	0.997628	0.968731	0.996446	0.80314	0.879299
C18orf32	Nontoxin	0.930642	0.999816	0.206041	0.147988	0.998862	0.997628	0.801461	0.925575	0.389022	0.602718
C1GALT1	Nontoxin	0.999278	0.999816	0.857746	0.858488	0.998862	0.997628	0.957609	0.996446	0.983812	0.999744
C1orf123	Nontoxin	0.999278	0.999816	0.849319	0.837007	0.998862	0.997628	0.758054	0.871563	0.666799	0.796479
C1orf31	Nontoxin	0.999278	0.999816	0.813408	0.773214	0.998862	0.997628	NA	0.871563	NA	0.966572
C1orf43-2	Nontoxin	0.999278	0.999816	0.847258	0.831894	0.998862	0.997628	0.944007	0.994354	0.995442	0.998986
C20orf11	Nontoxin	0.999278	0.999816	0.893797	0.875795	0.998862	0.997628	0.813241	0.954028	0.730801	0.879299
C20orf24	Nontoxin	0.999278	0.999816	0.76563	0.765235	0.998862	0.997628	0.734055	0.878855	0.581577	0.770679
C20orf30	Nontoxin	0.999278	0.999816	0.9019	0.897883	0.998862	0.997628	NA	0.949775	0.786508	0.880187
C20orf43	Nontoxin	0.999278	0.999816	0.408854	0.507497	0.998862	0.997628	0.420083	0.761352	0.171028	0.491804
C21orf59	Nontoxin	0.999278	0.999816	0.956347	0.956653	0.998862	0.997628	0.991482	0.999214	0.972083	0.976887
C22orf25	Nontoxin	0.999278	0.999816	0.637292	0.635325	0.998862	0.997628	0.980146	0.999214	0.854728	0.935072
C22orf28	Nontoxin	0.999278	0.999816	0.851168	0.885361	0.998862	0.997628	0.991482	0.999214	0.92585	0.963816
C22orf32	Nontoxin	0.999278	0.999816	0.80743	0.81515	0.998862	0.997628	0.864936	0.994354	0.995823	0.999501
C2orf64	Nontoxin	0.999278	0.999816	0.810291	0.773214	0.998862	0.997628	NA	0.947807	NA	0.838639
C2orf68	Nontoxin	0.999278	0.999816	0.62413	0.60489	0.998862	0.997628	NA	0.764462	0.425568	0.511699
C3HC4ZF	Nontoxin	0.999278	0.999816	0.656418	0.706225	0.998862	0.997628	0.593164	0.828849	0.424157	0.70014
C3orf18	Nontoxin	0.671644	0.999816	0.955134	0.947037	0.998862	0.997628	NA	0.828849	NA	0.917267
C3orf19-2	Nontoxin	0.999278	0.999816	0.789047	0.797886	0.998862	0.997628	0.985282	0.999214	0.835831	0.928866
C3orf26	Nontoxin	0.999278	0.999816	0.999437	0.997311	0.998862	0.997628	0.991482	0.999214	0.984155	0.981965
C3orf37	Nontoxin	0.562935	0.999816	0.395501	0.355715	0.998862	0.997628	0.997421	0.999214	0.71864	0.869981
C3PAT4	Nontoxin	0.999278	0.999816	0.872415	0.885361	0.998862	0.997628	0.980146	0.999214	0.949402	0.975578
C4orf29	Nontoxin	0.999278	0.999816	0.892502	0.86265	0.998862	0.997628	0.726757	0.918985	0.672672	0.84469
C4orf34	Nontoxin	0.999278	0.999816	0.990029	0.985602	0.998862	0.997628	0.945076	0.999214	0.906838	0.965305
C4orf43	Nontoxin	0.999278	0.999816	0.899561	0.893877	0.998862	0.997628	0.238914	0.33727	0.425568	0.517777
C4orf52	Nontoxin	0.999278	0.999816	0.983072	0.980293	0.998862	0.997628	NA	0.980609	NA	0.9605
C5orf43	Nontoxin	0.999278	0.999816	0.938811	0.916295	0.998862	0.997628	NA	0.980609	NA	0.966216
C5orf44	Nontoxin	0.999278	0.999816	0.978261	0.961234	0.998862	0.997628	0.725066	0.926048	0.737141	0.876561
C5orf51	Nontoxin	0.999278	0.999816	0.762917	0.768055	0.998862	0.997628	0.999075	0.999214	0.866105	0.938355
C6orf106	Nontoxin	0.999278	0.999816	0.983072	0.982725	0.998862	0.997628	0.846704	0.949775	0.88888	0.942479
C6orf115	Nontoxin	0.896774	0.999816	0.793297	0.786618	0.998862	0.997628	NA	0.949775	NA	0.970684
C6orf120	Nontoxin	0.999278	0.999816	0.855895	0.839753	0.998862	0.997628	NA	0.999214	0.886478	0.937291
C6orf125	Nontoxin	0.999278	0.999816	0.999437	0.996787	0.998862	0.997628	0.988232	0.999214	0.982433	0.981235
C6orf35	Nontoxin	0.929572	0.999816	0.522046	0.461011	0.998862	0.997628	0.980146	0.999214	0.713285	0.864905
C6orf62	Nontoxin	0.999278	0.999816	0.731834	0.745613	0.998862	0.997628	0.849952	0.99138	0.670944	0.868456
C7orf26	Nontoxin	0.999278	0.999816	0.528513	0.553963	0.998862	0.997628	0.941613	0.994354	0.640962	0.838639
C7orf42	Nontoxin	0.999278	0.999816	0.831464	0.836079	0.998862	0.997628	0.395611	0.71347	0.401453	0.683558
C7orf55	Nontoxin	0.999278	0.999816	0.793297	0.813701	0.998862	0.997628	0.955788	0.995927	0.804196	0.917686
C7orf59	Nontoxin	0.999278	0.999816	0.57594	0.625241	0.998862	0.997628	0.957609	0.996446	0.683892	0.864905
C8orf59	Nontoxin	0.999278	0.999816	0.983072	0.981381	0.998862	0.997628	0.678057	0.828849	0.725305	0.848594
C9orf46	Nontoxin	0.999278	0.999816	0.983739	0.982725	0.998862	0.997628	NA	0.99741	NA	0.973359
Cab45	Nontoxin	0.999278	0.999816	0.783539	0.857762	0.998862	0.997628	0.895983	0.996446	0.767956	0.928866
CaBinding39	Nontoxin	0.999278	0.999816	0.661843	0.699159	0.998862	0.997628	0.307094	0.783956	0.20787	0.613007
CaBinding-p22	Nontoxin	0.999278	0.999816	0.983072	0.980293	0.998862	0.997628	0.744007	0.939198	0.768394	0.908385
CaChannel1	Nontoxin	0.999278	0.999816	0.577509	0.612121	0.998862	0.997628	0.962627	0.999214	0.854728	0.942333
CaIntBind1	Nontoxin	0.999278	0.999816	0.45998	0.590492	0.998862	0.997628	0.952491	0.996446	0.650735	0.864905
CalbindinD28K	Nontoxin	0.999278	0.999816	0.308795	0.0453099	0.998862	0.997628	0.859399	0.838936	0.610751	0.354221
Calcin	Nontoxin	0.999278	0.999816	0.0274823	0.0721958	0.998862	0.997628	0.991482	0.999214	0.548562	0.760479
Calcineurin-B1	Nontoxin	0.999278	0.999816	0.493338	0.468538	0.998862	0.997628	0.121437	0.496338	0.0495841	0.243803
Calcyphosine	Nontoxin	0.999278	0.999816	0.899503	0.89672	0.998862	0.997628	NA	0.999214	NA	0.954309
Calglandulin	Nontoxin	0.999278	0.999816	0.918881	0.869712	0.998862	0.997628	0.690484	0.828849	0.981347	0.774269
calmegin	Nontoxin	0.999278	0.999816	0.292777	0.0225453	0.998862	0.997628	0.805773	0.0338085	0.498329	1.82553e-05
Calmod	Nontoxin	0.999278	0.999816	0.948323	0.916295	0.998862	0.997628	0.600642	0.812238	0.971964	0.774269
Calmodulin-1	Nontoxin	0.999278	0.999816	0.990029	0.993602	0.998862	0.997628	0.991482	0.999852	0.999524	0.996941
Calmodulin-2	Nontoxin	0.999278	0.999816	0.983072	0.982649	0.998862	0.997628	0.121437	0.659781	0.358676	0.73307
Calmodulin-3	Nontoxin	0.999278	0.999816	0.745729	0.759755	0.998862	0.997628	0.725097	0.945989	0.566528	0.838639
CalmodulinKin1	Nontoxin	0.999278	0.999816	0.789838	0.831085	0.998862	0.997628	0.519637	0.828849	0.477284	0.751195
Calpain1-1	Nontoxin	0.999278	0.999816	0.849319	0.857552	0.998862	0.997628	0.135387	0.400623	0.288274	0.511699
Calpain1-2	Nontoxin	0.999278	0.999816	0.840795	0.841853	0.998862	0.997628	0.93675	0.994354	0.997993	0.996941
Calponin2	Nontoxin	0.999278	0.999816	0.521876	0.447936	0.998862	0.997628	0.972945	0.999214	0.823004	0.92128
Calponin3	Nontoxin	0.999278	0.999816	0.182478	0.206985	0.998862	0.997628	0.000117619	0.0485146	4.31489e-07	0.00365301
Calumenin	Nontoxin	0.999278	0.999816	0.938811	0.940658	0.998862	0.997628	0.933759	0.994354	0.852988	0.935072
cAMPKin	Nontoxin	0.999278	0.999816	0.921385	0.93041	0.998862	0.997628	0.957609	0.999214	0.883536	0.9605
cAMPKin-b	Nontoxin	0.999278	0.999816	0.899503	0.886531	0.998862	0.997628	0.695785	0.834233	0.656599	0.796479
cAMPKinIa	Nontoxin	0.999278	0.999816	0.966291	0.964261	0.998862	0.997628	0.322028	0.625812	0.502684	0.706043
cAMPKinII	Nontoxin	0.999278	0.999816	0.662745	0.688828	0.998862	0.997628	0.541806	0.848756	0.401101	0.702674
cAMPRegPP19	Nontoxin	0.999278	0.999816	0.985909	0.982725	0.998862	0.997628	NA	0.999852	NA	0.996941
cAMPResp3	Nontoxin	0.999278	0.999816	0.967341	0.964261	0.998862	0.997628	0.233433	0.504794	0.478336	0.683558
Canopy2	Nontoxin	0.999278	0.999816	0.780272	0.765235	0.998862	0.997628	0.55206	0.828849	0.454941	0.706043
Capping-b	Nontoxin	0.999278	0.999816	0.983072	0.982725	0.998862	0.997628	0.898124	0.99173	0.911071	0.9605
CarbEzrin	Nontoxin	0.999278	0.999816	0.847409	0.858488	0.998862	0.997628	0.864916	0.958596	0.737141	0.876172
CarbinolamineDH2	Nontoxin	0.999278	0.999816	0.133867	0.0374722	0.998862	0.997628	NA	0.800506	NA	0.271238
CarbonylReductase4	Nontoxin	0.717936	0.999816	0.3925	0.345328	0.998862	0.997628	0.874137	0.958596	0.516426	0.744778
CarbReductase1	Nontoxin	0.999278	0.999816	0.944748	0.949709	0.998862	0.997628	0.711896	0.945989	0.849993	0.952536
CaRegHSP1	Nontoxin	0.999278	0.999816	0.847258	0.834368	0.998862	0.997628	NA	0.949775	NA	0.981235
CarnOAcet	Nontoxin	0.999278	0.999816	0.00951661	0.0167799	0.998862	0.997628	0.0681091	0.205658	0.000285939	0.00608087
Carrier2	Nontoxin	0.949579	0.999816	0.522046	0.553963	0.998862	0.997628	0.980146	0.999214	0.886478	0.957533
Carrier30-4	Nontoxin	0.999278	0.999816	0.976097	0.972376	0.998862	0.997628	0.95328	0.99459	0.958462	0.975578
CaseinKin1a	Nontoxin	0.999278	0.999816	0.956347	0.953319	0.998862	0.997628	0.990173	0.999852	0.945027	0.981235
CaseinKinIIa	Nontoxin	0.999278	0.999816	0.836778	0.834847	0.998862	0.997628	0.819402	0.983402	0.683922	0.881568
CaseinKinII-a	Nontoxin	0.970272	0.999816	0.931951	0.928714	0.998862	0.997628	0.0522178	0.123379	0.356565	0.4596
CasKin2b	Nontoxin	0.999278	0.999816	0.771793	0.788757	0.998862	0.999578	0.989521	0.999852	0.892834	0.955814
Caspase10	Nontoxin	0.999278	0.999816	0.854475	0.843229	0.998862	0.997628	0.972945	0.999214	0.872105	0.952536
CASP-b	Nontoxin	0.999278	0.999816	0.591946	0.632267	0.998862	0.997628	0.0407859	0.162074	0.0498561	0.178194
Catalase	Nontoxin	0.999278	0.999816	0.718574	0.745613	0.998862	0.997628	0.988232	0.999214	0.814551	0.925472
Catenin-a1	Nontoxin	0.999278	0.999816	0.719789	0.765235	0.998862	0.997628	0.999075	0.999214	0.886478	0.9605
Catenin-b1-1	Nontoxin	0.999278	0.999816	0.681603	0.764361	0.998862	0.997628	0.541806	0.868035	0.430633	0.760479
CathepsinB	Nontoxin	0.999278	0.999816	0.872981	0.916295	0.998862	0.997628	0.982804	0.999214	0.96782	0.976887
CathepsinD	Nontoxin	0.987382	0.999816	0.634357	0.703169	0.998862	0.997628	0.846642	0.992331	0.974516	0.981235
CathepsinZ	Nontoxin	0.999278	0.999816	0.940125	0.946574	0.998862	0.997628	0.980077	0.999214	0.995823	0.996941
CATL1	Nontoxin	0.999278	0.999816	0.55413	0.66264	0.998862	0.997628	0.502753	0.850643	0.325073	0.705235
CaUptake-1	Nontoxin	0.999278	0.999816	0.899561	0.893877	0.998862	0.997659	0.684619	0.838936	0.649149	0.80073
Caveolin1	Nontoxin	0.999278	0.999816	0.686805	0.706225	0.998862	0.997628	NA	0.991189	0.696183	0.854586
Caveolin2	Nontoxin	0.999278	0.999816	0.712331	0.713468	0.998862	0.997628	NA	0.994354	0.949763	0.976887
CCAATD	Nontoxin	0.999278	0.999816	0.744144	0.773214	0.998862	0.997628	0.895109	0.991189	0.719727	0.870935
Ccd115	Nontoxin	0.810654	0.999816	0.471254	0.419193	0.998862	0.997628	0.985326	0.999214	0.709699	0.864905
ccd149	Nontoxin	0.999278	0.999816	0.780272	0.797886	0.998862	0.997628	0.899192	0.986342	0.999121	0.99441
CCD25	Nontoxin	0.999278	0.999816	0.990029	0.982725	0.998862	0.997628	NA	0.898068	0.856588	0.917943
CCD58	Nontoxin	0.999278	0.999816	0.547463	0.509578	0.998862	0.997628	0.786001	0.917063	0.499321	0.702674
CCDC120	Nontoxin	0.832079	0.999816	0.408854	0.418897	0.998862	0.997628	0.991482	0.999852	0.748435	0.886429
CCDC124	Nontoxin	0.999278	0.999816	0.534816	0.505308	0.998862	0.997628	0.480122	0.673482	0.263655	0.393054
CCDC126	Nontoxin	0.999278	0.999816	0.939201	0.928714	0.998862	0.997628	NA	0.792636	NA	0.770679
CCDC130	Nontoxin	0.999278	0.999816	0.791677	0.765235	0.998862	0.997628	0.739521	0.926048	0.614212	0.796479
CCDC134	Nontoxin	0.999278	0.999816	0.978261	0.964261	0.999979	0.997659	0.809738	0.949775	0.800113	0.913743
CCDC75	Nontoxin	0.999278	0.999816	0.913024	0.893877	0.998862	0.997628	0.409133	0.783956	0.447219	0.744013
CCDC-94	Nontoxin	0.999278	0.999816	0.887342	0.87264	0.998862	0.997628	0.763431	0.878294	0.899786	0.94039
CCHCCH2	Nontoxin	0.841462	0.999816	0.606938	0.692036	0.998862	0.997628	0.59603	0.898038	0.943228	0.976887
CCHCCHD7	Nontoxin	0.999278	0.999816	0.856398	0.837145	0.998862	0.997628	NA	0.999214	NA	0.938355
CCHCCHDC3	Nontoxin	0.709071	0.999816	0.182386	0.202148	0.998862	0.997628	0.899192	0.996446	0.751439	0.917943
CCHL	Nontoxin	0.999278	0.999816	0.497491	0.558417	0.998862	0.997628	0.761225	0.958658	0.947943	0.976887
CD033	Nontoxin	0.999278	0.999816	0.875377	0.86265	0.998862	0.997628	0.939269	0.991189	0.986103	0.981235
CD151Antigen	Nontoxin	0.999278	0.999816	0.938729	0.928714	0.998862	0.997628	0.547745	0.844244	0.56502	0.826729
CD2AntCytTail2	Nontoxin	0.999278	0.999816	0.851168	0.867301	0.747453	0.997628	0.809418	0.980609	0.948489	0.981235
CD2Assoc	Nontoxin	0.999278	0.999816	0.983072	0.980739	0.998862	0.997628	0.375333	0.681219	0.548562	0.75935
CD3-g	Nontoxin	0.999278	0.999816	0.641217	0.651422	0.998862	0.997628	NA	0.538276	NA	0.381783
CD63	Nontoxin	0.999278	0.999816	0.932123	0.958785	0.998862	0.997628	0.969849	0.999214	0.906179	0.9605
CD81	Nontoxin	0.999278	0.999816	0.292777	0.270768	0.998862	0.997628	0.115576	0.469903	0.0292174	0.162339
CD82	Nontoxin	0.999278	0.999816	0.392991	0.511708	0.998862	0.997628	0.781783	0.952342	0.52208	0.796479
CD9	Nontoxin	0.999278	0.999816	0.940567	0.948544	0.998862	0.997628	0.957609	0.999214	0.89183	0.963816
CDC26	Nontoxin	0.999278	0.999816	0.0786142	0.0183209	0.998862	0.997628	NA	0.828849	NA	0.327337
CDC28Kinase-1B	Nontoxin	0.999278	0.999816	0.97383	0.94955	0.998862	0.997628	NA	0.990212	NA	0.928866
CDC42	Nontoxin	0.999278	0.999816	0.918881	0.926973	0.998862	0.997628	0.95328	0.999214	0.87427	0.9605
CDC42-1	Nontoxin	0.999278	0.999816	0.872415	0.852115	0.998862	0.997628	NA	0.828849	NA	0.908385
CDC5	Nontoxin	0.999278	0.999816	0.827025	0.84034	0.998862	0.997628	0.962627	0.999214	0.823004	0.928866
CDGSH2	Nontoxin	0.999278	0.999816	0.938811	0.93041	0.998862	0.997628	0.480122	0.663903	0.566528	0.706043
CDK16	Nontoxin	0.999278	0.999816	0.990029	0.986515	0.998862	0.997628	0.999912	0.999214	0.98631	0.999273
CDK5-1-1	Nontoxin	0.999278	0.999816	0.983072	0.982649	0.998862	0.997628	0.846642	0.949775	0.890602	0.94976
CDK5-3	Nontoxin	0.930642	0.999816	0.577509	0.651305	0.998862	0.997628	0.809418	0.969849	0.603748	0.848594
Cdk7	Nontoxin	0.999278	0.999816	0.988148	0.983379	0.998862	0.997628	NA	0.825574	0.722781	0.864905
CDKMAT1	Nontoxin	0.999278	0.999816	0.980437	0.980334	0.998862	0.997628	0.883817	0.994354	0.911071	0.963816
CDPglyceroltrans	Nontoxin	0.999278	0.999816	0.983072	0.982725	0.998862	0.997628	NA	0.999852	NA	0.996941
CDPSOPT	Nontoxin	0.999278	0.999816	0.633023	0.601744	0.998862	0.997628	NA	0.550134	0.241511	0.354221
CellCyc50A	Nontoxin	0.930642	0.999816	0.982834	0.979511	0.998862	0.997628	0.857188	0.992331	0.830659	0.940967
CellDeath10	Nontoxin	0.999278	0.999816	0.857746	0.86265	0.998862	0.997628	0.891668	0.995636	0.781259	0.922416
CellDeath4-1	Nontoxin	0.999278	0.999816	0.000125843	0.00387585	0.998862	0.997628	0.103996	0.290276	0.000247319	0.00657195
CellDeath5	Nontoxin	0.999278	0.999816	0.534816	0.507666	0.998862	0.997628	0.713113	0.868035	0.447599	0.66851
CellDeath6	Nontoxin	0.999278	0.999816	0.956347	0.949709	0.998862	0.997628	NA	0.850643	0.722781	0.847884
CellDiffRCD1	Nontoxin	0.999278	0.999816	0.732274	0.741435	0.998862	0.997628	0.35702	0.550134	0.323569	0.461079
CellDivCycle123	Nontoxin	0.999278	0.999816	0.76563	0.792341	0.998862	0.997628	0.975907	0.999214	0.818297	0.925472
CellGrowthNucleolar	Nontoxin	0.999278	0.999816	0.906325	0.916295	0.998862	0.997628	0.763431	0.949775	0.904627	0.963816
Centrin2	Nontoxin	0.999278	0.999816	0.772388	0.765235	0.998862	0.997628	0.576285	0.783956	0.478336	0.665658
Centrin-3	Nontoxin	0.999278	0.999816	0.554287	0.451444	0.998862	0.997628	NA	0.999214	NA	0.864905
CerSynth2	Nontoxin	0.999278	0.999816	0.983072	0.982725	0.998862	0.997628	0.944007	0.994354	0.898398	0.955853
C-ets-2	Nontoxin	0.999278	0.999816	0.988148	0.982725	0.998862	0.997628	0.968731	0.999214	0.935461	0.9605
ChargedMultivesicular5	Nontoxin	0.999278	0.999816	0.980437	0.980293	0.998862	0.997628	0.991482	0.999214	0.979163	0.978748
CHID1	Nontoxin	0.738986	0.999816	0.813408	0.80333	0.998862	0.997628	0.921618	0.996446	0.981347	0.986258
CholineTransporter4	Nontoxin	0.999278	0.999816	0.802048	0.710415	0.998862	0.997628	0.962627	0.994354	0.823004	0.868456
CholTran2	Nontoxin	0.999278	0.999816	0.713642	0.719891	0.998862	0.997628	0.678057	0.850643	0.495798	0.724131
Chondroitin2	Nontoxin	0.999278	0.999816	0.847258	0.834368	0.998862	0.997628	0.494925	0.828849	0.454941	0.751195
CHP1	Nontoxin	0.999278	0.999816	0.793297	0.77965	0.998862	0.997628	0.0700728	0.296221	0.109758	0.352935
ChromatinMod1A	Nontoxin	0.999278	0.999816	0.983072	0.982725	0.998862	0.997628	0.930334	0.981658	0.890178	0.938355
Chromobox3-1	Nontoxin	0.999278	0.999816	0.853371	0.86265	0.998862	0.997628	0.711154	0.941018	0.90594	0.965161
Chromobox5	Nontoxin	0.999278	0.999816	0.671127	0.64589	0.998862	0.997628	NA	0.862807	NA	0.695293
CIAO1	Nontoxin	0.999278	0.999816	0.793297	0.785613	0.998862	0.997628	0.603192	0.85772	0.50666	0.760479
CIKS	Nontoxin	0.999278	0.999816	0.726542	0.745613	0.998862	0.997628	0.86821	0.958658	0.670944	0.848762
CitrateSyn	Nontoxin	0.999278	0.999816	0.76563	0.802237	0.998862	0.997628	0.919841	0.999214	0.755621	0.924832
CJMB042m14	Nontoxin	0.999278	0.999816	0.847258	0.889043	0.998862	0.997628	0.957609	0.999214	0.856182	0.960412
CKIIa	Nontoxin	0.999278	0.999816	0.899503	0.916295	0.998862	0.997628	0.656187	0.930282	0.839425	0.952536
ClassE40	Nontoxin	0.999278	0.999816	0.983072	0.982649	0.998862	0.997628	0.972945	0.999214	0.976533	0.976887
ClathrinAssembly1	Nontoxin	0.999278	0.999816	0.875055	0.882987	0.998862	0.997628	0.957609	0.999214	0.854728	0.954309
ClathrinInt1	Nontoxin	0.999278	0.999816	0.983072	0.982649	0.998862	0.997628	0.370768	0.673482	0.548562	0.760479
Claud1	Nontoxin	0.848255	0.999816	0.732274	0.713468	0.998862	0.997628	0.883018	0.99173	0.980048	0.981235
Claud12	Nontoxin	0.999278	0.999816	0.939201	0.928714	0.998862	0.997628	NA	0.91746	NA	0.866406
Claudin15	Nontoxin	0.999278	0.999816	0.635639	0.69483	0.998862	0.997628	0.999912	0.999214	0.879419	0.952647
Claudin4-1	Nontoxin	0.999278	0.999816	0.983072	0.982649	0.998862	0.997628	NA	0.898038	0.782424	0.876172
Claudin7	Nontoxin	0.999278	0.999816	0.956347	0.949709	0.998862	0.997628	0.737346	0.947807	0.739348	0.908385
Cleavage3	Nontoxin	0.999278	0.999816	0.700742	0.74088	0.998862	0.997628	0.153769	0.469903	0.167374	0.438796
Cleavage4	Nontoxin	0.999278	0.999816	0.889339	0.87748	0.998862	0.997628	0.784123	0.898068	0.722781	0.848594
Cleavage5	Nontoxin	0.999278	0.999816	0.941939	0.929568	0.998862	0.997628	0.233433	0.51544	0.395256	0.665658
CleftTm1	Nontoxin	0.999278	0.999816	0.652695	0.699013	0.998862	0.997628	0.739741	0.949775	0.55558	0.826729
CLIC-1	Nontoxin	0.999278	0.999816	0.29057	0.303514	0.998862	0.997628	0.525159	0.838936	0.241511	0.545114
ClICP1	Nontoxin	0.999278	0.999816	0.963308	0.968561	0.998862	0.997628	0.695785	0.945989	0.709699	0.91256
Clp1	Nontoxin	0.999278	0.999816	0.973488	0.964261	0.998862	0.997628	0.842617	0.958658	0.819868	0.922416
clpX	Nontoxin	0.999278	0.999816	0.956347	0.977234	0.998862	0.997628	0.991482	0.999214	0.978805	0.981235
CMB4c	Nontoxin	0.999278	0.999816	0.999437	0.996787	0.998862	0.997628	0.809418	0.930282	0.854728	0.921778
CMBP7	Nontoxin	0.999278	0.999816	0.939201	0.93041	0.998862	0.997628	0.801461	0.949775	0.767956	0.908385
CMVB-2a	Nontoxin	0.717936	0.999816	0.765701	0.765235	0.998862	0.997628	0.996278	0.999214	0.88888	0.9605
c-Myc	Nontoxin	0.999278	0.999816	0.0192264	0.0168689	0.998862	0.997628	0.957609	0.99741	0.313679	0.702177
CNOT8	Nontoxin	0.999278	0.999816	0.856398	0.875795	0.998862	0.997628	0.999075	0.999214	0.911071	0.9605
CNPPD1	Nontoxin	0.999278	0.999816	0.813408	0.808443	0.998862	0.997628	0.7547	0.921808	0.640962	0.825734
Coatomer-b	Nontoxin	0.999278	0.999816	0.233223	0.403108	0.998862	0.997628	0.968731	0.999214	0.738329	0.879299
Coatomer-bp	Nontoxin	0.999278	0.999816	0.658739	0.750577	0.998862	0.997628	0.935793	0.994354	0.98096	0.996941
Coatomer-d	Nontoxin	0.999278	0.999816	0.720392	0.77965	0.998862	0.997628	0.972945	0.999214	0.946291	0.976887
Coatomer-e	Nontoxin	0.999278	0.999816	0.0221492	0.0687224	0.998862	0.997628	0.574765	0.868035	0.241511	0.517777
Coatomer-g	Nontoxin	0.999278	0.999816	0.721372	0.765235	0.999979	0.997628	0.864936	0.962563	0.98631	0.986258
Coatomer-z1	Nontoxin	0.999278	0.999816	0.20148	0.323445	0.998862	0.997628	0.562391	0.868035	0.281011	0.646887
Coatomer-z2	Nontoxin	0.931044	0.999816	0.899503	0.901179	0.998862	0.997628	0.972945	0.999214	0.98371	0.999744
CoenzymeAligase	Nontoxin	0.848255	0.999816	0.983072	0.980293	0.998862	0.997628	0.119327	0.272275	0.454941	0.602718
CoenzymeQBinding-COQ10-B	Nontoxin	0.999278	0.999816	0.956347	0.941943	0.998862	0.997628	0.299092	0.659781	0.425568	0.702674
Cofilin2	Nontoxin	0.999278	0.99984	0.977658	0.97798	0.998862	0.997628	0.690484	0.945989	0.712229	0.914718
ColdShockE1	Nontoxin	0.999278	0.999816	0.641217	0.745613	0.998862	0.997628	0.470292	0.798931	0.373746	0.670813
Collagen4-3aBinding	Nontoxin	0.999278	0.999816	0.983072	0.982649	0.998862	0.997628	0.715915	0.949775	0.739348	0.917943
COMM2	Nontoxin	0.999278	0.999816	0.732274	0.717191	0.998862	0.997628	NA	0.830246	NA	0.702674
COMM3-2-2	Nontoxin	0.848255	0.999816	0.354113	0.308301	0.998862	0.997628	0.715915	0.926048	0.443954	0.688385
COMM-4-1	Nontoxin	0.999278	0.999816	0.0291173	0.0192757	0.998862	0.997628	0.991482	0.999214	0.42662	0.760479
COMM7	Nontoxin	0.999278	0.999816	0.588358	0.567899	0.998862	0.997628	0.967743	0.999214	0.854728	0.938355
COMM-8	Nontoxin	0.929572	0.999816	0.528513	0.506876	0.998862	0.997628	0.59603	0.85614	0.980546	0.996941
COMM9	Nontoxin	0.999278	0.999816	0.983072	0.977704	0.998862	0.997628	0.821644	0.958658	0.814551	0.928783
ConsPlaMem	Nontoxin	0.999278	0.999816	0.641217	0.623973	0.998862	0.997628	NA	0.999214	NA	0.879299
COP9	Nontoxin	0.999278	0.999816	0.932551	0.93041	0.998862	0.997628	0.720848	0.949775	0.690729	0.908385
COP9-2	Nontoxin	0.999278	0.999816	0.634357	0.675788	0.998862	0.997628	0.519637	0.810302	0.378418	0.632911
COP9-4	Nontoxin	0.999278	0.999816	0.732274	0.745613	0.998862	0.997628	0.35702	0.783956	0.244109	0.659622
COP9-7a	Nontoxin	0.999278	0.999816	0.633023	0.623973	0.998862	0.997628	0.562619	0.828849	0.389022	0.66851
COP9Signalsome-5	Nontoxin	0.999278	0.999816	0.815777	0.819351	0.998862	0.997628	0.923121	0.991189	0.781259	0.886894
Copine1	Nontoxin	0.999278	0.999816	0.782429	0.797886	0.998862	0.997628	0.541806	0.828722	0.450127	0.706043
Copine2	Nontoxin	0.999278	0.999816	0.983072	0.980293	0.998862	0.997628	0.88747	0.994354	0.864225	0.952536
Copine3	Nontoxin	0.999278	0.999816	0.732274	0.750577	0.998862	0.997628	0.990173	0.999332	0.854728	0.94976
CoreBinding-beta	Nontoxin	0.999278	0.999816	0.878095	0.875795	0.998862	0.997628	0.328559	0.550134	0.426054	0.624433
Corn4	Nontoxin	0.999278	0.999816	0.998452	0.993602	0.998862	0.997628	NA	0.659781	0.566528	0.770679
Cornichon	Nontoxin	0.999278	0.999816	0.574241	0.507666	0.998862	0.997628	0.440387	0.753755	0.244109	0.457674
Coronin1B	Nontoxin	0.999278	0.999816	0.75976	0.800641	0.998862	0.997628	0.814708	0.949775	0.6527	0.864185
Cortactin	Nontoxin	0.999278	0.999816	0.599561	0.668161	0.998862	0.997628	0.968731	0.999214	0.781764	0.921778
COX19	Nontoxin	0.999278	0.999816	0.547463	0.505005	0.998862	0.997628	NA	0.999214	NA	0.937291
COX2	Nontoxin	0.999278	0.999816	0.999437	0.996787	0.998862	0.997628	NA	0.999214	NA	0.987934
COX4	Nontoxin	0.999278	0.999816	0.978503	0.977353	0.998862	0.997628	0.809418	0.932212	0.80314	0.886894
CoxsackieRec	Nontoxin	0.999278	0.999816	0.76563	0.77965	0.998862	0.997628	0.968731	0.999214	0.947943	0.981235
CPIN1	Nontoxin	0.999278	0.999816	0.899561	0.795195	0.998862	0.997628	0.00733662	9.68336e-05	0.00334869	0.0739591
CPTP	Nontoxin	0.999278	0.999816	0.939201	0.933144	0.998862	0.997628	NA	0.109804	NA	0.4888
CRADD	Nontoxin	0.999278	0.999816	0.778446	0.756413	0.998862	0.997628	0.991482	0.999214	0.906944	0.9605
CreatineKin	Nontoxin	0.999278	0.999816	0.983072	0.980293	0.998862	0.997628	0.638967	0.828849	0.686629	0.848514
CreatineKinU	Nontoxin	0.930642	0.999816	0.106646	0.154567	0.998862	0.997628	0.695785	0.850643	0.918973	0.963816
CRIP1	Nontoxin	0.999278	0.999816	0.815777	0.773815	0.998862	0.997628	NA	0.952342	NA	0.848762
CRIPT	Nontoxin	0.999278	0.999816	0.20148	0.159105	0.998862	0.997628	0.27814	0.440046	0.0495841	0.101496
Cryptochrome-2	Nontoxin	0.999278	0.999816	0.634829	0.675788	0.998862	0.997628	0.711154	0.887915	0.479337	0.744013
Crystallin-z	Nontoxin	0.999278	0.999816	0.94293	0.946574	0.998862	0.997628	0.95328	0.994354	0.883536	0.938355
CSL4	Nontoxin	0.999278	0.999816	0.936995	0.929568	0.998862	0.997628	NA	0.999214	0.942637	0.963776
CSN6A	Nontoxin	0.999278	0.999816	0.854475	0.841743	0.998862	0.997628	0.86904	0.947807	0.768394	0.864905
CSRP2	Nontoxin	0.999278	0.999816	0.988148	0.982725	0.998862	0.997628	0.961586	0.996446	0.952232	0.969976
CTDNuvEnvPhos1	Nontoxin	0.999278	0.999816	0.522046	0.446583	0.998862	0.997628	NA	0.999214	NA	0.869981
CTDP2	Nontoxin	0.999278	0.999816	0.780272	0.792341	0.998862	0.997628	0.98169	0.999214	0.928836	0.976887
C-termBinding-2	Nontoxin	0.999278	0.999816	0.983072	0.982725	0.998862	0.997628	0.855126	0.949775	0.88757	0.94039
CTerminalBinding1	Nontoxin	0.999278	0.999816	0.918881	0.941943	0.998862	0.997628	0.886588	0.988931	0.822842	0.928866
CTermRNAPolPP	Nontoxin	0.999278	0.999816	0.979946	0.977704	0.998862	0.997628	NA	0.994354	0.893274	0.952536
CUGBP	Nontoxin	0.999278	0.999816	0.998452	0.996787	0.998862	0.997628	0.801461	0.932616	0.832691	0.918501
Cullin1	Nontoxin	0.999278	0.999816	0.847258	0.852031	0.998862	0.997628	0.822412	0.983402	0.722781	0.895895
Cullin3	Nontoxin	0.999278	0.999816	0.873152	0.893877	0.998862	0.997628	0.832599	0.949775	0.928836	0.9605
CuUptake1	Nontoxin	0.999278	0.999816	0.101246	0.065702	0.998862	0.997628	0.678057	0.882137	0.336963	0.511699
CWC15	Nontoxin	0.999278	0.999816	0.958584	0.965841	0.998862	0.997628	0.991482	0.999214	0.949402	0.972502
CX7A2	Nontoxin	0.999278	0.999816	0.851168	0.831085	0.998862	0.997628	0.59603	0.850643	0.518511	0.77238
CXorf56	Nontoxin	0.999278	0.999816	0.990029	0.986669	0.998862	0.997628	0.970929	0.999214	0.943228	0.963816
CycCO6B1	Nontoxin	0.848255	0.999816	0.668316	0.708771	0.998862	0.997628	0.883018	0.994354	0.949402	0.976887
CycKinInh1	Nontoxin	0.999278	0.999816	0.999437	0.996787	0.998862	0.997628	0.907823	0.994354	0.90196	0.9605
CyclinC	Nontoxin	0.999278	0.999816	0.983072	0.980293	0.998862	0.997628	NA	0.567315	0.495236	0.706043
CyclinD1	Nontoxin	0.999278	0.999816	0.700742	0.697321	0.998862	0.997628	0.666801	0.828849	0.499321	0.688385
CyclinDepKin4	Nontoxin	0.999278	0.999816	0.341697	0.323445	0.998862	0.997628	0.0863781	0.144247	0.0252188	0.0470108
CyclinDepKin-5	Nontoxin	0.938579	0.999816	0.569915	0.599042	0.998862	0.997628	0.615657	0.898038	0.98096	0.996941
Cyclin-H1	Nontoxin	0.999278	0.999816	0.980437	0.966284	0.998862	0.997628	0.864936	0.983402	0.836585	0.933011
Cyclin-I	Nontoxin	0.999278	0.999816	0.983113	0.982725	0.998862	0.997628	0.883817	0.994354	0.87427	0.958777
CyclinKin-10	Nontoxin	0.999278	0.999816	0.648392	0.647402	0.998862	0.997628	0.93675	0.997434	0.911071	0.9605
CyclinY	Nontoxin	0.999278	0.999816	0.652695	0.671023	0.998862	0.997628	0.437259	0.682638	0.304257	0.499086
CyclophilinLigand	Nontoxin	0.999278	0.999816	0.967971	0.965841	0.998862	0.997628	NA	0.918985	NA	0.87647
CylinKin1	Nontoxin	0.999278	0.999816	0.856482	0.839753	0.998862	0.997628	NA	0.999214	0.937449	0.9605
CysGly1	Nontoxin	0.999278	0.999816	0.240668	0.308301	0.998862	0.997628	0.420594	0.751106	0.128076	0.378507
CysProt-ATG4A	Nontoxin	0.999278	0.999816	0.42501	0.464558	0.998862	0.997628	0.944007	0.999214	0.690729	0.866406
CysProt-ATG4C	Nontoxin	0.999278	0.999816	0.104775	0.113832	0.998862	0.997628	0.497824	0.79307	0.0959509	0.307885
CysString	Nontoxin	0.999278	0.999816	0.686845	0.65375	0.998862	0.997628	0.822834	0.949775	0.639176	0.796479
CystathioneBSyn	Nontoxin	0.999278	0.999816	0.420922	0.472003	0.998862	0.997628	0.991482	0.999214	0.83712	0.937291
CystathioneLyase	Nontoxin	0.999278	0.999816	0.921385	0.928714	0.998862	0.997628	0.444384	0.753194	0.562955	0.75935
CystatinB	Nontoxin	0.999278	0.999816	0.577509	0.632267	0.998862	0.997628	0.933422	0.999214	0.695379	0.876561
CysteineProtease-ATG4B-a	Nontoxin	0.999278	0.999816	0.999437	0.996787	0.998862	0.997628	0.988783	0.999214	0.980546	0.996941
CystNeph	Nontoxin	0.999278	0.999816	0.240668	0.289876	0.998862	0.997628	0.901266	0.99459	0.583457	0.826109
Cytb5	Nontoxin	0.999278	0.999816	0.988976	0.986669	0.998862	0.997628	0.969849	0.999214	0.940079	0.963816
Cyt-b561	Nontoxin	0.930642	0.999816	0.921385	0.916295	0.998862	0.997628	0.901266	0.977813	0.832691	0.917943
CytB-c1-2	Nontoxin	0.999278	0.999816	0.957643	0.979511	0.998862	0.997628	0.420083	0.828849	0.650735	0.876172
Cytb-c1-6	Nontoxin	0.999278	0.999816	0.988148	0.982725	0.998862	0.997628	0.674495	0.932616	0.721683	0.903681
CytB-c1-7	Nontoxin	0.999278	0.999816	0.673897	0.745613	0.998862	0.997628	0.821644	0.986342	0.995498	0.996941
CytB-c1-8	Nontoxin	0.999278	0.999816	0.839439	0.839753	0.998862	0.997628	0.528938	0.848015	0.830654	0.943534
CytB-c1-9	Nontoxin	0.999278	0.999816	0.591946	0.641687	0.998862	0.997628	0.98169	0.999214	0.834124	0.937291
CytBRed1	Nontoxin	0.999278	0.999816	0.349981	0.417708	0.998862	0.997628	0.786001	0.868035	0.619013	0.665658
CytC	Nontoxin	0.999278	0.999816	0.892502	0.912342	0.998862	0.997628	0.395611	0.828849	0.697157	0.908385
CytC-c1-1	Nontoxin	0.999278	0.999816	0.899561	0.928714	0.998862	0.997628	0.541806	0.871563	0.772603	0.927934
CytcCOIV	Nontoxin	0.65265	0.999816	0.355277	0.427935	0.998862	0.997628	0.713113	0.947807	0.932749	0.974305
CytCCuChap	Nontoxin	0.999278	0.999816	0.634829	0.641687	0.998862	0.999578	0.810184	0.932616	0.548816	0.760479
CytCO7A	Nontoxin	0.999278	0.999816	0.732274	0.745613	0.998862	0.997628	0.904953	0.996446	0.949402	0.976887
CytCO7C	Nontoxin	0.999278	0.999816	0.787399	0.802237	0.998862	0.997628	0.969849	0.999214	0.823004	0.926113
CytCOVIIb	Nontoxin	0.999278	0.999816	0.149273	0.207384	0.998862	0.997628	0.980146	0.999214	0.506081	0.826729
Cytidylyltransferase	Nontoxin	0.999278	0.999816	0.999437	0.996787	0.998862	0.997628	0.407792	0.619473	0.639176	0.760479
CytokineSigRep5	Nontoxin	0.265111	0.999816	0.939201	0.944278	0.998862	0.997628	0.667494	0.898038	0.815125	0.928866
CytP4502-20A1	Nontoxin	0.999278	0.999816	0.713144	0.750577	0.998862	0.997628	0.997421	0.999214	0.840301	0.934131
CytP450-2J5-2	Nontoxin	0.999278	0.999816	0.0647104	0.0172386	0.998862	0.997628	0.849958	0.868035	0.834124	0.344415
d3PGDH	Nontoxin	0.999278	0.999816	0.000186282	0.00587288	0.998862	0.997628	0.652839	0.862807	0.0439138	0.31471
DAAF4	Nontoxin	0.999278	0.999816	0.276673	0.269919	0.998862	0.997628	0.688824	0.85614	0.304125	0.545114
DAD1	Nontoxin	0.999278	0.999816	0.76563	0.797886	0.998862	0.997628	0.480122	0.839472	0.424157	0.75935
DAZ-2	Nontoxin	0.999278	0.999816	0.990029	0.993609	0.998862	0.997628	0.859399	0.99173	0.887905	0.9605
DB1CUL4	Nontoxin	0.999278	0.999816	0.76563	0.788757	0.998862	0.997628	0.968979	0.999214	0.920126	0.962278
DCCInt13-b	Nontoxin	0.999278	0.999816	0.686805	0.706225	0.998862	0.997628	0.104318	0.243451	0.146411	0.289614
DCN1-4-1	Nontoxin	0.999278	0.999816	0.963308	0.964894	0.998862	0.997628	0.745015	0.878855	0.854728	0.917943
DCN1-5	Nontoxin	0.999278	0.999816	0.0417564	0.0675439	0.998862	0.997628	0.153769	0.663903	0.0221823	0.194497
DCTN6	Nontoxin	0.999278	0.999816	0.944748	0.947037	0.998862	0.997628	0.966952	0.999214	0.986695	0.987306
DDB1-7	Nontoxin	0.999278	0.999816	0.591946	0.592086	0.998862	0.997628	0.287984	0.663903	0.165039	0.440806
DDB1-CUL4-11	Nontoxin	0.999278	0.999816	0.772955	0.797886	0.998862	0.997628	0.991482	0.999852	0.886478	0.9605
DDB1-CUL4-13	Nontoxin	0.999278	0.999816	0.989075	0.991614	0.998862	0.997628	0.964074	0.997434	0.935461	0.963816
DDB1-CUL4-8	Nontoxin	0.999278	0.999816	0.912485	0.928714	0.998862	0.997628	0.997421	0.999214	0.949402	0.986258
DDPOS	Nontoxin	0.999278	0.999816	0.591946	0.693867	0.998862	0.997628	0.750016	0.949775	0.560368	0.826729
DDPOS48	Nontoxin	0.999278	0.999816	0.847258	0.862517	0.998862	0.997628	0.409133	0.828849	0.413926	0.752658
DDPOSGT-STT3B	Nontoxin	0.999278	0.999816	0.0269177	0.075477	0.998862	0.997628	0.541806	0.857293	0.241511	0.511699
DDPOSPGT2	Nontoxin	0.999278	0.999816	0.43744	0.542809	0.998862	0.997628	0.409133	0.825574	0.230812	0.563498
DDPOSPGT-STT3A	Nontoxin	0.999278	0.999816	0.408854	0.547609	0.998862	0.997628	0.251005	0.721026	0.115091	0.465928
Deacylase1	Nontoxin	0.999278	0.999816	0.899503	0.890145	0.998862	0.997628	0.686522	0.828849	0.856182	0.917943
DeathAss1	Nontoxin	0.999278	0.999816	0.981484	0.980293	0.998862	0.997628	0.985326	0.999214	0.997993	0.996941
DeathEff	Nontoxin	0.999278	0.999816	0.983072	0.982649	0.998862	0.997628	0.962627	0.999214	0.923285	0.9605
Decorin	Nontoxin	0.999278	0.999816	4.27806e-06	0.000125437	0.998862	0.997628	0.679419	0.682638	0.866061	0.0470108
DehydrocholesterolRed	Nontoxin	0.999278	0.999816	0.847531	0.834368	0.998862	0.997628	0.763431	0.871563	0.682232	0.796479
DehydrodolichylDiPSyn	Nontoxin	0.999278	0.999816	0.918881	0.920298	0.998862	0.997628	NA	0.999214	0.98631	0.990455
Delte-4	Nontoxin	0.999278	0.999816	0.892502	0.882987	0.998862	0.997628	0.690484	0.922686	0.645219	0.850417
DensityReg	Nontoxin	0.999278	0.999816	0.987334	0.985602	0.998862	0.997628	0.944007	0.994354	0.90594	0.958777
DeoxyhypusineH	Nontoxin	0.999278	0.999816	0.899561	0.886531	0.998862	0.997628	0.867362	0.949775	0.947943	0.963816
Derlin1	Nontoxin	0.999278	0.999816	0.653631	0.678321	0.998862	0.997628	0.723585	0.941018	0.528354	0.796479
Derlin2	Nontoxin	0.999278	0.999816	0.17902	0.178942	0.998862	0.997628	0.476668	0.828849	0.186501	0.474043
DES1	Nontoxin	0.999278	0.999816	0.855886	0.86265	0.998862	0.997628	0.972945	0.999214	0.87427	0.942479
DET1	Nontoxin	0.999278	0.999816	0.926525	0.901858	0.998862	0.997628	NA	0.999214	0.965623	0.981235
DevRegGTP1	Nontoxin	0.999278	0.999816	0.847169	0.844154	0.998862	0.997628	0.441771	0.765186	0.42662	0.702674
DH-Reductase-SDR1	Nontoxin	0.999278	0.999816	0.354469	0.39338	0.998862	0.997628	0.335125	0.63396	0.102448	0.307885
Diablo	Nontoxin	0.999278	0.999816	0.988148	0.983379	0.998862	0.997628	0.967743	0.99741	0.929264	0.9605
DiacylglycerolLipase-a	Nontoxin	0.999278	0.999816	0.447837	0.536996	0.998862	0.997628	0.0174239	0.350058	0.0127674	0.194497
DihydRed	Nontoxin	0.999278	0.999816	0.392991	0.418977	0.998862	0.997628	0.0193729	0.0531734	0.0139437	0.0420946
DihydrolipoylDH	Nontoxin	0.999278	0.999816	0.76563	0.813701	0.998862	0.997628	0.939269	0.994354	0.774962	0.914849
DihydroxyacetonePAcyltrans	Nontoxin	0.999278	0.999816	0.813408	0.820117	0.998862	0.997628	0.857188	0.992331	0.98631	0.999744
dimethyladenosineTransferase1	Nontoxin	0.999278	0.999816	0.662745	0.658062	0.998862	0.997628	0.695785	0.90002	0.495236	0.744013
Dioxygenase	Nontoxin	0.999278	0.999816	0.205886	0.216362	0.998862	0.997628	NA	0.290276	0.0458097	0.0823725
Dipeptidase	Nontoxin	0.999278	0.999816	0.338197	0.376566	0.998862	0.997628	0.106461	0.297886	0.0316708	0.143193
DipeptidylPeptidase3	Nontoxin	0.999278	0.999816	0.75976	0.773214	0.998862	0.997628	0.652839	0.925575	0.491326	0.806426
DiphosphomevalonateDecarb	Nontoxin	0.999278	0.999816	0.542264	0.56372	0.998862	0.997628	0.644529	0.828849	0.387134	0.665658
DJ1	Nontoxin	0.999278	0.999816	0.0259209	0.075477	0.998862	0.997628	0.991482	0.999852	0.493324	0.826729
DLRB1	Nontoxin	0.999278	0.999816	0.882828	0.862044	0.998862	0.997628	0.988232	0.999214	0.953877	0.981235
DMAT	Nontoxin	0.999278	0.999816	0.899503	0.893877	0.998862	0.997628	0.988232	0.999214	0.898398	0.954309
DMNOF5	Nontoxin	0.999278	0.999816	0.0044844	0.023476	0.998862	0.997628	0.988412	0.999214	0.435125	0.702674
DNABindID3	Nontoxin	0.999278	0.999816	0.899561	0.89672	0.998862	0.997628	0.395611	0.828849	0.42662	0.782513
DNABindingDeath2	Nontoxin	0.999278	0.999816	0.577509	0.601744	0.998862	0.997628	0.703531	0.932616	0.496218	0.770679
DNADamage3	Nontoxin	0.832079	0.999816	0.983072	0.980293	0.998862	0.997628	NA	0.71347	NA	0.770679
DNADamage4	Nontoxin	0.999278	0.999816	0.892502	0.87748	0.998862	0.997628	0.690484	0.899634	0.645219	0.848514
DNADamageBinding1	Nontoxin	0.999278	0.999816	0.577509	0.66264	0.998862	0.997628	0.744007	0.949775	0.511454	0.834355
DnaDorRMAPolII	Nontoxin	0.999278	0.999816	0.711347	0.705429	0.998862	0.997628	0.991482	0.999214	0.850605	0.928866
dnaJ-A1	Nontoxin	0.999278	0.999816	0.647254	0.678628	0.998862	0.997628	0.962627	0.999214	0.77993	0.917943
dnaJA2	Nontoxin	0.999278	0.999816	0.338878	0.506876	0.999979	0.997628	0.853092	0.957752	0.499417	0.782539
dnaJ-B1	Nontoxin	0.999278	0.999816	0.94293	0.947385	0.998862	0.997628	0.942387	0.994354	0.961721	0.975578
DnaJ-B11	Nontoxin	0.999278	0.999816	0.938811	0.942191	0.998862	0.997628	0.982804	0.999214	0.98631	0.999744
dnaJ-B12	Nontoxin	0.999278	0.999816	0.856398	0.844154	0.998862	0.997628	0.935842	0.98657	0.811281	0.883986
dnaJ-B14	Nontoxin	0.999278	0.999816	0.921385	0.916295	0.998862	0.997628	0.944007	0.99173	0.865072	0.925472
dnaJ-B9	Nontoxin	0.999278	0.999816	0.0174215	0.0344298	0.998862	0.997628	0.115446	0.659781	0.0177178	0.172036
DnaJC1	Nontoxin	0.999278	0.999816	0.0848497	0.134182	0.998862	0.997628	0.468256	0.828849	0.156402	0.474361
dnaJ-C10	Nontoxin	0.999278	0.999816	4.67455e-05	0.00028867	0.998862	0.997628	0.0887452	0.573736	0.00371169	0.0618351
dnaJ-C2	Nontoxin	0.999278	0.999816	0.983739	0.983379	0.998862	0.997628	0.691532	0.932616	0.804196	0.93169
dnaJ-C3-1	Nontoxin	0.999278	0.999816	0.000111786	0.00367065	0.998862	0.997628	0.354539	0.538276	0.00299818	0.0739591
dnaJ-C3-2	Nontoxin	0.999278	0.999816	0.661843	0.697321	0.998862	0.997628	0.910365	0.996446	0.719727	0.879299
DnaJC7	Nontoxin	0.999278	0.999816	0.765701	0.773214	0.998862	0.997628	0.990173	0.999332	0.872384	0.953965
dnaJ-C9	Nontoxin	0.999278	0.999816	0.983072	0.98181	0.998862	0.997628	0.821644	0.958658	0.823004	0.928866
DNALyase	Nontoxin	0.717936	0.999816	0.944748	0.941943	0.998862	0.997628	0.995746	0.999214	0.970748	0.99441
DNAPol-b	Nontoxin	0.999278	0.999816	0.474986	0.507666	0.998862	0.997628	0.745015	0.922686	0.446237	0.706043
DnaPolD4	Nontoxin	0.999278	0.999816	0.847258	0.819351	0.998862	0.997628	NA	0.999214	NA	0.975578
DNJB4	Nontoxin	0.999278	0.999816	0.875055	0.86265	0.998862	0.997628	NA	0.828849	0.849805	0.938355
DolicholPMannosyltrans	Nontoxin	0.930642	0.999816	0.985909	0.982725	0.998862	0.997628	0.916114	0.990212	0.887189	0.943909
DolichPmbReg	Nontoxin	0.999278	0.999816	0.854475	0.813779	0.998862	0.997628	NA	0.792636	NA	0.705235
Dolichylphosphatase1	Nontoxin	0.999278	0.999816	0.188924	0.123984	0.998862	0.997628	0.310207	0.660714	0.0696031	0.191246
DOPDB	Nontoxin	0.999278	0.999816	0.00389563	0.0127155	0.998862	0.997628	0.991482	0.999214	0.499321	0.726428
DownSyn3	Nontoxin	0.999278	0.999816	0.948323	0.948003	0.998862	0.997628	0.739741	0.871563	0.742984	0.864185
DPbGT	Nontoxin	0.999278	0.999816	0.688192	0.745613	0.998862	0.997628	0.652465	0.862807	0.463792	0.75935
DPCD	Nontoxin	0.999278	0.999816	0.978503	0.965841	0.998862	0.997628	NA	0.999214	0.945849	0.976887
DPIPPPH1	Nontoxin	0.999278	0.999816	0.942644	0.934406	0.998862	0.997628	0.652839	0.828849	0.819738	0.880187
DPIPPPHydrolase2	Nontoxin	0.999278	0.999816	0.983072	0.967355	0.998862	0.997628	NA	0.973983	NA	0.9605
DPP4a	Nontoxin	0.999278	0.999816	0.633023	0.678724	0.998862	0.997628	0.00399187	0.0458597	0.0495841	0.154763
Dpy30	Nontoxin	0.999278	0.999816	0.985405	0.982649	0.998862	0.997628	0.956064	0.994354	0.949402	0.963816
Dpyr5CarSyn	Nontoxin	0.999278	0.999816	0.329076	0.423564	0.998862	0.997628	2.74677e-06	2.75395e-05	0.00385624	0.00657195
drebrin1	Nontoxin	0.999278	0.999816	0.891624	0.916295	0.998862	0.997628	0.890521	0.991189	0.800618	0.923465
DSPP23	Nontoxin	0.999278	0.999816	0.483399	0.524687	0.998862	0.997628	NA	0.828849	NA	0.613007
dsRNAStauf1	Nontoxin	0.999278	0.999816	0.580732	0.704731	0.998862	0.997628	0.439627	0.789204	0.283215	0.660602
dsTPK3	Nontoxin	0.999278	0.999816	0.813408	0.77965	0.998862	0.997628	0.745156	0.925575	0.640962	0.796479
Dtyrdeacylase2	Nontoxin	0.999278	0.999816	0.864108	0.857762	0.998862	0.997628	0.989521	0.999214	0.947229	0.976887
DualMitKinKin4	Nontoxin	0.999278	0.999816	0.978152	0.964261	0.998862	0.997628	0.894872	0.994354	0.854728	0.942479
DualSpecKin-CLK3	Nontoxin	0.999278	0.999816	0.999437	0.996787	0.998862	0.997628	0.923121	0.999214	0.904627	0.963896
DualSpecKinKin2	Nontoxin	0.999278	0.999816	0.554815	0.506876	0.998862	0.997628	0.991482	0.999852	0.825247	0.921778
DualSpecPP1	Nontoxin	0.848255	0.999816	0.918881	0.928714	0.998862	0.997628	0.180583	0.667059	0.553098	0.848762
DualSpecPP19	Nontoxin	0.999278	0.999816	0.915679	0.915145	0.998862	0.997628	NA	0.939198	NA	0.9605
DUS6	Nontoxin	0.999278	0.999816	0.914854	0.893877	0.998862	0.997628	0.972945	0.999214	0.98631	0.999744
Dynactin2	Nontoxin	0.999278	0.999816	0.956347	0.965841	0.998862	0.997628	0.944007	0.994354	0.883536	0.952536
Dynactin3	Nontoxin	0.999278	0.999816	0.867082	0.86265	0.998862	0.997628	0.419823	0.828849	0.425568	0.75935
Dynactin-5	Nontoxin	0.930642	0.999816	0.849319	0.844154	0.998862	0.997628	0.745015	0.941361	0.924626	0.969087
Dynamin2	Nontoxin	0.999278	0.999816	0.732274	0.773214	0.998862	0.997628	0.989521	0.999214	0.906179	0.966216
DyneinLight1	Nontoxin	0.999278	0.999816	0.948323	0.94955	0.998862	0.997628	0.724354	0.868035	0.742984	0.853839
DyneinLight2	Nontoxin	0.999278	0.999816	0.789047	0.765235	0.998862	0.997628	0.703531	0.878855	0.587177	0.774269
DyneinLightRdblk2	Nontoxin	0.999278	0.999816	0.990029	0.982725	0.998862	0.997628	0.251005	0.668521	0.446237	0.75935
DyneinTctex1	Nontoxin	0.999278	0.999816	0.906325	0.901179	0.998862	0.997628	0.93675	0.991189	0.849993	0.917943
e2FPhos	Nontoxin	0.931044	0.999816	0.390666	0.392153	0.998862	0.997628	0.957609	0.999214	0.695379	0.864905
E2Q2	Nontoxin	0.999278	0.999816	0.698455	0.741435	0.998862	0.997628	0.69341	0.873224	0.495236	0.75935
E3-SUMO	Nontoxin	0.999278	0.999816	0.840756	0.834501	0.998862	0.997628	0.996868	0.999214	0.891444	0.954309
E3UFM1Lig1	Nontoxin	0.999278	0.999816	0.991283	0.996787	0.998862	0.997628	0.941613	0.994354	0.921032	0.9605
EA47	Nontoxin	0.999278	0.999816	0.0297181	0.000923435	0.998862	0.997628	0.783884	0.691576	0.961721	0.688385
EAPT1	Nontoxin	0.999278	0.999816	0.891763	0.875795	0.998862	0.997628	0.972945	0.999214	0.886478	0.958777
ECE1	Nontoxin	0.999278	0.999816	0.789047	0.802237	0.998862	0.997628	0.975758	0.999214	0.854728	0.952536
EDRK1	Nontoxin	0.999278	0.999816	0.916148	0.916295	0.998862	0.997628	0.725822	0.868035	0.705747	0.839462
EF1	Nontoxin	0.999278	0.999816	0.890077	0.86265	0.998862	0.997628	NA	0.999214	NA	0.952536
EF-1a1	Nontoxin	0.999278	0.999816	0.648392	0.773214	0.998862	0.997628	0.957609	0.99741	0.785641	0.903681
EF-1a2	Nontoxin	0.999278	0.999816	0.875055	0.810251	0.998862	0.997628	0.555167	0.768569	0.509608	0.683558
EF-1b	Nontoxin	0.999278	0.999816	0.658739	0.745613	0.998862	0.997628	0.975245	0.999214	0.802298	0.917943
EF1D	Nontoxin	0.999278	0.999816	0.529779	0.642706	0.998862	0.997628	0.988232	0.999214	0.815599	0.928866
EF-1d	Nontoxin	0.999278	0.999816	0.471254	0.592086	0.998862	0.997628	0.814708	0.947807	0.516426	0.777871
EF-1g	Nontoxin	0.999278	0.999816	0.851168	0.882672	0.998862	0.997628	0.977726	0.999214	0.962467	0.976887
EF-2	Nontoxin	0.999278	0.999816	0.627843	0.733233	0.998862	0.997628	0.677501	0.840701	0.518511	0.714617
EF2Kin	Nontoxin	0.999278	0.999816	0.0239673	0.0453099	0.998862	0.997628	0.0174239	0.0833957	0.000115134	0.00365301
EF-A-Nterm	Nontoxin	0.999278	0.999816	0.862588	0.839026	0.998862	0.997628	0.857188	0.963173	0.758306	0.876172
EF-B2	Nontoxin	0.999278	0.999816	0.999437	0.998807	0.998862	0.997628	0.37318	0.810302	0.548562	0.848594
EF-SPT4	Nontoxin	0.999278	0.999816	0.983072	0.982649	0.998862	0.999578	0.93675	0.999214	0.890808	0.9605
EGFRecKin8	Nontoxin	0.999278	0.999816	0.0180588	0.0199005	0.998862	0.997628	0.0203124	0.332332	0.000440436	0.0184698
EGK06895	Nontoxin	0.848255	0.999816	0.479873	0.565679	0.998862	0.997628	0.907205	0.996446	0.890341	0.9605
EHdom3	Nontoxin	0.832079	0.999816	0.780272	0.779076	0.998862	0.997628	0.973572	0.999214	0.942788	0.976887
EIF1AD	Nontoxin	0.999278	0.999816	0.837192	0.830357	0.998862	0.997628	0.786001	0.917063	0.695379	0.838639
EIF3J	Nontoxin	0.999278	0.999816	0.793297	0.834501	0.998862	0.997628	0.652839	0.872909	0.529806	0.805602
ElastaseInhib	Nontoxin	0.999278	0.999816	0.940567	0.947385	0.998862	0.997628	0.704888	0.945989	0.707274	0.902965
ElecTransferFlava	Nontoxin	0.999278	0.999816	0.931951	0.928714	0.999979	0.999578	0.315898	0.825574	0.413926	0.782513
ELL-2	Nontoxin	0.999278	0.999816	0.755023	0.770702	0.998862	0.997628	0.351954	0.659781	0.304257	0.552703
Elongation1	Nontoxin	0.999278	0.999816	0.938729	0.934406	0.998862	0.997628	0.980146	0.999214	0.906224	0.9605
ElongFattyAcid5	Nontoxin	0.999278	0.999816	0.738144	0.708771	0.998862	0.997628	0.475166	0.730565	0.395256	0.553992
EMP1	Nontoxin	0.999278	0.999816	0.189365	0.188741	0.998862	0.997628	0.576285	0.828849	0.172901	0.420742
EMP2	Nontoxin	0.999278	0.999816	0.732274	0.706225	0.998862	0.997628	NA	0.923095	NA	0.774269
emp24-2	Nontoxin	0.999278	0.999816	0.652695	0.741435	0.998862	0.997628	0.921618	0.992313	0.984155	0.999273
emp24-9	Nontoxin	0.999278	0.999816	0.591946	0.675788	0.998862	0.997628	0.991482	0.999852	0.86389	0.946748
Endopeptidase	Nontoxin	0.999278	0.999816	0.983072	0.982649	0.785369	0.760346	NA	0.939198	0.849805	0.938355
Endophilin-A2	Nontoxin	0.999278	0.999816	0.99714	0.993602	0.998862	0.997628	0.399903	0.691576	0.610791	0.774914
EndophilinB1	Nontoxin	0.999278	0.999816	0.758489	0.77965	0.998862	0.997628	0.968731	0.999214	0.920126	0.962076
Endoplasmin	Nontoxin	0.999278	0.999816	1.82417e-05	0.0021543	0.998862	0.997628	0.00632799	0.331037	0.000247319	0.0139733
EndothelialDiff1	Nontoxin	0.999278	0.999816	0.634357	0.75188	0.998862	0.997628	0.982016	0.999214	0.810119	0.925472
EnhBinding-g	Nontoxin	0.999278	0.999816	0.726542	0.723739	0.998862	0.997628	0.972945	0.999214	0.924626	0.968532
EnhRudimentary	Nontoxin	0.999278	0.999816	0.641217	0.675026	0.998862	0.997628	0.930334	0.99741	0.709699	0.878636
EnolasePhosphatase-E1	Nontoxin	0.999278	0.999816	0.721651	0.728405	0.998862	0.997628	0.27814	0.440046	0.287379	0.401656
ENTPDPHydrolase6	Nontoxin	0.931044	0.999816	0.390666	0.42361	0.998862	0.997628	0.991482	0.999214	0.701667	0.873202
ENTPDPHydrolase7	Nontoxin	0.999278	0.999816	0.847258	0.846098	0.998862	0.997628	0.908762	0.991189	0.98631	0.985109
ENY2	Nontoxin	0.999278	0.999816	0.847258	0.837956	0.998862	0.997628	NA	0.783956	0.566528	0.702674
EpithelCellAdh	Nontoxin	0.999278	0.999816	0.978655	0.982649	0.998862	0.997628	0.830848	0.99173	0.885244	0.961754
EPS8	Nontoxin	0.999278	0.999816	0.945964	0.942191	0.998862	0.997628	0.394009	0.812238	0.477284	0.796479
Epsin-2	Nontoxin	0.999278	0.999816	0.884581	0.885361	0.998862	0.997628	0.990173	0.999214	0.948511	0.981235
ER29	Nontoxin	0.999278	0.999816	0.395501	0.44202	0.998862	0.997628	0.121182	0.63396	0.0507551	0.32452
ER44	Nontoxin	0.999278	0.999816	0.482867	0.539202	0.998862	0.997628	0.326495	0.783956	0.171028	0.511699
ERDegEnh3	Nontoxin	0.999278	0.999816	0.367437	0.446583	0.998862	0.997628	0.745015	0.947807	0.511454	0.770679
ERF3A	Nontoxin	0.999278	0.999816	0.76563	0.797886	0.998862	0.997628	0.86904	0.994354	0.719727	0.910483
ERGGIC1	Nontoxin	0.999278	0.999816	0.920304	0.916295	0.998862	0.997628	0.119327	0.659781	0.244109	0.683558
ERGI3	Nontoxin	0.999278	0.999816	0.771787	0.77965	0.998862	0.997628	0.991482	0.999332	0.883536	0.960412
ERGIC-53	Nontoxin	0.999278	0.999816	0.872415	0.893961	0.998862	0.997628	0.750016	0.918985	0.893274	0.946748
ER-Golgi2	Nontoxin	0.999278	0.999816	0.106719	0.153522	0.998862	0.997628	0.695785	0.935397	0.405504	0.694473
ErgosterolBioSyn-28	Nontoxin	0.999278	0.999816	0.0297181	0.0318799	0.998862	0.997628	0.175079	0.63396	0.032253	0.126797
Erlin2	Nontoxin	0.999278	0.999816	0.918881	0.916295	0.998862	0.997628	0.985326	0.999214	0.970748	0.996941
ERLumen1	Nontoxin	0.999278	0.999816	0.0308781	0.0167799	0.998862	0.997628	0.695785	0.898068	0.329292	0.499086
ERLumenRR2	Nontoxin	0.999278	0.999816	0.390917	0.524687	0.998862	0.997628	0.892258	0.994354	0.650735	0.864905
ERLumerRec3	Nontoxin	0.999278	0.999816	0.554815	0.613805	0.998862	0.997628	0.903066	0.991189	0.966574	0.987934
ERUbiq2	Nontoxin	0.999278	0.999816	0.766711	0.765235	0.998862	0.997628	0.690484	0.913013	0.548816	0.796479
ErythMem	Nontoxin	0.400621	0.999816	0.673897	0.741457	0.998862	0.997628	0.0691026	0.192848	0.181054	0.305652
ES1	Nontoxin	0.999278	0.999816	0.0738719	0.0801396	0.998862	0.997628	0.395611	0.691576	0.0458097	0.194497
EstrogenReceptor-alpha	Nontoxin	0.929572	0.999816	0.94293	0.949709	0.998862	0.997628	0.134221	0.573736	0.479839	0.797709
Etif2A	Nontoxin	0.999278	0.999816	0.720392	0.745613	0.998862	0.997628	0.952491	0.995927	0.949402	0.983708
Etoposide	Nontoxin	0.848255	0.999816	0.926848	0.928714	0.998862	0.997628	0.921618	0.996446	0.966292	0.989424
ETS	Nontoxin	0.999278	0.999816	0.246771	0.390492	0.998862	0.997628	0.667494	0.930282	0.366295	0.714617
ETSElf3	Nontoxin	0.999278	0.999816	0.591946	0.649631	0.998862	0.997628	0.972945	0.999214	0.854728	0.94039
EukTIF3H	Nontoxin	0.999278	0.999816	0.580732	0.678321	0.998862	0.997628	0.713113	0.898038	0.498753	0.75935
EukTran4E	Nontoxin	0.999278	0.999816	0.839439	0.836079	0.998862	0.997628	0.985326	0.999214	0.944139	0.976887
EvoToll	Nontoxin	0.999278	0.999816	0.867082	0.876358	0.998862	0.997628	0.996868	0.999214	0.927864	0.963816
ExchangeTrans3	Nontoxin	0.999278	0.999816	0.999437	0.997311	0.998862	0.997628	0.515075	0.812238	0.685355	0.848594
Exonuclease-RRP44	Nontoxin	0.999278	0.999816	0.899503	0.901179	0.998862	0.997628	0.808083	0.968072	0.921032	0.972502
Exosome-RRP42	Nontoxin	0.999278	0.999816	0.990029	0.993079	0.998862	0.997628	0.310207	0.619473	0.522509	0.782513
Exostosin2-1	Nontoxin	0.931044	0.999816	0.871964	0.86265	0.998862	0.997628	0.944007	0.994354	0.834124	0.917943
Exostosin2-2	Nontoxin	0.999278	0.999816	0.76563	0.773214	0.99912	0.997628	0.957609	0.999214	0.810119	0.928866
Ezrin	Nontoxin	0.999278	0.999816	0.827025	0.86542	0.998862	0.997628	0.725066	0.949775	0.649149	0.876172
F204A	Nontoxin	0.999278	0.999816	0.927562	0.929568	0.998862	0.997628	0.895109	0.994354	0.949402	0.981235
FABP4	Nontoxin	0.999278	0.999816	0.000324926	0.00935228	0.998862	0.997628	0.801461	0.828849	0.854728	0.245228
FABPH	Nontoxin	0.999278	0.999816	0.219964	0.289367	0.998862	0.997628	0.991482	0.999332	0.748306	0.864905
facta2	Nontoxin	0.999278	0.999816	0.983072	0.982725	0.998862	0.997628	0.840971	0.949775	0.831068	0.925472
FactinCapa1	Nontoxin	0.999278	0.999816	0.990029	0.993602	0.998862	0.997628	0.991482	0.999214	0.983113	0.981235
FAHD1	Nontoxin	0.999278	0.999816	0.939201	0.928714	0.998862	0.997628	NA	0.798931	NA	0.774914
FAM104A	Nontoxin	0.217427	0.999816	0.652695	0.693867	0.998862	0.997628	0.957609	0.999214	0.902243	0.9605
FAM107A	Nontoxin	0.999278	0.999816	0.0319502	0.0453099	0.998862	0.997628	0.035146	0.109804	0.000859197	0.0040541
FAM108A	Nontoxin	0.999278	0.999816	0.847258	0.824613	0.998862	0.997628	0.761196	0.872909	0.664744	0.796479
FAM122B	Nontoxin	0.999278	0.999816	0.927562	0.928714	0.998862	0.997628	0.747715	0.908124	0.719727	0.864905
FAM136A	Nontoxin	0.999278	0.999816	0.104775	0.0801396	0.998862	0.997628	0.375333	0.659781	0.0573596	0.172036
FAM13B	Nontoxin	0.999278	0.999816	0.868214	0.884239	0.998862	0.997628	0.968731	0.999214	0.980546	0.999273
FAM158A	Nontoxin	0.999278	0.999816	0.38722	0.323445	0.998862	0.997628	0.660567	0.862807	0.401101	0.57928
FAM168B	Nontoxin	0.999278	0.999816	0.999437	0.996787	0.998862	0.997628	0.743611	0.868035	0.811281	0.876561
FAM173A	Nontoxin	0.999278	0.999816	0.871964	0.866611	0.998862	0.997628	NA	0.567315	0.499321	0.613007
FAM18B1	Nontoxin	0.999278	0.999816	0.913024	0.916295	0.998862	0.997628	0.59603	0.828849	0.635281	0.796479
FAM195B	Nontoxin	0.999278	0.999816	0.647254	0.647402	0.998862	0.997628	NA	0.945728	NA	0.782513
FAM203A	Nontoxin	0.989944	0.999816	0.0239673	0.0320034	0.998862	0.997628	0.972945	0.999214	0.410165	0.744013
FAM32A	Nontoxin	0.931044	0.999816	0.978261	0.977704	0.998862	0.997628	0.745015	0.922686	0.774297	0.879299
FAM36A	Nontoxin	0.999278	0.999816	0.931951	0.916295	0.998862	0.997628	NA	0.828849	NA	0.893907
FAM3A	Nontoxin	0.999278	0.999816	0.182386	0.210019	0.998862	0.997628	0.487603	0.783956	0.128076	0.378776
FAM3B	Nontoxin	0.999278	0.999816	0.983072	0.982649	0.998862	0.997628	0.745015	0.925575	0.843448	0.927752
FAM3C	Nontoxin	0.999278	0.999816	0.726542	0.713468	0.998862	0.997628	0.313781	0.39439	0.287379	0.366333
FAM3D	Nontoxin	0.999278	0.999816	0.568226	0.651422	0.998862	0.997628	0.00117825	0.00391828	0.0586547	0.0793093
FAM49A	Nontoxin	0.999278	0.999816	0.0197366	0.00686805	0.998862	0.997628	0.750016	0.91956	0.156402	0.435603
FAM49B	Nontoxin	0.999278	0.999816	0.921385	0.897883	0.998862	0.997628	0.952491	0.994354	0.986103	0.981235
FAM50A	Nontoxin	0.999278	0.999816	0.587477	0.632557	0.998862	0.997628	0.968731	0.999214	0.709699	0.870935
FAM54B	Nontoxin	0.999278	0.999816	0.872041	0.86265	0.998862	0.997628	0.411995	0.538218	0.454941	0.564389
FAM65A	Nontoxin	0.831655	0.999816	0.9205	0.928714	0.998862	0.997628	0.819313	0.983402	0.908015	0.968285
FAM84A	Nontoxin	0.999278	0.999816	0.0124132	0.0168689	0.998862	0.997628	0.00305237	0.0122288	4.31489e-07	1.82553e-05
FAN	Nontoxin	0.999278	0.999816	0.633023	0.66264	0.998862	0.997628	0.686522	0.927992	0.454941	0.770679
FarnesylPPSyn	Nontoxin	0.999278	0.999816	0.999437	0.996787	0.998862	0.997628	0.744007	0.880284	0.823004	0.895856
FattyAcidBind	Nontoxin	0.999278	0.999816	0.554287	0.542087	0.998862	0.997628	0.883018	0.994354	0.903072	0.9605
FBiP1	Nontoxin	0.999278	0.999816	0.851168	0.884239	0.998862	0.997628	0.957609	0.999214	0.981548	0.985298
Fbox22	Nontoxin	0.999278	0.999816	0.944748	0.934748	0.998862	0.997628	0.945076	0.992331	0.87427	0.93075
FBox3	Nontoxin	0.999278	0.999816	0.780272	0.788757	0.998862	0.997628	0.570267	0.828849	0.454941	0.714617
FBox4	Nontoxin	0.999278	0.999816	0.633023	0.668161	0.998862	0.997628	0.0101058	0.0531734	0.0467508	0.138629
FBox8	Nontoxin	0.999278	0.999816	0.33825	0.279134	0.998862	0.997628	0.703531	0.919941	0.422133	0.666822
FBox9	Nontoxin	0.999278	0.999816	0.981484	0.982649	0.998862	0.997628	0.944007	0.994354	0.901358	0.958987
FBox-LRR20-1	Nontoxin	0.999278	0.999816	0.82785	0.811009	0.998862	0.997628	0.763121	0.943986	0.671935	0.848762
FBoxRR5	Nontoxin	0.999278	0.999816	0.577509	0.62913	0.998862	0.997628	0.934237	0.999214	0.694164	0.876172
FBox-WD-2	Nontoxin	0.999278	0.999816	0.588358	0.641687	0.998862	0.997628	0.739741	0.947807	0.499321	0.796479
FCLLfucose-synthase	Nontoxin	0.930642	0.999816	0.112791	0.127908	0.998862	0.997628	0.990173	0.999332	0.59008	0.850417
FDCP8	Nontoxin	0.999278	0.999816	0.989075	0.982725	0.998862	0.997628	0.424876	0.828849	0.548562	0.838639
Ferredoxin1	Nontoxin	0.999278	0.999816	0.948323	0.954892	0.998862	0.997628	0.944007	0.999214	0.963179	0.991314
FerritinA	Nontoxin	0.999278	0.999816	0.752615	0.650875	0.675706	0.997628	0.960843	0.996446	0.90594	0.955814
FerritinHeavy	Nontoxin	0.999278	0.999816	0.367437	0.505308	0.998862	0.997628	0.761225	0.930282	0.452156	0.726261
FerritinLight	Nontoxin	0.999278	0.999816	0.726937	0.773815	0.675706	0.997628	0.936479	0.999214	0.939872	0.973359
FeS1-CDGSH	Nontoxin	0.999278	0.999816	0.785003	0.795413	0.998862	0.997628	0.944007	0.999214	0.954584	0.976887
FeSCluster1	Nontoxin	0.999278	0.999816	0.931558	0.928714	0.998862	0.997628	0.625423	0.803992	0.650735	0.770679
FGFR1	Nontoxin	0.999278	0.999816	0.0706598	0.0675439	0.998862	0.997628	0.480122	0.828849	0.14807	0.395085
fhl3	Nontoxin	0.999278	0.999816	0.813408	0.809443	0.998862	0.997628	0.957609	0.996446	0.811257	0.908385
FKBP3	Nontoxin	0.999278	0.999816	0.647254	0.675788	0.998862	0.997628	0.690484	0.932616	0.4981	0.782513
FlapEndoNuc1	Nontoxin	0.999278	0.999816	0.76563	0.745613	0.998862	0.997628	0.980146	0.999214	0.925873	0.966216
Flotillin1	Nontoxin	0.999278	0.999816	0.612197	0.613805	0.998862	0.997628	0.837106	0.969134	0.60983	0.825734
Flotillin2	Nontoxin	0.999278	0.999816	0.647254	0.678628	0.998862	0.997628	0.690484	0.867312	0.467187	0.713038
Folliculin	Nontoxin	0.999278	0.999816	0.732274	0.745613	0.998862	0.997628	0.814708	0.968072	0.997993	0.996941
Follistatin1	Nontoxin	0.999278	0.999816	0.804346	0.775525	0.998862	0.997628	0.991482	0.999214	0.894593	0.947491
Forkhead-I1ema	Nontoxin	0.999278	0.999816	0.668316	0.706225	0.998862	0.997628	1.26147e-06	0.00338478	0.000115134	0.039333
FragileX	Nontoxin	0.999278	0.999816	0.872415	0.884102	0.998862	0.997628	0.934237	0.999214	0.997993	0.996941
FRG1	Nontoxin	0.999278	0.999816	0.490673	0.428204	0.998862	0.997628	0.86904	0.991189	0.628207	0.798167
FrucBiPAldolaseB	Nontoxin	0.999278	0.999816	0.75976	0.813779	0.998862	0.997628	0.981986	0.999214	0.87427	0.959986
FtsJMeT1	Nontoxin	0.999278	0.999816	0.641217	0.647402	0.998862	0.997628	NA	0.999214	0.83102	0.917943
Fucosyltransferase	Nontoxin	0.999278	0.999816	0.720392	0.745613	0.998862	0.997628	0.162668	0.664776	0.159104	0.521117
Fumarylacetoacetase	Nontoxin	0.999278	0.999816	0.353638	0.418977	0.998862	0.997628	0.944007	0.980609	0.685891	0.763139
FumarylacetoacetateHyd2A	Nontoxin	0.999278	0.999816	0.297664	0.338372	0.998862	0.997628	0.187203	0.467857	0.0495841	0.195044
FXL21	Nontoxin	0.999278	0.999816	0.983072	0.982649	0.998862	0.997628	0.576285	0.783956	0.748306	0.848762
G3PDH	Nontoxin	0.999278	0.999816	0.422536	0.542087	0.998862	0.997628	0.59603	0.840701	0.31167	0.669511
G6PI1	Nontoxin	0.999278	0.999816	0.0987669	0.065702	0.998862	0.997628	0.988412	0.999214	0.48919	0.782513
G6PNATrans	Nontoxin	0.999278	0.999816	0.395501	0.419193	0.998862	0.997628	0.864936	0.992331	0.619013	0.825734
GABA2	Nontoxin	0.848255	0.999816	0.4348	0.400467	0.998862	0.997628	0.970141	0.999214	0.669771	0.839462
GABARec	Nontoxin	0.999278	0.999816	0.856398	0.876358	0.998862	0.997628	0.980077	0.999214	0.949402	0.976197
GADD45	Nontoxin	0.999278	0.999816	0.847258	0.850627	0.998862	0.997628	0.864936	0.957752	0.961721	0.974622
GALM	Nontoxin	0.999278	0.999816	0.732274	0.765235	0.998862	0.997628	NA	0.988931	0.832691	0.867042
GammaSecretase	Nontoxin	0.999278	0.999816	0.0261937	0.075477	0.998862	0.997628	0.944007	0.995927	0.405504	0.744013
GAPDH	Nontoxin	0.999278	0.999816	0.983072	0.982725	0.998862	0.997628	0.233433	0.682992	0.499417	0.80261
GapJunction-g1	Nontoxin	0.867028	0.999816	0.90778	0.897883	0.998862	0.997628	0.980146	0.999214	0.970748	0.976887
GATS1	Nontoxin	0.999278	0.999816	0.911691	0.901179	0.998862	0.997628	0.888875	0.992331	0.823004	0.925472
GATS3	Nontoxin	0.999278	0.999816	0.990029	0.993602	0.998862	0.997628	0.759482	0.941018	0.830463	0.93169
GBG1	Nontoxin	0.999278	0.999816	0.989075	0.986669	0.998862	0.997628	NA	0.810302	NA	0.876172
GBinding	Nontoxin	0.999278	0.999816	0.851168	0.897883	0.998862	0.997628	0.999075	0.999214	0.922264	0.963816
GBRL3	Nontoxin	0.999278	0.999816	0.591946	0.535096	0.998862	0.997628	NA	0.783956	NA	0.493949
GDPFucoseTrans1	Nontoxin	0.848255	0.999816	0.944748	0.949709	0.998862	0.997628	0.972945	0.999214	0.997983	0.996941
GDPman46Deh	Nontoxin	0.999278	0.999816	0.990029	0.993602	0.998862	0.997628	0.842617	0.947807	0.883536	0.937291
Gem7	Nontoxin	0.999278	0.999816	0.999437	0.996787	0.998862	0.997628	0.496749	0.810302	0.649149	0.848594
Gemin6	Nontoxin	0.999278	0.999816	0.851168	0.831085	0.998862	0.997628	0.972945	0.999214	0.966574	0.986258
GenTFIIH3	Nontoxin	0.999278	0.999816	0.732274	0.704731	0.998862	0.997628	0.541806	0.828849	0.424157	0.66851
GeranylgeranylPyrophosphateSyn	Nontoxin	0.999278	0.999816	0.847188	0.813701	0.998862	0.997628	0.985042	0.999214	0.945849	0.976887
Geranylgeranyltrans-1a	Nontoxin	0.999278	0.999816	0.989075	0.982725	0.998862	0.997628	0.964391	0.999214	0.932749	0.976887
GeranylgeranylTrans-2b	Nontoxin	0.999278	0.999816	0.956347	0.964261	0.998862	0.997628	0.980146	0.999214	0.997993	0.996941
GFPT2	Nontoxin	0.999278	0.999816	0.990029	0.993609	0.998862	0.997628	0.725097	0.914569	0.823004	0.917943
GH-TMP	Nontoxin	0.999278	0.999816	0.896435	0.922326	0.998862	0.997628	0.98169	0.999214	0.970692	0.978748
GINS	Nontoxin	0.999278	0.999816	0.562224	0.602257	0.998862	0.997628	0.810184	0.941018	0.511454	0.770679
GlcNAcbGalB	Nontoxin	0.999278	0.999816	0.666609	0.692774	0.998862	0.997628	0.991482	0.999214	0.886478	0.954387
GliaMaturationFactor-b	Nontoxin	0.832079	0.999816	0.856398	0.86265	0.998862	0.997628	NA	0.862807	0.888784	0.932453
GlnSyn	Nontoxin	0.999278	0.999816	0.653494	0.760357	0.998862	0.997628	0.686522	0.932616	0.515153	0.826109
GlucoseP-DH	Nontoxin	0.999278	0.999816	0.400577	0.420102	0.998862	0.997628	0.0522178	0.440046	0.00972433	0.194497
GlucoseTransporter1	Nontoxin	0.999278	0.999816	0.851168	0.84034	0.998862	0.997628	0.808083	0.952342	0.696035	0.870055
GlucPIsom	Nontoxin	0.999278	0.999816	0.892502	0.916295	0.998862	0.997628	0.739741	0.949775	0.890317	0.9605
GlutamateRec	Nontoxin	0.265111	0.999816	0.813408	0.819351	0.998862	0.997628	0.962627	0.999214	0.945027	0.973366
Glutaredoxin1	Nontoxin	0.999278	0.999816	0.999437	0.996787	0.998862	0.997628	0.972945	0.999214	0.960359	0.976887
Glutaredoxin5	Nontoxin	0.999278	0.999816	0.771793	0.778408	0.785369	0.997628	0.434966	0.828849	0.395256	0.702674
GlutathioneSTransferase1-1	Nontoxin	0.999278	0.999816	0.0238168	0.0323065	0.998862	0.997628	NA	0.927992	NA	0.491804
GlutCoADeh	Nontoxin	0.999278	0.999816	0.91081	0.900551	0.998862	0.997628	0.956037	0.999214	0.864225	0.952536
GlutRNASyn	Nontoxin	0.999278	0.999816	0.934111	0.929568	0.998862	0.997628	0.988412	0.999214	0.972718	0.976887
GlycineNMethyltransferase	Nontoxin	0.999278	0.999816	0.899503	0.890145	0.998862	0.997628	0.808083	0.925575	0.750825	0.864905
Glycogenin1	Nontoxin	0.999278	0.999816	0.983072	0.982649	0.998862	0.997628	0.60965	0.880284	0.761879	0.917943
GlycogenPhosphorylase	Nontoxin	0.999278	0.999816	0.989075	0.985602	0.998862	0.997628	0.967743	0.999214	0.936022	0.976887
GlycolipidTransfer	Nontoxin	0.999278	0.999816	0.863404	0.844154	0.998862	0.997628	NA	0.99173	NA	0.996941
GlycPhosDeh	Nontoxin	0.999278	0.999816	0.718426	0.773214	0.998862	0.997628	0.354539	0.822664	0.810991	0.947491
Glyoxalase4	Nontoxin	0.999278	0.999816	0.999437	0.996787	0.998862	0.997628	0.739741	0.882137	0.814551	0.893907
GlyoxylateRed	Nontoxin	0.999278	0.999816	0.599561	0.649631	0.998862	0.997628	0.801461	0.940781	0.548562	0.785968
Gly-tRNALig	Nontoxin	0.999278	0.999816	0.948323	0.948003	0.998862	0.997628	0.606974	0.828849	0.664835	0.838639
GMPSyn	Nontoxin	0.999278	0.999816	0.915679	0.916295	0.998862	0.997628	0.924114	0.99173	0.967799	0.976887
GnbB2	Nontoxin	0.999278	0.999816	0.591946	0.708771	0.998862	0.997628	0.786001	0.932616	0.574884	0.796479
GNBP-a	Nontoxin	0.999278	0.999816	0.847258	0.860785	0.998862	0.997628	0.833649	0.949775	0.707064	0.869981
GNBP-a13	Nontoxin	0.999278	0.999816	0.980437	0.977704	0.998862	0.997628	0.632128	0.817914	0.782069	0.864905
GNBP-Gi-a2	Nontoxin	0.999278	0.999816	0.983072	0.980293	0.998862	0.997628	0.991482	0.999214	0.964138	0.976887
Golgi7	Nontoxin	0.999278	0.999816	0.899503	0.916295	0.998862	0.997628	0.930145	0.999214	0.98371	0.999273
GolgiCmplx1	Nontoxin	0.999278	0.999816	0.914428	0.916295	0.998862	0.997628	0.928114	0.999214	0.840091	0.946748
GolgiERTraffic4	Nontoxin	0.999278	0.999816	0.755023	0.778408	0.998862	0.997628	0.913436	0.991189	0.719011	0.875717
Golgin45	Nontoxin	0.867028	0.999816	0.906325	0.920821	0.998862	0.997628	0.475166	0.758584	0.758306	0.864905
GolginA1	Nontoxin	0.999278	0.999816	0.990029	0.995867	0.998862	0.997628	0.632128	0.830274	0.758306	0.869981
GolginA7	Nontoxin	0.999278	0.999816	0.76563	0.745613	0.998862	0.997628	NA	0.999214	NA	0.952536
GolgipHReg	Nontoxin	0.999278	0.999816	0.990029	0.986669	0.998862	0.997628	0.985326	0.999214	0.984155	0.981235
GolgiPP3	Nontoxin	0.999278	0.999816	0.983072	0.986669	0.998862	0.997628	0.972945	0.999214	0.976337	0.998986
Golgi-SNAP	Nontoxin	0.999278	0.999816	0.748587	0.732212	0.998862	0.997628	0.657949	0.871563	0.502684	0.746598
GolgiStacking2	Nontoxin	0.999278	0.999816	0.521876	0.616773	0.998862	0.997628	0.808083	0.963173	0.581866	0.834355
GolgPhos3	Nontoxin	0.930642	0.999816	0.983072	0.982649	0.998862	0.997628	0.555167	0.810302	0.737141	0.859404
GOT1B	Nontoxin	0.999278	0.999816	0.57594	0.517	0.998862	0.997628	0.985326	0.999214	0.810103	0.902965
GPAA1	Nontoxin	0.929572	0.999816	0.905305	0.916295	0.998862	0.997628	0.954516	0.996446	0.863301	0.938355
GPCP1	Nontoxin	0.999278	0.999816	0.931951	0.933643	0.998862	0.997628	0.588803	0.828849	0.801445	0.886894
GPNGTPase2	Nontoxin	0.999278	0.999816	0.899503	0.884239	0.998862	0.997628	0.956037	0.994354	0.854728	0.924832
GPNLoop3	Nontoxin	0.999278	0.999816	0.722318	0.733233	0.998862	0.997628	0.86904	0.949775	0.671935	0.838639
GProtein-g5	Nontoxin	0.930642	0.999816	0.983072	0.982649	0.998862	0.997628	NA	0.859446	0.774962	0.864905
GproteinMod3	Nontoxin	0.999278	0.999816	0.851168	0.86265	0.998862	0.999037	0.759482	0.923095	0.911071	0.95472
GProtSupp2	Nontoxin	0.999278	0.999816	0.4348	0.417708	0.998862	0.997628	0.695785	0.856393	0.401101	0.602495
Grainyhead1	Nontoxin	0.999278	0.999816	0.755023	0.773815	0.998862	0.997628	0.652839	0.850643	0.515153	0.760479
Grancalcin	Nontoxin	0.999278	0.999816	0.994472	0.993609	0.998862	0.997628	0.957609	0.996446	0.945849	0.966572
GRichSeq1	Nontoxin	0.999278	0.999816	0.983739	0.982725	0.998862	0.997628	0.809738	0.985256	0.815125	0.942333
GrowthArrest6	Nontoxin	0.999278	0.999816	0.297658	0.289876	0.998862	0.997628	0.0274734	0.290276	0.00323913	0.0739591
GrowthArrestDNADamage-GADD45	Nontoxin	0.999278	0.999816	0.76563	0.765235	0.854734	0.997628	NA	0.828849	0.472585	0.702674
GRP78	Nontoxin	0.999278	0.999816	4.27806e-06	0.000906038	0.998862	0.997628	0.0306096	0.486574	0.00199955	0.0470108
GSK3-b	Nontoxin	0.999278	0.999816	0.847258	0.820664	0.998862	0.997628	NA	0.947807	NA	0.972502
GST-3	Nontoxin	0.999278	0.999816	0.988148	0.991748	0.998862	0.997628	0.473359	0.828849	0.650735	0.868456
GSTA1	Nontoxin	0.999278	0.999816	0.0239673	0.0721958	0.998862	0.997628	0.833649	0.862807	0.384949	0.418481
GST-mu	Nontoxin	0.999278	0.999816	0.0192264	0.0665629	0.998862	0.997628	0.857188	0.993375	0.597883	0.879954
GST-P	Nontoxin	0.999278	0.999816	0.79069	0.831085	0.998862	0.997628	0.888875	0.995927	0.997983	0.996941
GST-t1	Nontoxin	0.999278	0.999816	5.41413e-08	3.8362e-05	0.998862	0.997628	0.638967	0.573736	0.785641	0.0179637
GTPase-NRas	Nontoxin	0.999278	0.999816	0.847258	0.839753	0.998862	0.997628	NA	0.331037	0.401101	0.460811
GTPBinding	Nontoxin	0.999278	0.999816	0.95555	0.949709	0.998862	0.997628	0.535234	0.691576	0.628207	0.744013
GTPBinding2	Nontoxin	0.999278	0.999816	0.755023	0.750577	0.998862	0.997628	0.534604	0.838936	0.425568	0.726261
GTPBindingD	Nontoxin	0.999278	0.999816	0.980437	0.982649	0.998862	0.997628	0.13695	0.595709	0.457687	0.790694
GTPBinding-RhoE	Nontoxin	0.999278	0.999816	0.851168	0.844154	0.998862	0.997628	NA	0.828849	0.548562	0.760479
GTPBindingSAR1a	Nontoxin	0.999278	0.999816	0.990029	0.99196	0.998862	0.997628	0.557393	0.828849	0.731878	0.86077
GTPnpRAN1	Nontoxin	0.999278	0.999816	0.899561	0.916295	0.998862	0.997628	0.967821	0.999214	0.886478	0.962076
GuanineBinding3	Nontoxin	0.999278	0.999816	0.245259	0.276225	0.998862	0.997628	0.000309525	0.00172886	0.000368672	0.00253629
GuanineBinding-a1	Nontoxin	0.999278	0.999816	0.990029	0.993609	0.998862	0.997628	0.652839	0.873224	0.751439	0.893907
GuanineNucBinding-b1	Nontoxin	0.999278	0.999816	0.891763	0.886531	0.998862	0.997628	0.378427	0.681219	0.452156	0.695293
GuanMonRed	Nontoxin	0.999278	0.999816	0.732274	0.717191	0.998862	0.997628	0.535234	0.828849	0.424157	0.70014
GuanNucA11	Nontoxin	0.908941	0.999816	0.872981	0.884239	0.998862	0.997628	0.761225	0.918985	0.901358	0.949093
GuanylateCyclase-b1	Nontoxin	0.999278	0.999816	0.182386	0.215973	0.998862	0.997628	0.448022	0.828849	0.171028	0.493949
Guk1	Nontoxin	0.999278	0.999816	0.780272	0.785831	0.998862	0.997628	0.786001	0.957752	0.971191	0.996464
H33	Nontoxin	0.999278	0.999816	0.673694	0.745613	0.998862	0.997628	0.690484	0.945989	0.493324	0.838639
H-ACARibonucleoprotein3	Nontoxin	0.999278	0.999816	0.999437	0.996787	0.998862	0.997628	NA	0.999214	NA	0.998986
HACoADH2	Nontoxin	0.999278	0.999816	0.503768	0.558417	0.998862	0.997628	0.786001	0.932616	0.477146	0.75935
HAGH	Nontoxin	0.999278	0.999816	0.591946	0.649631	0.998862	0.997628	0.991482	0.999214	0.811257	0.921778
HAP28	Nontoxin	0.999278	0.999816	0.999437	0.996787	0.998862	0.997628	0.885374	0.980609	0.886478	0.947491
HBDH	Nontoxin	0.989944	0.999816	0.90171	0.893877	0.998862	0.997628	0.839209	0.942524	0.771961	0.873202
HBS1	Nontoxin	0.999278	0.999816	0.926848	0.93041	0.998862	0.997628	0.635496	0.860739	0.649149	0.848594
HCoADH	Nontoxin	0.999278	0.999816	0.370081	0.418897	0.998862	0.997628	0.690484	0.873224	0.355969	0.660602
HemeOxygenaser2	Nontoxin	0.999278	0.999816	0.999437	0.996787	0.998862	0.997628	0.904185	0.988931	0.899786	0.95472
HemeTransporter-HRG-1	Nontoxin	0.999278	0.999816	0.842055	0.802237	0.998862	0.997628	NA	0.999214	NA	0.952536
Hemoglobin-a	Nontoxin	0.999278	0.999816	0.240668	0.106392	0.998862	0.997628	0.960843	0.994354	0.82236	0.688385
Hemoglobin-b1	Nontoxin	0.999278	0.999816	0.0559748	0.0167799	0.998862	0.997628	0.980146	0.999214	0.801137	0.665658
Hemoglobin-rho	Nontoxin	0.999278	0.999816	0.301231	0.13582	0.998862	0.997628	0.952239	0.986342	0.811281	0.683558
HepaticLeukemiaFactor	Nontoxin	0.999278	0.999816	0.591946	0.56372	0.998862	0.997628	0.541806	0.812238	0.389022	0.548332
HepatomaGF-3	Nontoxin	0.999278	0.999816	0.899503	0.875795	0.998862	0.999578	NA	0.949775	NA	0.872731
HepBX	Nontoxin	0.999278	0.999816	0.916148	0.916295	0.998862	0.997628	0.756874	0.908689	0.742984	0.864905
HES1	Nontoxin	0.717936	0.999816	0.641217	0.697321	0.998862	0.997628	NA	0.297886	0.640962	0.89459
Heterozyg12	Nontoxin	0.999278	0.999816	0.948323	0.947037	0.998862	0.997628	NA	0.932616	NA	0.876847
HetNucRnpG	Nontoxin	0.999278	0.999816	0.827901	0.819351	0.998862	0.997628	0.612181	0.873224	0.52208	0.796479
hexokinase1	Nontoxin	0.999278	0.999816	0.663475	0.678724	0.998862	0.997628	0.518623	0.838936	0.389022	0.695293
Hippocalcin-1	Nontoxin	0.999278	0.999816	0.441989	0.345469	0.998862	0.997628	NA	0.533507	NA	0.221867
Hippocampus1	Nontoxin	0.999278	0.999816	0.849319	0.841853	0.998862	0.997628	0.635496	0.898038	0.548562	0.819525
HistidineNBP1	Nontoxin	0.999278	0.999816	0.280264	0.324677	0.998862	0.997628	0.480122	0.783956	0.156402	0.426252
Histidyl-tRNASyn1	Nontoxin	0.999278	0.999816	0.872981	0.890145	0.998862	0.997628	0.964391	0.999214	0.990003	0.999501
Histidyl-tRNASyn2	Nontoxin	0.999278	0.999816	0.990029	0.993602	0.998862	0.997628	0.962979	0.999214	0.949402	0.981235
HistNMeT	Nontoxin	0.822701	0.999816	0.647254	0.678628	0.998862	0.997628	0.0575855	0.0778711	0.125883	0.164228
HistoneAcetyltransferaseB	Nontoxin	0.999278	0.999816	0.887342	0.884239	0.998862	0.997628	0.997421	0.999214	0.923044	0.9605
HistoneBind	Nontoxin	0.999278	0.999816	0.547463	0.706225	0.998862	0.997628	0.674495	0.939198	0.454941	0.805602
HistoneDeacetylase1	Nontoxin	0.999278	0.999816	0.936676	0.929568	0.998862	0.997628	0.528938	0.850643	0.548816	0.838639
HistoneDeacetylase2	Nontoxin	0.999278	0.999816	0.824752	0.834669	0.998862	0.997628	0.972945	0.999214	0.949402	0.987934
HistoneDeacetylase8	Nontoxin	0.999278	0.999816	0.956347	0.966284	0.998862	0.997628	0.969338	0.999214	0.918973	0.9605
HistoneH2A-1	Nontoxin	0.999278	0.999816	0.872415	0.86265	0.998862	0.997628	0.0453533	0.382595	0.125883	0.491804
HistoneH2A-2	Nontoxin	0.999278	0.999816	0.980437	0.980293	0.998862	0.997628	0.732919	0.878855	0.833724	0.917943
HistoneH2AZ	Nontoxin	0.999278	0.999816	0.937897	0.931047	0.998862	0.997628	NA	0.945989	NA	0.9605
HistoneH3-3-2	Nontoxin	0.999278	0.999816	0.944748	0.951077	0.998862	0.997628	0.962627	0.999214	0.898398	0.968532
HistoneH3-3-3	Nontoxin	0.999278	0.999816	0.104123	0.168998	0.998862	0.997628	0.497824	0.810302	0.099965	0.382778
HLAB5	Nontoxin	0.999278	0.999816	0.999437	0.997311	0.998862	0.997628	0.991286	0.999214	0.98096	0.981235
HMG-14	Nontoxin	0.999278	0.999816	0.780272	0.77965	0.998862	0.997628	0.517251	0.840701	0.436476	0.752832
HMG-14A	Nontoxin	0.999278	0.999816	0.058874	0.0672201	0.998862	0.997628	0.969338	0.999214	0.424157	0.75935
HMG-17	Nontoxin	0.999278	0.999816	0.397739	0.418977	0.998862	0.997628	0.354539	0.779136	0.125883	0.453114
HMG20A	Nontoxin	0.999278	0.999816	0.533314	0.535096	0.998862	0.997628	0.912977	0.996446	0.886478	0.954309
HMG-box9	Nontoxin	0.999278	0.999816	0.176164	0.232478	0.998862	0.997628	0.000309525	0.00312969	0.000448012	0.00365301
HMGCoASyn	Nontoxin	0.999278	0.999816	0.11201	0.158857	0.998862	0.997628	3.26237e-06	7.8901e-06	9.87466e-06	1.82553e-05
HNRnPL-1	Nontoxin	0.999278	0.999816	0.780272	0.802237	0.998862	0.997628	0.656187	0.932616	0.515295	0.838639
HPCL4	Nontoxin	0.999278	0.999816	0.149273	0.153663	0.998862	0.997628	0.00733662	0.0833957	0.000448012	0.0052925
HPFB1	Nontoxin	0.999278	0.999816	0.678051	0.690442	0.998862	0.997628	0.409133	0.808286	0.285315	0.632911
HRP12	Nontoxin	0.999278	0.999816	0.81665	0.821953	0.998862	0.997628	0.286131	0.538276	0.396664	0.553992
HSP10	Nontoxin	0.999278	0.999816	0.956652	0.948544	0.998862	0.997628	0.233433	0.710726	0.401101	0.744778
HSP60	Nontoxin	0.999278	0.999816	0.823522	0.831085	0.998862	0.997628	0.445642	0.828849	0.413926	0.760479
HSP70	Nontoxin	0.999278	0.999816	0.219964	0.281547	0.998862	0.997628	0.957609	0.996446	0.541858	0.797709
HSP70-13	Nontoxin	0.999278	0.999816	0.528513	0.56372	0.998862	0.997628	0.910121	0.996446	0.690729	0.864905
HSP71-1	Nontoxin	0.999278	0.999816	0.915679	0.928714	0.998862	0.997628	0.816565	0.980609	0.911071	0.968659
HSP71-2	Nontoxin	0.999278	0.999816	0.824752	0.839753	0.998862	0.997628	0.489787	0.828849	0.454941	0.760479
HSP90a	Nontoxin	0.999278	0.999816	0.847258	0.867828	0.998862	0.997628	0.547745	0.869117	0.823004	0.946748
HSP90-Cdc37	Nontoxin	0.999278	0.999816	0.637257	0.690442	0.998862	0.997628	0.864936	0.958658	0.631567	0.838639
HSP-b8	Nontoxin	0.999278	0.999816	0.847258	0.819351	0.998862	0.997628	0.857188	0.981658	0.737141	0.876172
HSPC171	Nontoxin	0.999278	0.999816	0.926848	0.916295	0.998862	0.997628	0.956037	0.999214	0.872105	0.954309
Hunt1	Nontoxin	0.999278	0.999816	0.229581	0.374651	0.998862	0.997628	0.686522	0.871563	0.326695	0.665658
HuntingtinK	Nontoxin	0.999278	0.999816	0.983072	0.982725	0.998862	0.997628	0.991482	0.999852	0.997983	0.996941
HyalBind4	Nontoxin	0.999278	0.999816	0.591946	0.650875	0.998862	0.997628	0.0779947	0.242754	0.106291	0.245228
HydroxyacylCoA-DH3	Nontoxin	0.999278	0.999816	0.731901	0.765235	0.998862	0.997628	0.904185	0.990212	0.697157	0.866406
HydroxybutyrateDH-2	Nontoxin	0.999278	0.999816	0.445945	0.450419	0.998862	0.997628	0.726057	0.898068	0.436705	0.695293
HydroxySter2	Nontoxin	0.999278	0.999816	0.591946	0.586338	0.998862	0.997628	0.996278	0.999214	0.800831	0.908385
HypoxanthineGPT	Nontoxin	0.999278	0.999816	0.0269177	0.0172386	0.998862	0.997628	NA	0.949775	0.214716	0.541765
HypPro1-2	Nontoxin	0.999278	0.999816	0.815777	0.805331	0.998862	0.997628	0.119399	0.573736	0.165039	0.511699
HypPro2	Nontoxin	0.999278	0.999816	0.960234	0.965841	0.998862	0.997628	NA	0.996446	0.949402	0.976887
ICCaKChannel4	Nontoxin	0.717936	0.999816	0.872415	0.893961	0.998862	0.997628	0.110402	0.641355	0.516305	0.850417
ID-g1	Nontoxin	0.999278	0.999816	0.899503	0.893961	0.998862	0.997628	0.691532	0.941018	0.640962	0.869981
IDH-a	Nontoxin	0.999278	0.999816	0.939201	0.94955	0.998862	0.997628	0.400354	0.828849	0.655541	0.876172
IER2	Nontoxin	0.999278	0.999816	0.956347	0.94955	0.998862	0.997628	0.834435	0.930282	0.808636	0.878697
IF4A2	Nontoxin	0.999278	0.999816	0.471254	0.627543	0.998862	0.997628	0.956037	0.999214	0.737141	0.907729
IFNGR2	Nontoxin	0.999278	0.999816	0.588358	0.522107	0.998862	0.997628	0.867362	0.981658	0.649124	0.797709
ImmatColonCar	Nontoxin	0.999278	0.999816	0.999437	0.993609	0.998862	0.997628	0.967743	0.999214	0.952232	0.973359
ImmEarlyResp3Int1	Nontoxin	0.999278	0.999816	0.977658	0.960552	0.998862	0.997628	0.946106	0.999214	0.891444	0.9605
IMP	Nontoxin	0.999278	0.999816	0.0858666	0.103503	0.998862	0.997628	0.121182	0.609679	0.0141868	0.17178
IMP-2A	Nontoxin	0.999278	0.999816	0.577509	0.723753	0.998862	0.997628	0.583146	0.828849	0.406545	0.711757
IMPA3	Nontoxin	0.999278	0.999816	0.804346	0.810695	0.998862	0.997628	0.981986	0.999214	0.864225	0.955483
IMPDehydro2	Nontoxin	0.999278	0.999816	0.968931	0.978315	0.998862	0.997628	0.954754	0.999214	0.966848	0.991883
IMP-erythrocyteband7	Nontoxin	0.999278	0.999816	0.999437	0.997311	0.998862	0.997628	0.969849	0.999214	0.949402	0.969087
IMP-GPR137-1	Nontoxin	0.832079	0.999816	0.851168	0.857353	0.998862	0.997628	0.980146	0.999214	0.87427	0.942479
IMP-GPR155	Nontoxin	0.999278	0.999816	0.647503	0.697321	0.998862	0.997628	0.666277	0.930282	0.465147	0.790694
Importin-a1	Nontoxin	0.999278	0.999816	0.847258	0.858488	0.998862	0.997628	0.417464	0.750035	0.42662	0.702177
Importin-a2	Nontoxin	0.999278	0.999816	0.989075	0.982725	0.998862	0.997628	0.17519	0.312139	0.498329	0.660602
Importin-a4	Nontoxin	0.999278	0.999816	0.840756	0.839753	0.998862	0.997628	0.380252	0.701692	0.401101	0.679763
InhGrowth5	Nontoxin	0.999278	0.999816	0.983072	0.982649	0.998862	0.997628	0.450197	0.659781	0.603748	0.744013
InhibGrowth3	Nontoxin	0.999278	0.999816	0.926848	0.916295	0.998862	0.997628	0.930586	0.991189	0.96664	0.976887
InositolHexKin2	Nontoxin	0.999278	0.999816	0.956347	0.966284	0.998862	0.997628	0.744007	0.952342	0.854728	0.958777
InsulinInd1	Nontoxin	0.999278	0.999816	0.0738719	0.0842775	0.675706	0.832373	0.104318	0.567315	0.0146614	0.135985
InsulinInd2	Nontoxin	0.999278	0.999816	0.755023	0.765235	0.998862	0.997628	0.0117161	0.0338097	0.124201	0.191008
IntComp12	Nontoxin	0.999278	0.999816	0.926848	0.912342	0.998862	0.997628	0.86904	0.99173	0.810119	0.92128
IntegrinKin	Nontoxin	0.999278	0.999816	0.320746	0.417708	0.998862	0.997628	0.750016	0.926048	0.396664	0.702177
InterferonReg2	Nontoxin	0.999278	0.999816	0.847258	0.831085	0.998862	0.997628	0.895983	0.958601	0.770167	0.866406
Intraflagellar20	Nontoxin	0.999278	0.999816	0.994225	0.996787	0.998862	0.997628	0.671934	0.828849	0.761895	0.864185
IntraflagellarTransport-27	Nontoxin	0.999278	0.999816	0.547463	0.523668	0.998862	0.997628	NA	0.999214	NA	0.921778
IPCCMethyltrans	Nontoxin	0.999278	0.999816	0.988148	0.986669	0.998862	0.997628	0.969338	0.999214	0.937449	0.963816
IPDPDIsomerase	Nontoxin	0.999278	0.999816	0.370081	0.392489	0.998862	0.997628	0.450197	0.737543	0.171028	0.401656
IRX-2	Nontoxin	0.999278	0.999816	0.0759443	0.103503	0.998862	0.997628	0.204821	0.691576	0.0432487	0.260521
IscU	Nontoxin	0.999278	0.999816	0.369138	0.507666	0.998862	0.999578	0.978709	0.999214	0.683892	0.869981
isletCell1	Nontoxin	0.999278	0.999816	0.720392	0.745613	0.998862	0.997628	0.690484	0.932616	0.518511	0.816082
IsocitrateDH	Nontoxin	0.931044	0.999816	0.14343	0.276225	0.998862	0.997628	0.933759	0.999214	0.773846	0.921778
IsocitrateDHCyt	Nontoxin	0.999278	0.999816	0.941939	0.947385	0.998862	0.997628	0.963938	0.999214	0.991009	0.999273
isoleuctRnaSyn	Nontoxin	0.999278	0.999816	0.978534	0.980334	0.998862	0.997628	0.517251	0.810302	0.731878	0.864185
IST1	Nontoxin	0.999278	0.999816	0.890104	0.901179	0.998862	0.997628	0.904185	0.999214	0.807952	0.946748
ITFG3	Nontoxin	0.999278	0.999816	0.780272	0.805331	0.998862	0.997628	0.58258	0.828849	0.499417	0.75935
ITPPP	Nontoxin	0.999278	0.999816	0.847258	0.834669	0.998862	0.997628	0.369537	0.788852	0.370128	0.696182
Jagunal-1	Nontoxin	0.999278	0.999816	0.999437	0.997311	0.998862	0.997628	0.933759	0.996446	0.906838	0.9605
JunctionPlakoglobin	Nontoxin	0.999278	0.999816	0.927562	0.934748	0.998862	0.997628	0.988232	0.999214	0.935461	0.976887
KAD1	Nontoxin	0.999278	0.999816	0.755023	0.741435	0.998862	0.997628	NA	0.467857	NA	0.401656
KAD2	Nontoxin	0.999278	0.999816	0.999437	0.996787	0.998862	0.997628	0.988232	0.999332	0.976533	0.996941
Katp60A1	Nontoxin	0.999278	0.999816	0.9249	0.928714	0.998862	0.997628	0.988232	0.999214	0.911071	0.9605
KC1E	Nontoxin	0.999278	0.999816	0.728118	0.737299	0.998862	0.997628	0.955911	0.995636	0.949402	0.981235
KCRB	Nontoxin	0.848255	0.999816	0.203272	0.345469	0.998862	0.997628	0.113131	0.750035	0.997983	0.999744
Kelch2	Nontoxin	0.930642	0.999816	0.825719	0.834669	0.998862	0.997628	0.962627	0.998629	0.823004	0.925472
Kelch3	Nontoxin	0.999278	0.999816	0.591946	0.559523	0.998862	0.997628	0.711154	0.850643	0.463093	0.665658
KeratinAsc2	Nontoxin	0.717936	0.999816	0.781056	0.815887	0.998862	0.997628	0.788712	0.963173	0.950582	0.981235
KeratinII-8	Nontoxin	0.999278	0.999816	0.109077	0.152859	0.998862	0.997628	0.822412	0.862807	0.146411	0.474361
KetoglutarateDioxygenase-ABH5	Nontoxin	0.999278	0.999816	0.772955	0.77965	0.998862	0.997628	0.407792	0.691576	0.407033	0.624433
KH-RNABinding3	Nontoxin	0.999278	0.999816	0.960062	0.958878	0.998862	0.997628	0.348039	0.573736	0.499321	0.702177
KIAA0247	Nontoxin	0.999278	0.999816	0.847258	0.852115	0.998862	0.997628	NA	0.994354	0.997983	0.999273
KIAA1143	Nontoxin	0.832079	0.999816	0.872415	0.868665	0.998862	0.997628	0.980077	0.999214	0.893274	0.9605
KIAA1324	Nontoxin	0.999278	0.999816	0.696209	0.759755	0.998862	0.997628	0.972945	0.999214	0.843448	0.937291
KIAA1467	Nontoxin	0.929572	0.999816	0.9249	0.922625	0.998862	0.997628	0.695785	0.940781	0.678465	0.876172
KIBRA3	Nontoxin	0.999278	0.999816	0.260123	0.346704	0.998862	0.997628	0.991482	0.999332	0.785641	0.915878
Kin1	Nontoxin	0.999278	0.999816	0.980437	0.977487	0.998862	0.997628	0.991482	0.999214	0.949763	0.970684
Kin9	Nontoxin	0.999278	0.999816	0.934863	0.928714	0.998862	0.997628	0.990173	0.999332	0.935461	0.976197
KinC-1	Nontoxin	0.999278	0.999816	0.575717	0.643858	0.998862	0.997628	0.482114	0.828849	0.329292	0.683558
KinC-2	Nontoxin	0.999278	0.999816	0.939201	0.947037	0.998862	0.997628	0.760555	0.963173	0.737141	0.921778
KinC-d	Nontoxin	0.999278	0.999816	0.999437	0.996787	0.998862	0.997628	0.695785	0.932616	0.768394	0.917943
KinesinLightChain2	Nontoxin	0.999278	0.999816	0.261927	0.228806	0.998862	0.997628	0.420083	0.798832	0.146411	0.392297
KINH	Nontoxin	0.999278	0.999816	0.732274	0.785831	0.998862	0.997628	0.941613	0.999214	0.767604	0.928866
KinII-d	Nontoxin	0.999278	0.999816	0.641217	0.699159	0.998862	0.997628	1.94459e-05	0.0485146	0.000440436	0.0921967
KishA	Nontoxin	0.999278	0.999816	0.918881	0.896019	0.998862	0.997628	0.974765	0.999214	0.98371	0.999273
KishB	Nontoxin	0.999278	0.999816	0.980437	0.980315	0.998862	0.997628	NA	0.828849	NA	0.848762
KOTransaminase1	Nontoxin	0.831655	0.999816	0.0585285	0.065702	0.998862	0.997628	0.690484	0.871563	0.171028	0.46312
KPCA	Nontoxin	0.999278	0.999816	0.395501	0.418977	0.998862	0.997628	0.671934	0.922686	0.425568	0.702674
KRas	Nontoxin	0.929572	0.999816	0.780272	0.77965	0.998862	0.997628	0.627969	0.878672	0.511454	0.782513
Krueppel3	Nontoxin	0.848255	0.999816	0.944748	0.941264	0.998862	0.997628	0.903294	0.994354	0.854728	0.938355
KTI12	Nontoxin	0.999278	0.999816	0.784859	0.773214	0.998862	0.997628	0.86904	0.949775	0.712735	0.848762
Lactadherin	Nontoxin	0.999278	0.999816	0.0258267	0.0103312	0.998862	0.997628	0.737346	0.0201589	0.755407	7.8743e-05
Lactamase-2	Nontoxin	0.999278	0.999816	0.712233	0.699159	0.998862	0.997628	0.849952	0.958658	0.683892	0.838639
LactatDH-A	Nontoxin	0.999278	0.999816	0.939201	0.94955	0.998862	0.997628	0.560808	0.878855	0.768394	0.927934
LactoglutathioneLyase	Nontoxin	0.930642	0.999816	0.944748	0.934748	0.998862	0.997628	0.991482	0.999214	0.970748	0.996941
LAMTOR1	Nontoxin	0.999278	0.999816	0.988148	0.985602	0.998862	0.997628	0.638967	0.862807	0.761879	0.89459
LAMTOR2	Nontoxin	0.999278	0.999816	0.931558	0.916295	0.998862	0.997628	0.957609	0.999214	0.885705	0.953965
lanC1	Nontoxin	0.999278	0.999816	0.851168	0.839753	0.998862	0.997628	0.79928	0.908689	0.689806	0.828046
la-rel4	Nontoxin	0.930642	0.999816	0.75976	0.77965	0.998862	0.997628	0.788712	0.932616	0.949402	0.966216
laRel7	Nontoxin	0.999278	0.999816	0.842055	0.841853	0.998862	0.997628	0.555991	0.828849	0.498329	0.751195
latexin	Nontoxin	0.999278	0.999816	0.944748	0.947028	0.998862	0.997628	0.950573	0.994354	0.886478	0.937291
LCFACoALig1	Nontoxin	0.667787	0.999816	0.177628	0.166795	0.998862	0.997628	0.944007	0.994354	0.477284	0.75935
LCFACoALig3	Nontoxin	0.999278	0.999816	0.05352	0.0842775	0.998862	0.997628	0.466767	0.828849	0.1416	0.453114
LCM1	Nontoxin	0.999278	0.999816	0.990029	0.986669	0.998862	0.997628	0.999912	0.999214	0.98631	0.999744
LDH-B	Nontoxin	0.999278	0.999816	0.944748	0.949709	0.998862	0.997628	0.588803	0.878294	0.637635	0.864905
Legumain	Nontoxin	0.33209	0.999816	0.882828	0.889046	0.998862	0.997628	0.822834	0.947807	0.925873	0.9605
LEO1	Nontoxin	0.999278	0.999816	0.732274	0.765235	0.998862	0.997628	0.957609	0.999214	0.792128	0.927752
Leptin1	Nontoxin	0.999278	0.999816	0.813408	0.773815	0.998862	0.997628	NA	0.957752	NA	0.849313
LeptinReceptor	Nontoxin	0.999278	0.999816	0.735572	0.722826	0.998862	0.997628	NA	0.691576	NA	0.524313
LeucRchrpt14	Nontoxin	0.282727	0.999816	0.983072	0.982725	0.998862	0.997628	0.547745	0.848154	0.709699	0.879954
Leukemia1	Nontoxin	0.999278	0.999816	0.884014	0.875795	0.998862	0.997628	0.466767	0.828849	0.457687	0.770679
LeukemiaInh	Nontoxin	0.999278	0.999816	0.000111786	0.000708011	0.998862	0.997628	0.167865	0.690826	0.0169527	0.143193
LeuRich42	Nontoxin	0.999278	0.999816	0.999437	0.996787	0.998862	0.997628	0.567533	0.810302	0.719727	0.848762
LeuRich59	Nontoxin	0.999278	0.999816	0.948323	0.941943	0.998862	0.997628	0.956064	0.999214	0.887189	0.9605
LeuRichRepeat-57	Nontoxin	0.999278	0.999816	0.57594	0.509578	0.998862	0.997628	0.0887452	0.192848	0.0483457	0.112235
LIM-SH3	Nontoxin	0.999278	0.999816	0.999437	0.993602	0.998862	0.997628	0.59603	0.828849	0.722362	0.848762
LIMT	Nontoxin	0.999278	0.999816	0.577509	0.606838	0.998862	0.997628	0.0635748	0.137242	0.0904722	0.162339
LipaseABHD12	Nontoxin	0.999278	0.999816	0.611548	0.617169	0.998862	0.997628	0.988232	0.999214	0.815599	0.924832
LipidPPH1	Nontoxin	0.999278	0.999816	0.753189	0.744578	0.998862	0.997628	0.410534	0.789204	0.338611	0.642067
LipidPPH2	Nontoxin	0.999278	0.999816	0.990029	0.996787	0.998862	0.997628	0.697865	0.930282	0.794344	0.922805
LipoylSyn	Nontoxin	0.999278	0.999816	0.980437	0.965841	0.998862	0.997628	0.842617	0.981658	0.816412	0.928866
LLP	Nontoxin	0.930642	0.999816	0.772955	0.773214	0.998862	0.997628	0.972945	0.999214	0.849993	0.938355
LMWPTyrPP	Nontoxin	0.999278	0.999816	0.90493	0.897883	0.998862	0.997628	0.944007	0.999214	0.98631	0.999744
LOC100329601	Nontoxin	0.0558333	0.0830175	0.726542	0.626316	0.998862	0.997628	0.990173	0.999214	0.90351	0.928866
LOC100472209	Nontoxin	0.738986	0.999816	0.0484065	0.0730242	0.998862	0.997628	NA	0.999214	NA	0.848762
LOC100559892	Nontoxin	0.999278	0.999816	0.999437	0.997311	0.998862	0.997628	NA	0.803992	NA	0.848594
LOC100561402	Nontoxin	0.999278	0.999816	0.990029	0.986669	0.998862	0.997628	0.946811	0.995927	0.943228	0.966216
LOC100567767	Nontoxin	0.999278	0.999816	0.980437	0.980293	0.998862	0.997628	0.999075	0.999214	0.978973	0.976887
LOC417941	Nontoxin	0.999278	0.999816	0.980437	0.980293	0.998862	0.997628	0.899969	0.994354	0.932749	0.975578
LOC427100	Nontoxin	0.999278	0.999816	0.762917	0.773214	0.352285	0.0910771	0.832599	0.945989	0.688137	0.848514
LPCAcyltransferase2	Nontoxin	0.999278	0.999816	0.76563	0.778408	0.998862	0.997628	0.434966	0.828849	0.385109	0.706043
LPP3	Nontoxin	0.999278	0.999816	8.56398e-05	0.00028867	0.998862	0.997628	0.251005	0.33727	0.000440436	0.00657195
LSM10	Nontoxin	0.999278	0.999816	0.872415	0.86265	0.998862	0.997628	NA	0.85614	0.695379	0.796479
LSM12	Nontoxin	0.999278	0.999816	0.662745	0.699159	0.675706	0.832373	0.535234	0.810302	0.42662	0.66851
LSM14A	Nontoxin	0.999278	0.999816	0.732274	0.753475	0.998862	0.997628	0.106461	0.34084	0.145605	0.381783
LSM14-B	Nontoxin	0.999278	0.999816	0.823522	0.810059	0.998862	0.997628	0.988232	0.999214	0.911071	0.9605
LSM1U6	Nontoxin	0.999278	0.999816	0.849188	0.813701	0.998862	0.997628	NA	0.99741	NA	0.917686
LSM3	Nontoxin	0.999278	0.999816	0.591946	0.55634	0.998862	0.997628	0.946203	0.994354	0.688137	0.838639
LSm4	Nontoxin	0.999278	0.999816	0.815777	0.800641	0.998862	0.997628	0.859399	0.945989	0.722362	0.848762
LSM6	Nontoxin	0.999278	0.999816	0.990029	0.985602	0.998862	0.997628	NA	0.400623	NA	0.702674
LThr3DH	Nontoxin	0.999278	0.999816	0.00580997	0.0318799	0.806041	0.997628	1.97428e-12	2.85745e-11	0.857494	7.47317e-14
LTV1	Nontoxin	0.999278	0.999816	0.978503	0.980293	0.998862	0.997628	0.946811	0.996446	0.951106	0.975578
Lumican	Nontoxin	0.999278	0.999816	0.0262556	0.0406855	0.998862	0.997628	NA	0.205658	0.00370313	0.0129008
Lunapark	Nontoxin	0.999278	0.999816	0.999437	0.999267	0.998862	0.997628	0.567533	0.783956	0.707064	0.825734
LupusLa	Nontoxin	0.999278	0.999816	0.591946	0.652516	0.998862	0.997628	0.822412	0.945989	0.548953	0.796479
LY6E	Nontoxin	0.999278	0.999816	0.855886	0.857552	0.998862	0.997628	0.652465	0.873224	0.872384	0.954309
LYPA1	Nontoxin	0.999278	0.999816	0.720392	0.706225	0.998862	0.997628	0.428969	0.573736	0.372976	0.453904
LYR-5	Nontoxin	0.999278	0.999816	0.355277	0.348571	0.998862	0.997628	0.329754	0.567315	0.115091	0.243803
LYRM1	Nontoxin	0.999278	0.999816	0.547463	0.511631	0.998862	0.997628	NA	0.792636	0.401101	0.511699
LysMpeptidoglycanBinding3	Nontoxin	0.999278	0.999816	0.580889	0.590492	0.998862	0.997628	0.0203124	0.0314581	0.0458097	0.0650808
LysoAcyl5	Nontoxin	0.51597	0.999816	0.276673	0.308301	0.998862	0.997628	0.688824	0.926048	0.401101	0.695293
LysocardiolipinAT	Nontoxin	0.999278	0.999816	0.877202	0.86265	0.998862	0.997628	0.713113	0.91746	0.656599	0.838639
LysosomalAcidLipase	Nontoxin	0.999278	0.999816	0.987334	0.982725	0.998862	0.997628	0.376445	0.673482	0.568433	0.760479
LysosomalAcidP	Nontoxin	0.999278	0.999816	0.400577	0.506876	0.998862	0.997628	0.859399	0.992331	0.619013	0.839462
LysosomalTMP4A	Nontoxin	0.999278	0.999816	0.956347	0.94955	0.998862	0.997628	0.423593	0.828849	0.499321	0.825734
LZIC	Nontoxin	0.827465	0.999816	0.939201	0.934748	0.998862	0.997628	NA	0.85614	NA	0.839072
MacrophageCapping	Nontoxin	0.247065	0.999816	0.849319	0.86265	0.998862	0.997628	0.901266	0.991189	0.977497	0.976887
MacrophageMigInh	Nontoxin	0.999278	0.999816	9.63345e-05	0.0021543	0.998862	0.997628	0.810184	0.949775	0.0905678	0.478632
MAD4	Nontoxin	0.999278	0.999816	0.954027	0.953008	0.998862	0.997628	0.935842	0.994354	0.872105	0.938355
mAdenylateKin4	Nontoxin	0.999278	0.999816	0.353447	0.268789	0.998862	0.997628	0.315898	0.538218	0.120175	0.177198
MAEA	Nontoxin	0.999278	0.999816	0.989075	0.988966	0.998862	0.997628	0.695785	0.910674	0.800831	0.917943
MagoNashi-2	Nontoxin	0.999278	0.999816	0.977658	0.964261	0.998862	0.997628	0.608041	0.877661	0.656599	0.864905
MagTran1	Nontoxin	0.999278	0.999816	0.00164599	0.0068046	0.998862	0.997628	0.423593	0.828849	0.102332	0.352935
MAKKK7-2	Nontoxin	0.999278	0.999816	0.868992	0.872177	0.998862	0.997628	0.944007	0.999214	0.820811	0.939273
MAL2	Nontoxin	0.999278	0.999816	0.938811	0.931951	0.998862	0.997628	0.991482	0.999852	0.937449	0.976887
MalateDH	Nontoxin	0.999278	0.999816	0.279484	0.44202	0.998862	0.997628	0.990173	0.999332	0.737141	0.903255
MaleEnh1	Nontoxin	0.999278	0.999816	0.712233	0.699013	0.998862	0.997628	0.972945	0.999214	0.893274	0.952536
MaleylacetoacetateIsomerase	Nontoxin	0.999278	0.999816	0.52423	0.542087	0.998862	0.997628	0.855126	0.991189	0.617124	0.838639
MalignantTCell	Nontoxin	0.999278	0.999816	0.789838	0.805331	0.998862	0.997628	0.615688	0.898068	0.890808	0.961981
Man9GlcNAc2	Nontoxin	0.999278	0.999816	0.0417564	0.0214699	0.998862	0.997628	0.370673	0.71347	0.0696031	0.177198
MANF	Nontoxin	0.999278	0.999816	0.0660503	0.128639	0.998862	0.997628	0.296906	0.758584	0.0931567	0.321298
MannOligoGluc	Nontoxin	0.999278	0.999816	0.205669	0.239528	0.998862	0.997628	0.303553	0.591048	0.0498561	0.218084
Mannose1PGT-b	Nontoxin	0.999278	0.999816	0.589763	0.643858	0.998862	0.997628	0.888619	0.994354	0.685891	0.867537
MannosidaseIB	Nontoxin	0.999278	0.999816	0.936676	0.93041	0.998862	0.997628	0.801461	0.932616	0.782407	0.879299
Mannosyltransferase	Nontoxin	0.999278	0.999816	0.662745	0.706225	0.998862	0.997628	0.41082	0.71347	0.336064	0.588462
Mannosyltransferase3	Nontoxin	0.999278	0.999816	0.35259	0.272873	0.998862	0.997628	0.989909	0.999214	0.731878	0.869981
MAPKin5	Nontoxin	0.999278	0.999816	0.868214	0.862729	0.998862	0.997628	0.999075	0.999214	0.925873	0.972502
MaxDim1	Nontoxin	0.999278	0.999816	0.983072	0.982649	0.998862	0.997628	0.480122	0.691576	0.699958	0.806426
MBTFS1Protease	Nontoxin	0.999278	0.999816	0.983072	0.982725	0.998862	0.997628	0.997421	0.999214	0.98631	0.999744
MCFD2	Nontoxin	0.999278	0.999816	0.493338	0.542087	0.998862	0.997628	0.921679	0.996446	0.690729	0.864905
mCG18710	Nontoxin	0.999278	0.999816	0.762917	0.773815	0.998862	0.997628	0.821644	0.981658	0.656599	0.869981
MCP	Nontoxin	0.396015	0.999816	0.12769	0.188554	0.998862	0.997628	0.935793	0.999214	0.696035	0.908385
MCRI2	Nontoxin	0.999278	0.999816	0.880106	0.886531	0.998862	0.997628	0.482114	0.828849	0.774962	0.921778
mDienoylCoAisomerase	Nontoxin	0.999278	0.999816	0.634744	0.726686	0.998862	0.997628	0.944007	0.994354	0.702885	0.879299
mDienoylCoAreductase	Nontoxin	0.999278	0.999816	0.990029	0.996787	0.998862	0.997628	0.7547	0.947807	0.818297	0.931708
mDNABinding	Nontoxin	0.999278	0.999816	0.815777	0.809876	0.998862	0.997628	0.0887452	0.120849	0.229304	0.305652
MedRNAPolII	Nontoxin	0.999278	0.999816	0.936895	0.93041	0.998862	0.997628	0.796213	0.923095	0.769684	0.868456
MedRNAPolII21	Nontoxin	0.999278	0.999816	0.434381	0.380208	0.998862	0.997628	0.930334	0.989747	0.575764	0.77238
Meis2	Nontoxin	0.999278	0.999816	0.914428	0.907567	0.998862	0.997628	0.615688	0.892599	0.581866	0.848762
MemMgTrans	Nontoxin	0.999278	0.999816	0.960062	0.965841	0.998862	0.997628	0.970141	0.999214	0.913288	0.9605
MEMO1	Nontoxin	0.999278	0.999816	0.985005	0.982725	0.998862	0.997628	0.666277	0.828849	0.733743	0.848762
MemSpanning4-2	Nontoxin	0.832079	0.999816	0.842055	0.834669	0.998862	0.997628	0.541806	0.828849	0.83102	0.937291
MetAdenosyltransferase2b	Nontoxin	0.999278	0.999816	0.857746	0.874348	0.998862	0.997628	0.968731	0.999214	0.95962	0.976887
Metastasis-MTA2	Nontoxin	0.999278	0.999816	0.990029	0.986669	0.998862	0.997628	0.690484	0.871563	0.756266	0.876172
Metaxin2-2	Nontoxin	0.999278	0.999816	0.851168	0.86265	0.998862	0.997628	0.171997	0.573736	0.612071	0.864185
MetCoAEpim	Nontoxin	0.999278	0.999816	0.985956	0.982649	0.998862	0.997628	0.997421	0.999214	0.98631	0.999744
MetCpG3	Nontoxin	0.999278	0.999816	0.633023	0.617169	0.998862	0.997628	0.931857	0.996446	0.719727	0.866406
Meteorin	Nontoxin	0.999278	0.999816	0.983072	0.982725	0.998862	0.997628	0.690484	0.932616	0.798248	0.928866
MethionineAminopeptidase1	Nontoxin	0.999278	0.999816	0.191266	0.223829	0.998862	0.997628	0.375004	0.663903	0.0594572	0.26521
MethionylAminopeptidase2	Nontoxin	0.999278	0.999816	0.615976	0.713329	0.998862	0.997628	0.999075	0.999214	0.83102	0.934631
Methylosome-pICIn	Nontoxin	0.999278	0.999816	0.824587	0.837007	0.998862	0.997628	0.694402	0.877661	0.575764	0.806426
MethylsterolOx	Nontoxin	0.999278	0.999816	0.547463	0.559523	0.998862	0.997628	0.204915	0.403406	0.15961	0.302262
Methylthioribulose-P-Dehydratase	Nontoxin	0.999278	0.999816	0.91081	0.916295	0.998862	0.997628	0.399895	0.703091	0.487188	0.706459
Methyltransferase-2	Nontoxin	0.999278	0.999816	0.990029	0.985602	0.998862	0.997628	0.859399	0.99173	0.85843	0.952536
methyltransferase-21A	Nontoxin	0.999278	0.999816	0.199078	0.13016	0.998862	0.997628	NA	0.840701	0.283215	0.453904
Methyltransferase5	Nontoxin	0.999278	0.999816	0.999437	0.999835	0.998862	0.997628	0.663137	0.862807	0.746081	0.876561
Methyltransferase6	Nontoxin	0.999278	0.999816	0.909774	0.893877	0.998862	0.997628	0.972945	0.999214	0.890808	0.940967
Methyltransferase7A	Nontoxin	0.999278	0.999816	0.915679	0.89672	0.998862	0.997628	0.972945	0.999214	0.894278	0.9605
Methyltransferase9	Nontoxin	0.999278	0.999816	0.847258	0.843308	0.998862	0.997628	0.849575	0.99173	0.723013	0.902965
MettRnaSynth	Nontoxin	0.999278	0.999816	0.983072	0.982649	0.998862	0.997628	0.466767	0.761352	0.649124	0.796479
MevalonateKin	Nontoxin	0.999278	0.999816	0.999437	0.997311	0.998862	0.997628	0.980146	0.999214	0.970748	0.976887
MFissFac	Nontoxin	0.999278	0.999816	0.983072	0.979511	0.998862	0.997628	0.955788	0.994354	0.955029	0.970684
mFolateTransporter	Nontoxin	0.999278	0.999816	0.858901	0.844154	0.998862	0.997628	NA	0.99173	0.830659	0.893907
mFumarateHydratase	Nontoxin	0.999278	0.999816	0.75976	0.78426	0.998862	0.997628	0.153769	0.691576	0.690729	0.917943
MgPP	Nontoxin	0.999278	0.999816	0.899561	0.876358	0.998862	0.997628	NA	0.999214	0.87427	0.94039
mGrpE-1	Nontoxin	0.999278	0.999816	0.983072	0.980293	0.998862	0.997628	0.946106	0.999214	0.901358	0.9605
MgTransporter-NIPA2-1	Nontoxin	0.999278	0.999816	0.887342	0.889663	0.998862	0.997628	0.555991	0.828849	0.535762	0.774914
MHC-H13	Nontoxin	0.999278	0.999816	0.20148	0.323445	0.998862	0.997628	0.576285	0.862807	0.329292	0.632911
Microfibrillar1	Nontoxin	0.999278	0.999816	0.652695	0.740495	0.998862	0.997628	0.59603	0.848154	0.425568	0.739987
Microsperhule1	Nontoxin	0.999278	0.999816	0.983072	0.982649	0.998862	0.997628	0.867362	0.949775	0.900163	0.951664
MicrotubuleAss	Nontoxin	0.999278	0.999816	0.916148	0.916295	0.998862	0.997628	0.719912	0.945989	0.683892	0.876561
MicrotubuleAss1-3a	Nontoxin	0.999278	0.999816	0.924261	0.901179	0.998862	0.997628	0.832599	0.949775	0.774297	0.886429
MicrotubuleAssRP-EB	Nontoxin	0.999278	0.999816	0.854475	0.861918	0.998862	0.997628	0.690484	0.939198	0.585412	0.864185
MicrotubuleReg1	Nontoxin	0.999278	0.999816	0.354113	0.345469	0.998862	0.997628	0.375004	0.619473	0.135614	0.293968
MID1	Nontoxin	0.999278	0.999816	0.899503	0.882771	0.998862	0.997628	0.968731	0.999214	0.880904	0.95472
MIF4G	Nontoxin	0.999278	0.999816	0.76563	0.744739	0.998862	0.997628	NA	0.994354	NA	0.976887
MIMO1	Nontoxin	0.999278	0.999816	0.989075	0.982725	0.998862	0.997628	0.378907	0.803992	0.514887	0.810824
mIntermemImport40	Nontoxin	0.999278	0.999816	0.94293	0.93041	0.998862	0.997628	NA	0.860739	NA	0.838639
MIP	Nontoxin	0.999278	0.999816	0.419874	0.467764	0.998862	0.997628	0.972945	0.999214	0.748306	0.893907
MIP18	Nontoxin	0.999278	0.999816	0.863404	0.872177	0.998862	0.997628	0.846642	0.949775	0.947748	0.966216
mIsochorismatase2	Nontoxin	0.999278	0.999816	0.871393	0.857762	0.998862	0.997628	0.968731	0.999214	0.872105	0.948245
MIT-1	Nontoxin	0.999278	0.999816	0.108529	0.0658026	0.998862	0.997628	0.958776	0.996446	0.462311	0.728864
MitActKin13	Nontoxin	0.999278	0.999816	0.965148	0.966284	0.998862	0.997628	0.895983	0.983402	0.931676	0.9605
MitActKin6	Nontoxin	0.999278	0.999816	0.686845	0.765235	0.998862	0.997628	0.904185	0.996446	0.743213	0.908385
MitChkBub3	Nontoxin	0.999278	0.999816	0.872041	0.86265	0.998862	0.997628	0.958776	0.994354	0.854728	0.921778
MitFissionReg1	Nontoxin	0.999278	0.999816	0.847258	0.839753	0.998862	0.997628	0.348039	0.609679	0.407033	0.624433
MitoCarrier2	Nontoxin	0.999278	0.999816	0.793297	0.810251	0.998862	0.997628	0.944007	0.994354	0.782407	0.905718
Mitofusin1	Nontoxin	0.999278	0.999816	0.989075	0.986669	0.998862	0.997628	0.750016	0.939198	0.798709	0.917943
MitogenActivatedKinase14-1	Nontoxin	0.999278	0.999816	0.942644	0.93041	0.998862	0.997628	0.652839	0.850643	0.66662	0.839345
MitogenActKinKin1	Nontoxin	0.999278	0.999816	0.461275	0.509578	0.998862	0.997628	0.104318	0.315655	0.0440501	0.195798
MitogenKinScaff1	Nontoxin	0.999278	0.999816	0.547463	0.506876	0.998862	0.997628	NA	0.474411	NA	0.26521
MK08	Nontoxin	0.930642	0.999816	0.872415	0.875795	0.998862	0.997628	0.988232	0.999214	0.890808	0.952536
mMalateDH	Nontoxin	0.999278	0.999816	0.916148	0.936676	0.998862	0.997628	0.810184	0.981658	0.901358	0.963816
mMethylmalonicAciduriaD	Nontoxin	0.999278	0.999816	0.998452	0.996787	0.998862	0.997659	0.7547	0.868035	0.810119	0.876172
Mob1Phocein	Nontoxin	0.999278	0.999816	0.913277	0.893877	0.998862	0.997628	NA	0.999214	NA	0.991883
MOBKinAct-1B-2	Nontoxin	0.999278	0.999816	0.882828	0.874348	0.998862	0.997628	0.469757	0.641355	0.493324	0.665658
Mortal4	Nontoxin	0.999278	0.999816	0.732274	0.782667	0.998862	0.997628	0.969849	0.999214	0.91518	0.962906
MotileSperm1	Nontoxin	0.999278	0.999816	0.453086	0.373764	0.998862	0.997628	0.957609	0.999214	0.709699	0.851036
mOxoisovalerateDH-b	Nontoxin	0.999278	0.999816	0.712233	0.745613	0.998862	0.997628	0.674495	0.932616	0.498329	0.806426
MPGtranferase-a	Nontoxin	0.999278	0.999816	0.422536	0.44202	0.998862	0.997628	0.988232	0.999214	0.78416	0.908385
MPhasePP6	Nontoxin	0.999278	0.999816	0.939201	0.929568	0.998862	0.997628	NA	0.99393	0.832691	0.927934
MPI	Nontoxin	0.930642	0.999816	0.994472	0.996787	0.998862	0.997628	0.859399	0.991189	0.879419	0.955381
MPP-b	Nontoxin	0.999278	0.999816	0.521876	0.613805	0.998862	0.997628	0.952752	0.996446	0.657974	0.864905
mpsOneBinderKin3	Nontoxin	0.999278	0.999816	0.755023	0.764436	0.999979	0.999578	0.312573	0.791003	0.241511	0.665658
mpv17	Nontoxin	0.999278	0.999816	0.00332161	0.000906038	0.998862	0.997628	NA	0.380421	NA	0.00365301
mReceptor-TOM70	Nontoxin	0.999278	0.999816	0.521876	0.558498	0.998862	0.997628	0.779114	0.952342	0.499321	0.796479
mRNAExport	Nontoxin	0.999278	0.999816	0.336966	0.36782	0.998862	0.997628	0.593282	0.828849	0.241511	0.511699
mRNAProc39	Nontoxin	0.999278	0.999816	0.914209	0.916295	0.998862	0.997628	0.957609	0.999214	0.877327	0.9605
mRNATurnover4	Nontoxin	0.999278	0.999816	0.980695	0.980334	0.998862	0.997628	0.614496	0.828849	0.702885	0.838639
mRp63	Nontoxin	0.999278	0.999816	0.948323	0.932703	0.998862	0.997628	NA	0.761352	0.538691	0.75935
mRpL13	Nontoxin	0.999278	0.999816	0.849319	0.86265	0.998862	0.997628	0.620441	0.898068	0.862635	0.955483
mRpL14	Nontoxin	0.999278	0.999816	0.990029	0.996787	0.998862	0.997628	0.473359	0.828849	0.640962	0.864905
mRpL15	Nontoxin	0.929572	0.999816	0.168361	0.188741	0.998862	0.997628	0.890521	0.983402	0.42662	0.726261
mRpL16	Nontoxin	0.999278	0.999816	0.868214	0.872177	0.998862	0.997628	0.988412	0.999214	0.893474	0.952536
mRpL20	Nontoxin	0.999278	0.999816	0.708322	0.717191	0.998862	0.999578	0.980146	0.999214	0.879419	0.94976
mRpL23	Nontoxin	0.999278	0.999816	0.944748	0.929578	0.998862	0.997628	0.576285	0.828849	0.605479	0.796479
mRpL3	Nontoxin	0.999278	0.999816	0.43744	0.474438	0.998862	0.997628	0.233433	0.708968	0.104356	0.434676
mRpL32	Nontoxin	0.717936	0.999816	0.931558	0.928714	0.998862	0.997628	0.972945	0.999214	0.909725	0.963816
mRpL33	Nontoxin	0.999278	0.999816	0.915679	0.916295	0.998862	0.997628	NA	0.943932	NA	0.9605
mRpL39	Nontoxin	0.999278	0.999816	0.914428	0.901179	0.998862	0.997628	0.883018	0.994354	0.803307	0.928544
mRpL41	Nontoxin	0.848255	0.999816	0.686845	0.713329	0.998862	0.997628	0.991482	0.999214	0.846744	0.935072
mRpL42	Nontoxin	0.999278	0.999816	0.983072	0.982649	0.998862	0.997628	NA	0.928886	0.83102	0.895586
mRpL48	Nontoxin	0.999278	0.999816	0.983072	0.982649	0.998862	0.997628	0.525159	0.830274	0.619013	0.852085
mRpL55	Nontoxin	0.999278	0.999816	0.945964	0.94955	0.998862	0.997628	0.598438	0.873224	0.785641	0.925472
mRpS11	Nontoxin	0.999278	0.999816	0.938811	0.934406	0.998862	0.997628	0.944007	0.999214	0.970748	0.991883
mRpS17	Nontoxin	0.999278	0.999816	0.182386	0.206985	0.998862	0.997628	0.908762	0.992331	0.42662	0.744013
mRpS18a	Nontoxin	0.999278	0.999816	0.685044	0.675788	0.998862	0.997628	0.994069	0.999214	0.862635	0.942479
mRpS21	Nontoxin	0.999278	0.999816	0.273677	0.323445	0.998862	0.997628	0.725097	0.908287	0.338611	0.665658
mRpS27	Nontoxin	0.999278	0.999816	0.999437	0.996787	0.998862	0.997628	0.861925	0.980609	0.870143	0.946748
mRpS29	Nontoxin	0.999278	0.999816	0.926525	0.929568	0.998862	0.997628	0.58954	0.877661	0.803307	0.931863
mRpS34	Nontoxin	0.999278	0.999816	0.990029	0.996373	0.998862	0.997628	0.555167	0.828849	0.690729	0.864905
mRpS5	Nontoxin	0.999278	0.999816	0.856398	0.869712	0.998862	0.997628	0.628771	0.838936	0.567472	0.796479
mRpS6	Nontoxin	0.999278	0.999816	0.577509	0.55634	0.998862	0.997628	NA	0.994354	0.695379	0.848762
mRpS7	Nontoxin	0.999278	0.999816	0.598716	0.641687	0.998862	0.997628	0.534604	0.798085	0.334555	0.575647
mRpS9	Nontoxin	0.999278	0.999816	0.957643	0.967355	0.998862	0.997628	0.786001	0.958658	0.873848	0.9605
mSulfideQuinoneOxidoreductase	Nontoxin	0.999278	0.999816	0.867408	0.872177	0.998862	0.997628	0.988412	0.999214	0.935461	0.965305
mTIF-IF3	Nontoxin	0.999278	0.999816	0.691191	0.675788	0.998862	0.997628	0.930334	0.983022	0.707064	0.839462
mTIM21	Nontoxin	0.999278	0.999816	0.759328	0.745613	0.998862	0.997628	0.972945	0.999214	0.911071	0.9605
mTOM40	Nontoxin	0.999278	0.999816	0.905206	0.893877	0.998862	0.997628	0.480122	0.691576	0.52208	0.70014
mTranslocase-Tim17A	Nontoxin	0.999278	0.999816	0.309994	0.329481	0.998862	0.997628	0.106461	0.504794	0.0400446	0.184413
mTranslocase-Tim17B	Nontoxin	0.999278	0.999816	0.591008	0.627543	0.998862	0.997628	0.861925	0.958658	0.575764	0.80189
MtRPEB3	Nontoxin	0.999278	0.999816	0.90171	0.889046	0.998862	0.997628	0.98169	0.999214	0.893474	0.952213
MTSG1346aa	Nontoxin	0.999278	0.999816	0.983072	0.982649	0.998862	0.997628	0.375004	0.63396	0.564029	0.74275
Multivesicular-2b	Nontoxin	0.999278	0.999816	0.944748	0.947037	0.998862	0.997628	0.635496	0.825574	0.678465	0.796479
MultivesicularBody1b-1	Nontoxin	0.999278	0.999816	0.936957	0.934406	0.998862	0.997628	0.822834	0.943932	0.774297	0.886429
MultivesicularBody-3	Nontoxin	0.999278	0.999816	0.938811	0.934748	0.998862	0.997628	0.956064	0.999214	0.888784	0.9605
MultivesicularBody-4b	Nontoxin	0.999278	0.999816	0.985405	0.982649	0.998862	0.997628	0.93675	0.99741	0.898398	0.9605
MultivesicularBody6	Nontoxin	0.999278	0.999816	0.999638	0.996787	0.998862	0.997628	0.939269	0.99741	0.911071	0.963816
mUniquinone8	Nontoxin	0.999278	0.999816	0.855886	0.857944	0.998862	0.997628	0.86904	0.994354	0.761478	0.915878
MuscarinicAcetylcholineRec-M3	Nontoxin	0.999278	0.999816	0.713144	0.745471	0.998862	0.997628	0.956064	0.996446	0.949402	0.981235
Mushashi2	Nontoxin	0.999278	0.999816	0.663475	0.702054	0.998862	0.997628	0.0367015	0.0986089	0.118709	0.194497
Myb1	Nontoxin	0.999278	0.999816	0.899503	0.893877	0.998862	0.997628	0.846517	0.983402	0.945627	0.976887
MYCnucAnti	Nontoxin	0.999278	0.999816	0.936995	0.93041	0.998862	0.997628	0.92614	0.995927	0.961721	0.986258
MycTransforming	Nontoxin	0.999278	0.999816	0.633226	0.66264	0.998862	0.997628	0.618069	0.828849	0.43384	0.683558
myeAscMark	Nontoxin	0.999278	0.999816	0.686301	0.678724	0.998862	0.997628	0.473359	0.771341	0.384949	0.592053
MyeLeuk2	Nontoxin	0.832079	0.999816	0.895242	0.886531	0.998862	0.997628	0.739741	0.939198	0.89187	0.9605
MyoEF2c1b	Nontoxin	0.999278	0.999816	0.587477	0.592265	0.998862	0.997628	0.00267922	0.00329316	0.00145654	0.0179637
MyosinLight	Nontoxin	0.33209	0.999816	0.849319	0.77965	0.998862	0.997628	0.745015	0.898068	0.98631	0.996941
MyosinLight6	Nontoxin	0.999278	0.999816	0.985956	0.982725	0.998862	0.997628	0.81891	0.985256	0.823004	0.942479
MyosinLight9	Nontoxin	0.867028	0.999816	0.744144	0.750577	0.998862	0.997628	0.990173	0.999332	0.87427	0.947491
MyosinRegLight2	Nontoxin	0.999278	0.999816	0.351642	0.506876	0.998862	0.997628	0.67895	0.932616	0.407033	0.75935
Myotrophin	Nontoxin	0.999278	0.999816	0.690148	0.675788	0.998862	0.997628	0.988412	0.999214	0.871905	0.938355
N6AdenosineMethyltransferase-70	Nontoxin	0.999278	0.999816	0.895764	0.884239	0.998862	0.997628	0.725822	0.860739	0.683938	0.806426
NAA50	Nontoxin	0.999278	0.999816	0.956347	0.960552	0.998862	0.997628	0.715915	0.882137	0.746081	0.866406
NaAT-NatB	Nontoxin	0.999278	0.999816	0.691721	0.678321	0.998862	0.997628	0.310207	0.659781	0.208137	0.474043
NAATran3	Nontoxin	0.999278	0.999816	0.662745	0.733233	0.998862	0.997628	0.944007	0.994354	0.96664	0.989443
NAB	Nontoxin	0.999278	0.999816	0.936995	0.947385	0.998862	0.997628	0.830848	0.952342	0.782424	0.917943
N-acetylgalactosaminyltransferase-2	Nontoxin	0.999278	0.999816	0.430442	0.497284	0.998862	0.997628	0.990173	0.999214	0.856165	0.942333
NADHDehydro-1a10	Nontoxin	0.832079	0.999816	0.784674	0.815851	0.998862	0.997628	0.652839	0.929949	0.895355	0.963816
NADHDehydro-1a11	Nontoxin	0.999278	0.999816	0.98315	0.986669	0.998862	0.997628	0.439627	0.828849	0.639176	0.864905
NADHDehydro-1a12	Nontoxin	0.999278	0.999816	0.84464	0.861918	0.998862	0.997628	0.695785	0.945989	0.898505	0.963816
NADHDehydro-1a13	Nontoxin	0.930642	0.999816	0.4348	0.506876	0.998862	0.997628	0.86904	0.994354	0.879444	0.9605
NADHDehydro-1a3	Nontoxin	0.999278	0.999816	0.849319	0.858488	0.998862	0.997628	0.107464	0.469903	0.548562	0.848762
NADHDehydro-1a5	Nontoxin	0.999278	0.999816	0.793297	0.786618	0.998862	0.997628	0.439126	0.828849	0.397595	0.706043
NADHDehydro-1a9	Nontoxin	0.999278	0.999816	0.957643	0.949709	0.998862	0.997628	0.307094	0.783956	0.437218	0.774269
NADHDehydro-1b1	Nontoxin	0.999278	0.999816	0.548906	0.423564	0.998862	0.997628	NA	0.932616	NA	0.972918
NADHDehydro-1b3	Nontoxin	0.999278	0.999816	0.42501	0.47483	0.998862	0.997628	0.980146	0.999214	0.784836	0.917943
NADHDehydro-1b9	Nontoxin	0.999278	0.999816	0.813408	0.836237	0.998862	0.997628	0.448352	0.828849	0.800831	0.938093
NADHDehydro-1C1	Nontoxin	0.999278	0.999816	0.810291	0.819351	0.998862	0.997628	0.375004	0.810302	0.768394	0.925472
NADHDehydro2	Nontoxin	0.999278	0.999816	0.988148	0.982649	0.998862	0.997628	0.167865	0.659781	0.401101	0.744013
NADHDehydroFeS7	Nontoxin	0.929572	0.999816	0.591946	0.678321	0.998862	0.999037	0.518623	0.860739	0.911071	0.971719
NADHDehydroFlavoprotein	Nontoxin	0.999278	0.999816	0.983072	0.982725	0.998862	0.997628	0.150174	0.673482	0.454941	0.796479
NADH-DH1a-7	Nontoxin	0.999278	0.999816	0.825719	0.834501	0.998862	0.997628	0.84115	0.988931	0.979163	0.996941
NADHOxidoRed75	Nontoxin	0.999278	0.999816	0.76563	0.77965	0.998862	0.997628	0.390029	0.828849	0.313679	0.706043
NADKinase	Nontoxin	0.999278	0.999816	0.580732	0.666989	0.998862	0.997628	0.72482	0.915774	0.454941	0.760479
NADPHP450	Nontoxin	0.999278	0.999816	0.119784	0.211119	0.998862	0.997628	0.112959	0.290276	0.0225075	0.0872053
NAGK	Nontoxin	0.700307	0.999816	0.550977	0.590492	0.998862	0.997628	0.991482	0.999214	0.761879	0.903099
NaKTransATPase-a1	Nontoxin	0.999278	0.999816	0.999437	0.996787	0.998862	0.997628	0.375004	0.775339	0.54164	0.8041
NaKTransportingATPase-b1	Nontoxin	0.999278	0.999816	0.956347	0.949709	0.998862	0.997628	0.0128615	0.33727	0.120854	0.575647
Na-K-TransportingATPase-b3	Nontoxin	0.999278	0.999816	0.392991	0.423564	0.998862	0.997628	0.842656	0.949775	0.468966	0.751195
NaNeutralAATrans	Nontoxin	0.999278	0.999816	0.926848	0.9277	0.998862	0.997628	0.171997	0.401098	0.433438	0.612271
Nardilysin	Nontoxin	0.999278	0.999816	0.815777	0.839753	0.998862	0.997628	0.972945	0.999214	0.854728	0.958777
Nascent-a	Nontoxin	0.999278	0.999816	0.42501	0.558498	0.998862	0.997628	0.991482	0.999214	0.742984	0.895856
Nat13	Nontoxin	0.999278	0.999816	0.57594	0.506876	0.998862	0.997628	NA	0.930282	NA	0.706043
NatA	Nontoxin	0.999278	0.999816	0.75976	0.773214	0.998862	0.997628	0.850914	0.99173	0.688137	0.87647
NatA-10	Nontoxin	0.999278	0.999816	0.76563	0.79106	0.998862	0.997628	0.969849	0.999214	0.918374	0.963177
NatC	Nontoxin	0.999278	0.999816	0.483591	0.418977	0.998862	0.999578	0.409133	0.691576	0.20787	0.352935
NCK2	Nontoxin	0.999278	0.999816	0.899561	0.890145	0.998862	0.997628	0.694402	0.840701	0.666799	0.796479
NDPKin7	Nontoxin	0.999278	0.999816	0.409013	0.345469	0.998862	0.997628	0.846642	0.941018	0.498329	0.702674
NDRG2	Nontoxin	0.999278	0.999816	0.789047	0.839753	0.998862	0.997628	0.417464	0.838936	0.379792	0.774269
NDRG3	Nontoxin	0.999278	0.999816	0.978152	0.965841	0.998862	0.997628	0.991482	0.999214	0.98631	0.999744
NDUA1	Nontoxin	0.999278	0.999816	0.983072	0.982725	0.998862	0.997628	0.801461	0.949775	0.857931	0.946748
NDUA2	Nontoxin	0.999278	0.999816	0.930684	0.934406	0.998862	0.997628	0.761317	0.952342	0.886478	0.9605
NDUB8	Nontoxin	0.970272	0.999816	0.522046	0.592086	0.998862	0.997628	0.886588	0.99589	0.906179	0.962278
NDUF4	Nontoxin	0.999278	0.999816	0.420025	0.350984	0.998862	0.997628	0.695785	0.893788	0.42662	0.665658
NDUFV3	Nontoxin	0.999278	0.999816	0.588358	0.567899	0.998862	0.997628	0.809418	0.932616	0.547035	0.75935
NEDD8-ubc12	Nontoxin	0.999278	0.999816	0.983072	0.982649	0.998862	0.997628	0.638967	0.838936	0.699768	0.864905
NEDD8-UBE2F	Nontoxin	0.999278	0.999816	0.936676	0.916295	0.998862	0.997628	0.957609	0.999214	0.888784	0.952536
NEFAnuc	Nontoxin	0.999278	0.999816	0.849319	0.86265	0.998862	0.997628	0.690163	0.878855	0.619013	0.831202
NEF-SIL1	Nontoxin	0.999278	0.999816	0.634357	0.708771	0.998862	0.997628	0.857285	0.99173	0.683892	0.866406
NegElongB	Nontoxin	0.999278	0.999816	0.899561	0.900906	0.998862	0.997628	0.857188	0.991189	0.948489	0.978748
Neprilysin	Nontoxin	0.930642	0.999816	0.051991	0.127908	0.998862	0.997628	0.533687	0.33727	0.807952	0.0739591
Neurocalcin-d	Nontoxin	0.999278	0.999816	0.0598312	0.0721958	0.998862	0.997628	0.713113	0.939198	0.401101	0.66851
Neuron-1	Nontoxin	0.999278	0.999816	0.00947179	0.00292859	0.998862	0.997628	0.635371	0.868035	0.22936	0.418481
Neuroplastin	Nontoxin	0.999278	0.999816	0.255206	0.247372	0.998862	0.997628	0.121182	0.538276	0.0231801	0.177526
Nexin1	Nontoxin	0.999278	0.999816	0.675964	0.693867	0.998862	0.997628	0.0407859	0.350058	0.0432487	0.307885
Nexin10	Nontoxin	0.999278	0.999816	0.847258	0.831085	0.998862	0.997628	NA	0.744536	0.454941	0.679763
Nexin12	Nontoxin	0.999278	0.999816	0.964161	0.971518	0.998862	0.997628	0.957609	0.996446	0.898398	0.95472
Nexin2	Nontoxin	0.999278	0.999816	0.637292	0.709981	0.998862	0.997628	0.25213	0.663903	0.17363	0.530249
Nexin3	Nontoxin	0.999278	0.999816	0.847258	0.834501	0.998862	0.997628	0.679419	0.828849	0.609012	0.759857
Nexin6	Nontoxin	0.999278	0.999816	0.983072	0.982649	0.998862	0.997628	0.857188	0.952342	0.892834	0.952536
Nexin8	Nontoxin	0.999278	0.999816	0.927957	0.920298	0.998862	0.997628	0.725097	0.941018	0.695334	0.876172
NexinGlia	Nontoxin	0.135777	0.999816	0.899503	0.915456	0.998862	0.997628	0.55701	0.813518	0.806889	0.876561
NFIA	Nontoxin	0.999278	0.999816	0.88999	0.893877	0.998862	0.997628	0.614496	0.828849	0.832691	0.915878
NFkappaInh-a	Nontoxin	0.999278	0.999816	0.956347	0.94955	0.998862	0.997628	0.968731	0.99741	0.90594	0.952536
NFkBMod	Nontoxin	0.999278	0.999816	0.868214	0.875795	0.998862	0.997628	0.528938	0.823839	0.502684	0.75935
NFkBRas2	Nontoxin	0.999278	0.999816	0.823522	0.826247	0.998862	0.997628	0.991482	0.999214	0.935461	0.972918
NHP2	Nontoxin	0.999278	0.999816	0.977658	0.977704	0.998862	0.997628	0.713681	0.891104	0.748435	0.876172
Niban-1	Nontoxin	0.999278	0.999816	0.983072	0.982725	0.998862	0.997628	0.749812	0.932616	0.784836	0.905718
Nicolin1	Nontoxin	0.999278	0.999816	0.732274	0.717191	0.998862	0.997628	NA	0.828849	NA	0.702674
NIMA1	Nontoxin	0.999278	0.999816	0.957643	0.965841	0.998862	0.997628	0.978709	0.999214	0.925873	0.9605
NINB	Nontoxin	0.999278	0.999816	0.0844163	0.00101458	0.998862	0.997628	0.80643	0.751106	0.992654	0.706043
NIP7	Nontoxin	0.999278	0.999816	0.948323	0.947028	0.998862	0.997628	0.867362	0.994354	0.819738	0.938355
NipSnap1	Nontoxin	0.930642	0.999816	0.957643	0.953319	0.998862	0.997628	0.394474	0.550134	0.535762	0.688385
NipSnap3A	Nontoxin	0.999278	0.999816	0.662745	0.649631	0.998862	0.997628	0.991482	0.999852	0.849805	0.925472
Njma-R1	Nontoxin	0.999278	0.999816	0.989075	0.988356	0.998862	0.997628	0.671934	0.828849	0.742984	0.848594
NogoBRec	Nontoxin	0.999278	0.999816	0.983072	0.983379	0.998862	0.997628	0.988232	0.999214	0.954428	0.976887
NovUbi	Nontoxin	0.999278	0.999816	0.990029	0.985602	0.998862	0.997628	NA	0.999214	0.990003	0.999744
NQO1	Nontoxin	0.999278	0.999816	0.641217	0.69483	0.998862	0.997628	0.694402	0.877223	0.456352	0.744013
NQO2	Nontoxin	0.999278	0.999816	0.895242	0.893877	0.998862	0.997628	0.989766	0.999332	0.948489	0.971719
NRBF2	Nontoxin	0.999278	0.999816	0.939201	0.934406	0.998862	0.997628	0.588803	0.825574	0.640962	0.796479
NS1A	Nontoxin	0.999278	0.999816	0.815777	0.839753	0.998862	0.997628	0.544954	0.868035	0.483286	0.796479
NSA2	Nontoxin	0.999278	0.999816	0.309994	0.418897	0.998862	0.997628	0.996868	0.999214	0.678995	0.873202
NSFAttachment	Nontoxin	0.999278	0.999816	0.719789	0.733233	0.998862	0.997628	0.957609	0.996446	0.946291	0.976887
NTermEnhSplit	Nontoxin	0.999278	0.999816	0.999437	0.996833	0.998862	0.997628	0.969471	0.999214	0.957055	0.985298
NtermGlutAmid	Nontoxin	0.999278	0.999816	0.978261	0.972376	0.998862	0.997628	0.894872	0.980609	0.925873	0.9605
NTermMethyltransferase	Nontoxin	0.999278	0.999816	0.720392	0.706225	0.998862	0.997628	0.93675	0.99173	0.722362	0.864185
NTF2-1	Nontoxin	0.717936	0.999816	0.980437	0.979511	0.998862	0.997628	NA	0.962931	NA	0.928866
NTF2-2	Nontoxin	0.999278	0.999816	0.815777	0.781093	0.998862	0.997628	0.920068	0.994354	0.773846	0.893907
NU4LM	Nontoxin	0.999278	0.999816	0.934806	0.947037	0.998862	0.997628	0.383859	0.803992	0.656599	0.869981
nubp1A	Nontoxin	0.999278	0.999816	0.872415	0.884239	0.998862	0.997628	0.991286	0.999214	0.896936	0.957427
NucAssembly1-4	Nontoxin	0.999278	0.999816	0.883776	0.890145	0.998862	0.997628	0.560816	0.828849	0.535943	0.796479
NucCap1	Nontoxin	0.999278	0.999816	0.999437	0.996787	0.998862	0.997628	0.555167	0.828849	0.690729	0.848762
NucCap2	Nontoxin	0.999278	0.999816	0.871964	0.863208	0.998862	0.997628	0.784883	0.952216	0.686818	0.876172
NucDPKin	Nontoxin	0.999278	0.999816	0.612197	0.740349	0.998862	0.997628	0.925704	0.994354	0.695379	0.869981
NucGTP1	Nontoxin	0.999278	0.999816	0.57594	0.66264	0.854163	0.997628	0.934237	0.999214	0.886478	0.9605
NuclearReceptorBinding	Nontoxin	0.999278	0.999816	0.653631	0.678724	0.998862	0.997628	0.635496	0.898068	0.443799	0.75935
Nucleobindin2	Nontoxin	0.999278	0.999816	0.351989	0.447936	0.998862	0.997628	0.842617	0.981658	0.619013	0.810733
Nucleolar12-1	Nontoxin	0.999278	0.999816	0.999437	0.995867	0.998862	0.997628	0.957609	0.999214	0.935461	0.972176
Nucleolar16	Nontoxin	0.999278	0.999816	0.990029	0.996373	0.998862	0.997628	0.86904	0.947807	0.872384	0.925472
NucleolysinTIAR	Nontoxin	0.930642	0.999816	0.90778	0.916295	0.998862	0.997628	0.991482	0.999214	0.934495	0.963816
Nucleophosmin	Nontoxin	0.999278	0.999816	0.938811	0.941943	0.998862	0.997628	0.999912	0.999214	0.95962	0.989962
Nucleoporin-Nup37	Nontoxin	0.999278	0.999816	0.868214	0.852115	0.998862	0.997628	0.945076	0.994354	0.999524	0.994991
NucleoporinSEH1	Nontoxin	0.999278	0.999816	0.938811	0.93041	0.998862	0.997628	NA	0.994354	0.970748	0.976887
Nucleosome1	Nontoxin	0.999278	0.999816	0.653494	0.733233	0.998862	0.997628	0.991482	0.999852	0.854728	0.939273
NucLoc4	Nontoxin	0.999278	0.999816	0.415768	0.446583	0.998862	0.997628	0.968731	0.999214	0.731878	0.87965
NucRibonucleoproteinG	Nontoxin	0.999278	0.999816	0.647254	0.641687	0.998862	0.997628	0.901266	0.994354	0.936558	0.963896
NucTFYbeta	Nontoxin	0.999278	0.999816	0.999437	0.996787	0.998862	0.997628	0.76007	0.930282	0.814551	0.917943
NUDC	Nontoxin	0.999278	0.999816	0.591946	0.66264	0.998862	0.997628	0.901095	0.991189	0.645219	0.848762
nudC-1	Nontoxin	0.999278	0.999816	0.978655	0.980293	0.998862	0.997628	0.840971	0.947807	0.821065	0.917943
NudC2	Nontoxin	0.999278	0.999816	0.923038	0.920298	0.998862	0.997628	0.801461	0.91746	0.758196	0.864905
Nup43	Nontoxin	0.999278	0.999816	0.832113	0.785613	0.998862	0.997628	0.864936	0.965082	0.737141	0.864905
Obg1	Nontoxin	0.999278	0.999816	0.999437	0.993602	0.998862	0.997628	0.809738	0.981658	0.825247	0.942479
ODR4	Nontoxin	0.999278	0.999816	0.199855	0.204304	0.998862	0.997628	0.894872	0.994354	0.574908	0.796479
Olfactomedin3	Nontoxin	0.831655	0.999816	4.27806e-06	3.8362e-05	0.998862	0.997628	0.991482	0.999214	0.832691	0.695293
OphostRNA	Nontoxin	0.999278	0.999816	0.521876	0.542809	0.998862	0.997628	0.0682026	0.205658	0.0430693	0.169734
Optineurin	Nontoxin	0.999278	0.999816	0.344009	0.374651	0.998862	0.999578	0.310207	0.609679	0.0959509	0.291134
OralCanc1	Nontoxin	0.999278	0.999816	0.76563	0.745613	0.998862	0.997628	NA	0.950378	NA	0.986588
OriginRec3	Nontoxin	0.999278	0.999816	0.990029	0.996787	0.998862	0.997628	0.162449	0.659781	0.449097	0.782513
OriginRecognition-4	Nontoxin	0.999278	0.999816	0.784031	0.786618	0.998862	0.997628	0.830646	0.983402	0.677855	0.874765
ORM1	Nontoxin	0.999278	0.999816	0.931377	0.916295	0.998862	0.997628	0.725097	0.894878	0.702885	0.848762
ORM1-1	Nontoxin	0.999278	0.999816	0.990029	0.990088	0.998862	0.997628	NA	0.945989	0.890808	0.937291
ORN	Nontoxin	0.999278	0.999816	0.726937	0.760357	0.998862	0.997628	0.991482	0.999214	0.837263	0.933011
OrnithinAminoTrans	Nontoxin	0.999278	0.999816	0.554948	0.666989	0.998862	0.997628	0.638967	0.848154	0.436476	0.702674
OrnithineDecarb	Nontoxin	0.999278	0.999816	0.983072	0.982649	0.998862	0.997628	0.352808	0.63396	0.559492	0.744013
OrnithineTransport-1	Nontoxin	0.999278	0.999816	0.944748	0.93041	0.998862	0.997628	0.991482	0.999214	0.976533	0.996941
OSCP1	Nontoxin	0.999278	0.999816	0.815777	0.805331	0.998862	0.997628	0.614496	0.862807	0.885705	0.958777
OSTC	Nontoxin	0.999278	0.999816	0.286995	0.314851	0.998862	0.997628	0.528938	0.850643	0.264232	0.590365
OTUB1	Nontoxin	0.999278	0.999816	0.999437	0.996787	0.998862	0.997628	0.95328	0.99589	0.936022	0.963816
Oxidoreductase	Nontoxin	0.999278	0.999816	0.789838	0.827312	0.998862	0.997628	0.244545	0.765891	0.695379	0.912544
Oxidoreductase-HTATIP2	Nontoxin	0.999278	0.999816	0.196453	0.227987	0.998862	0.997628	0.894872	0.941018	0.293219	0.665658
OxysterolsRecLXR-a	Nontoxin	0.999278	0.999816	0.390666	0.418897	0.998862	0.997628	0.814708	0.963173	0.518511	0.782513
P2X-4	Nontoxin	0.999278	0.999816	0.980437	0.98181	0.998862	0.997628	0.955788	0.996446	0.906224	0.9605
P33MX	Nontoxin	0.999278	0.999816	0.81665	0.810251	0.998862	0.997628	0.016685	0.331037	0.05228	0.401656
P4H-a1	Nontoxin	0.999278	0.999816	0.351642	0.335347	0.998862	0.997628	0.106461	0.469903	0.0292174	0.177526
P97VCP	Nontoxin	0.999278	0.999816	0.780272	0.836079	0.998862	0.997628	0.957609	0.99741	0.980048	0.996941
PAC2	Nontoxin	0.999278	0.999816	0.641217	0.614649	0.998862	0.997628	0.500547	0.783956	0.369122	0.523443
PACCerCholphosphotrans1	Nontoxin	0.999278	0.999816	0.956347	0.949709	0.998862	0.997628	0.985326	0.999214	0.93306	0.9605
Pallidin	Nontoxin	0.930642	0.999816	0.495078	0.417708	0.998862	0.997628	NA	0.999214	NA	0.864905
palmdelphin	Nontoxin	0.999278	0.999816	0.815777	0.819351	0.998862	0.997628	0.0201961	0.34084	0.0594572	0.420742
Pancreatic	Nontoxin	0.827465	0.999816	0.256529	0.390492	0.998862	0.997628	0.567533	0.889178	0.949402	0.981235
Parafibromin	Nontoxin	0.999278	0.999816	0.773368	0.765235	0.998862	0.997628	0.957609	0.999214	0.814551	0.918501
PARN	Nontoxin	0.999278	0.999816	0.931558	0.928714	0.998862	0.997628	0.86904	0.994354	0.811281	0.937291
Parvalbumin	Nontoxin	0.999278	0.999816	0.823522	0.521691	0.998862	0.997628	NA	0.898038	NA	0.9605
PAT1	Nontoxin	0.999278	0.999816	0.930684	0.929568	0.998862	0.997628	0.944007	0.994354	0.854728	0.935072
PAWR	Nontoxin	0.938579	0.999816	0.949979	0.941943	0.998862	0.997628	0.695785	0.913013	0.701048	0.866406
PAXIP1-1-12	Nontoxin	0.999278	0.999816	0.918034	0.920298	0.998862	0.997628	0.153769	0.567315	0.535943	0.838639
PCGF5	Nontoxin	0.832079	0.999816	0.4348	0.418977	0.998862	0.997628	0.890328	0.994354	0.639176	0.826729
PCI-2	Nontoxin	0.999278	0.999816	0.854315	0.831085	0.998862	0.997628	0.867362	0.980769	0.763789	0.876172
PCIF1	Nontoxin	0.930642	0.999816	0.855886	0.865188	0.998862	0.997628	0.98169	0.999214	0.882373	0.94976
PCNA	Nontoxin	0.999278	0.999816	0.965754	0.949709	0.998862	0.997628	0.538198	0.828849	0.601595	0.815172
PDHFinger-5A	Nontoxin	0.999278	0.999816	0.839439	0.819351	0.998862	0.997628	0.888875	0.952216	0.758306	0.864905
PDHFinger6	Nontoxin	0.999278	0.999816	0.983072	0.982649	0.998862	0.997628	0.980146	0.999214	0.942788	0.962278
PDI	Nontoxin	0.999278	0.999816	0.527807	0.649631	0.998862	0.997628	0.00717869	0.265637	0.0081528	0.19369
PDI-A3	Nontoxin	0.999278	0.999816	0.764981	0.797613	0.998862	0.997628	0.17519	0.63396	0.219975	0.523443
PDI-A4	Nontoxin	0.999278	0.999816	1.74068e-05	0.00101458	0.998862	0.997628	0.00221429	0.183277	5.97024e-06	0.00124848
PDI-A5	Nontoxin	0.999278	0.999816	0.0255668	0.0323065	0.998862	0.997628	0.638967	0.899147	0.285315	0.552703
PDI-A6	Nontoxin	0.999278	0.999816	0.00164599	0.0160088	0.998862	0.997628	0.0529507	0.486574	0.00577845	0.0618351
PDZ11	Nontoxin	0.935842	0.999816	0.847258	0.811682	0.998862	0.997628	NA	0.994354	NA	0.999501
PDZ-3	Nontoxin	0.999278	0.999816	0.98833	0.982725	0.998862	0.997628	0.980146	0.999214	0.949402	0.981235
PDZ-LIM7	Nontoxin	0.999278	0.999816	0.868214	0.86265	0.998862	0.997628	0.90495	0.994354	0.814551	0.918501
Pelota	Nontoxin	0.999278	0.999816	0.983072	0.982649	0.998862	0.997628	0.770175	0.922686	0.807952	0.893907
PEN-2	Nontoxin	0.999278	0.999816	0.378255	0.355242	0.998862	0.997628	0.985326	0.999214	0.653782	0.848762
PepMethSulfRed	Nontoxin	0.999278	0.999816	0.492417	0.506876	0.998862	0.997628	NA	0.862807	0.42662	0.665658
PepProIsomerase-FKBP5	Nontoxin	0.999278	0.999816	0.417566	0.505308	0.998862	0.997628	0.972945	0.999214	0.737141	0.879299
PeptidaseD	Nontoxin	0.999278	0.999816	0.793297	0.836079	0.998862	0.997628	0.956064	0.996446	0.811281	0.924832
PeptideChainRelease1	Nontoxin	0.999278	0.999816	0.38722	0.506876	0.998862	0.997628	0.980146	0.999214	0.784836	0.915878
Peptidyl-tRNAHydrolase2	Nontoxin	0.999278	0.999816	0.983072	0.982649	0.998862	0.997628	0.980146	0.999214	0.949402	0.966216
PerCoARed	Nontoxin	0.999278	0.999816	0.789047	0.788757	0.998862	0.997628	0.999075	0.999214	0.891444	0.9605
PeroxideReductase	Nontoxin	0.999278	0.999816	0.699009	0.764436	0.998862	0.997628	0.944007	0.994354	0.738329	0.891832
Peroxiredoxin1	Nontoxin	0.999278	0.999816	0.76563	0.77965	0.998862	0.997628	0.991482	0.999214	0.854728	0.938355
Peroxiredoxin-2	Nontoxin	0.999278	0.999816	0.346482	0.371487	0.998862	0.997628	0.962979	0.999214	0.548562	0.82541
peroxiredoxin5	Nontoxin	0.999278	0.999816	4.5977e-06	6.64525e-05	0.998862	0.997628	0.638967	0.668164	0.0013113	0.0470108
Peroxiredoxin6	Nontoxin	0.999278	0.999816	0.0773999	0.117108	0.998862	0.997628	0.717638	0.914569	0.208715	0.545114
PeroxisomalBiogen3	Nontoxin	0.999278	0.999816	0.999437	0.999835	0.998862	0.997628	0.901266	0.996446	0.893274	0.961981
PeroxisomalIsom	Nontoxin	0.999278	0.999816	0.106646	0.119107	0.998862	0.997628	0.375004	0.663903	0.0475878	0.195044
PeroxisomalMembrane-PEX14	Nontoxin	0.999278	0.999816	0.591946	0.521324	0.998862	0.997628	0.864936	0.980108	0.643045	0.796479
PeroxisomalMP11B	Nontoxin	0.562935	0.999816	0.990029	0.993602	0.998862	0.997628	0.93675	0.996446	0.926742	0.966216
PeroxisomeBiogenesis2	Nontoxin	0.999278	0.999816	0.978655	0.977916	0.998862	0.997628	0.964391	0.996446	0.911071	0.95472
PEST	Nontoxin	0.999278	0.999816	0.851168	0.861918	0.998862	0.997628	0.763896	0.925575	0.68256	0.848762
PEthBind1	Nontoxin	0.999278	0.999816	0.609094	0.660576	0.998862	0.997628	0.954516	0.999214	0.89183	0.958777
PFKAM	Nontoxin	0.999278	0.999816	0.864108	0.86265	0.998862	0.997628	0.00488918	0.240468	0.0458097	0.401656
PGAM5	Nontoxin	0.999278	0.999816	0.985956	0.982725	0.998862	0.997628	0.972945	0.999214	0.979163	0.996941
PGMutase1	Nontoxin	0.999278	0.999816	0.938729	0.948003	0.998862	0.997628	0.859399	0.994354	0.918973	0.970684
Phos2B	Nontoxin	0.822701	0.999816	0.813408	0.802237	0.998862	0.997628	0.861925	0.991189	0.737141	0.886301
Phosducin	Nontoxin	0.999278	0.999816	0.259671	0.28978	0.998862	0.997628	0.809418	0.945989	0.397595	0.695293
Phosducin3	Nontoxin	0.999278	0.999816	0.370081	0.342088	0.998862	0.997628	0.59603	0.825574	0.273178	0.460903
PhosGlycBioF	Nontoxin	0.999278	0.999816	0.936895	0.93041	0.998862	0.997628	0.956064	0.999214	0.984155	0.999273
Phosphatase1G	Nontoxin	0.848255	0.999816	0.938811	0.934406	0.998862	0.997628	0.989766	0.999332	0.937449	0.976887
PhosphateCarrier	Nontoxin	0.999278	0.999816	0.851168	0.890145	0.998862	0.997628	0.864936	0.994354	0.949402	0.981235
PhosphatidateCytidylyltransferase-1	Nontoxin	0.999278	0.999816	0.923038	0.916295	0.998862	0.997628	0.98169	0.999214	0.986103	0.999273
Phosphatidylinositol5P4Kin-2g	Nontoxin	0.999278	0.999816	0.625363	0.623973	0.998862	0.997628	0.461836	0.825574	0.304125	0.602495
PhosphatidylNtransP	Nontoxin	0.999278	0.999816	0.719789	0.717087	0.998862	0.997628	NA	0.550134	NA	0.457674
Phosphoglucomutase1	Nontoxin	0.999278	0.999816	0.611548	0.66264	0.998862	0.997628	0.640895	0.838936	0.422133	0.695293
PhosphoglycerateKin1	Nontoxin	0.999278	0.999816	0.856398	0.886531	0.998862	0.997628	0.968731	0.999214	0.883536	0.9605
PhosphoglycerateMutase2	Nontoxin	0.999278	0.999816	0.990029	0.992647	0.998862	0.997628	0.646478	0.828849	0.742832	0.864905
PhosphohistidineP	Nontoxin	0.999278	0.999816	0.0784938	0.13016	0.998862	0.997628	0.51446	0.813518	0.0959509	0.366333
PhosphohistPP	Nontoxin	0.999278	0.999816	0.550405	0.542087	0.998862	0.997628	0.888673	0.994354	0.657974	0.848762
Phosphomannomutase2	Nontoxin	0.999278	0.999816	0.00217064	0.00778102	0.998862	0.997628	0.690484	0.828849	0.433438	0.354221
PhosphomevalonateKinase1	Nontoxin	0.999278	0.999816	0.983072	0.982649	0.998862	0.997628	0.448022	0.828849	0.656599	0.876172
Phosphoribosyltransferase	Nontoxin	0.999278	0.999816	0.978261	0.972201	0.998862	0.997628	0.691532	0.871563	0.733198	0.864905
PhosphorylatedAdapterRNAExport	Nontoxin	0.999278	0.999816	0.999437	0.996787	0.998862	0.997628	0.307094	0.663903	0.499321	0.774914
PhosphoSerAminotransferase	Nontoxin	0.999278	0.999816	0.918881	0.916295	0.998862	0.997628	0.250137	0.538218	0.452156	0.665658
PhosphoserinePhosphatase	Nontoxin	0.999278	0.999816	0.662485	0.706225	0.998862	0.997628	0.985996	0.999214	0.895355	0.962076
PIDPKin1	Nontoxin	0.999278	0.999816	0.983072	0.982649	0.998862	0.997628	0.920068	0.985012	0.922418	0.9605
PIMT	Nontoxin	0.999278	0.999816	0.990029	0.996373	0.998862	0.997628	0.739521	0.941018	0.814551	0.928866
PINAGT-Y	Nontoxin	0.999278	0.999816	0.990029	0.985602	0.998862	0.997628	NA	0.996068	NA	0.969976
PIPNB	Nontoxin	0.999278	0.999816	0.926525	0.921305	0.998862	0.997628	0.725097	0.945989	0.690729	0.880187
PITC1	Nontoxin	0.999278	0.999816	0.944748	0.93041	0.998862	0.997628	0.962627	0.99589	0.986103	0.981235
PITH	Nontoxin	0.999278	0.999816	0.26566	0.25402	0.998862	0.997628	0.673324	0.847878	0.273178	0.511699
PITransfer-a	Nontoxin	0.999278	0.999816	0.780272	0.797886	0.998862	0.997628	0.846836	0.949775	0.685355	0.864185
PKHD	Nontoxin	0.999278	0.999816	0.732274	0.745613	0.998862	0.997628	0.690484	0.856393	0.499321	0.744013
PlasminogenAct1	Nontoxin	0.999278	0.999816	0.990029	0.993609	0.998862	0.997628	0.763431	0.939198	0.814551	0.920293
Plastin3	Nontoxin	0.999278	0.999816	0.999437	0.996787	0.352285	0.171714	0.600642	0.871563	0.709699	0.880187
PlateletAct-2	Nontoxin	0.999278	0.999816	0.936995	0.928714	0.998862	0.997628	0.895983	0.994354	0.831068	0.937291
pleckA2	Nontoxin	0.999278	0.999816	0.989075	0.982725	0.998862	0.997628	0.978547	0.999214	0.945849	0.979065
PleckF2	Nontoxin	0.999278	0.999816	0.668363	0.693867	0.998862	0.997628	0.234076	0.34084	0.221847	0.307885
Pleckstrin-B2	Nontoxin	0.999278	0.999816	0.547463	0.574187	0.998862	0.997628	0.640895	0.828849	0.384515	0.665658
PleckstrinJ1	Nontoxin	0.999278	0.999816	0.990029	0.982725	0.998862	0.997628	0.857188	0.941018	0.887905	0.935072
PLIOMethyltransferase	Nontoxin	0.999278	0.999816	0.754965	0.764436	0.998862	0.997628	0.944007	0.994354	0.759136	0.879299
PLPP5	Nontoxin	0.999278	0.999816	0.732274	0.734357	0.998862	0.997628	0.419083	0.609679	0.370698	0.491804
PMP-22	Nontoxin	0.999278	0.999816	0.0221492	0.0401516	0.998862	0.997628	0.482114	0.810302	0.0438356	0.26521
PMP34	Nontoxin	0.999278	0.999816	0.998452	0.996787	0.999452	0.997659	0.956037	0.999214	0.937449	0.976887
PMP-4	Nontoxin	0.999278	0.999816	0.847258	0.805331	0.998862	0.997628	NA	0.999214	NA	0.939581
PMRPPOP5	Nontoxin	0.999278	0.999816	0.959939	0.960301	0.998862	0.997628	NA	0.765186	NA	0.848762
PolDeltInt3	Nontoxin	0.999278	0.999816	0.978669	0.980334	0.998862	0.997628	0.786001	0.949775	0.862747	0.952536
PolITRF	Nontoxin	0.999278	0.999816	0.983072	0.982649	0.998862	0.997628	0.990173	0.999214	0.952232	0.972502
PolyABinding1	Nontoxin	0.999278	0.999816	0.983072	0.985602	0.998862	0.997628	0.999075	0.999214	0.98631	0.986258
PolyABinding2B	Nontoxin	0.999278	0.999816	0.918881	0.928714	0.998862	0.997628	0.979519	0.999214	0.983812	0.999744
PolyABindingInt2	Nontoxin	0.999278	0.999816	0.936895	0.916295	0.998862	0.997628	0.972945	0.999214	0.995498	0.996941
PolyAPol-a	Nontoxin	0.999278	0.999816	0.913024	0.918428	0.998862	0.997628	0.623164	0.828849	0.823004	0.908385
PolyglutamineBinding1	Nontoxin	0.999278	0.999816	0.772955	0.745613	0.998862	0.997628	0.892325	0.992331	0.737141	0.869981
polyhenic2b	Nontoxin	0.999278	0.999816	0.562224	0.56372	0.998862	0.997628	0.456492	0.717011	0.260884	0.474354
PolypyrimidineBinding1	Nontoxin	0.999278	0.999816	0.390666	0.430361	0.998862	0.997628	0.838287	0.983402	0.548562	0.80073
poly-rC-2	Nontoxin	0.999278	0.999816	0.760737	0.802237	0.998862	0.997628	0.968731	0.999214	0.935461	0.966216
POUOct	Nontoxin	0.999278	0.999816	0.727834	0.77965	0.998862	0.997628	0.859399	0.963173	0.678465	0.864905
PP-1A	Nontoxin	0.999278	0.999816	0.999437	0.998807	0.998862	0.997628	0.739521	0.945989	0.806528	0.927934
PP-1B	Nontoxin	0.999278	0.999816	0.983072	0.982649	0.998862	0.997628	0.671379	0.850643	0.722362	0.864905
PP1G	Nontoxin	0.999278	0.999816	0.872041	0.882771	0.998862	0.997628	0.153769	0.63396	0.572348	0.863223
PP1Reg16A	Nontoxin	0.908941	0.999816	0.495927	0.446583	0.998862	0.997628	0.833649	0.941018	0.50666	0.728864
PP2A-b	Nontoxin	0.999278	0.999816	0.842055	0.837007	0.998862	0.997628	0.988232	0.999214	0.872105	0.938355
PPCTI-A	Nontoxin	0.999278	0.999816	0.985909	0.989258	0.998862	0.997628	0.957609	0.999214	0.949402	0.982119
PPCTI-C	Nontoxin	0.999278	0.999816	0.528513	0.542809	0.998862	0.997628	0.864936	0.993375	0.645219	0.848594
PPCTIE	Nontoxin	0.999278	0.999816	0.641217	0.688828	0.998862	0.997628	0.859399	0.994354	0.649149	0.864905
PPCTI-FKBP1A	Nontoxin	0.999278	0.999816	0.983072	0.982649	0.998862	0.997628	0.988232	0.999214	0.949402	0.971043
PPCTI-FKBP1B	Nontoxin	0.999278	0.999816	0.0239673	0.0347863	0.998862	0.997628	0.251005	0.290276	0.263109	0.0135302
PPCTI-FKBP4	Nontoxin	0.999278	0.999816	0.815777	0.843229	0.998862	0.997628	0.541806	0.828849	0.468966	0.77238
PPCTI-FKBP8	Nontoxin	0.999278	0.999816	0.983072	0.982649	0.998862	0.997628	0.739741	0.922686	0.767604	0.886767
PPCTI-H	Nontoxin	0.999278	0.999816	0.615011	0.592086	0.998862	0.997628	0.801461	0.917063	0.543498	0.728864
PPID	Nontoxin	0.999278	0.999816	0.255049	0.185199	0.998862	0.997628	0.861925	0.949775	0.446237	0.683558
PPIL1	Nontoxin	0.999278	0.999816	0.983072	0.982649	0.998862	0.997628	0.933759	0.991189	0.894923	0.946748
PPIL3	Nontoxin	0.999278	0.999816	0.384425	0.328757	0.998862	0.997628	0.944007	0.99741	0.670284	0.83916
PPMethylesterase1	Nontoxin	0.999278	0.999816	0.637292	0.678321	0.998862	0.997628	0.822834	0.947807	0.574884	0.800621
PPR3B	Nontoxin	0.999278	0.999816	0.554815	0.542087	0.998862	0.997628	0.119274	0.529009	0.0594572	0.29492
PPTC7	Nontoxin	0.999278	0.999816	0.882828	0.862044	0.998862	0.997628	0.809418	0.947807	0.722781	0.864905
PR264SC35	Nontoxin	0.999278	0.999816	0.875055	0.885361	0.998862	0.997628	0.518623	0.878855	0.477284	0.838639
PRA1-3	Nontoxin	0.999278	0.999816	0.939201	0.934748	0.998862	0.997628	0.303553	0.575382	0.493324	0.695293
Prefoldin1	Nontoxin	0.999278	0.999816	0.847258	0.857353	0.998862	0.997628	0.989521	0.999852	0.92585	0.962038
Prefoldin3	Nontoxin	0.999278	0.999816	0.926525	0.917749	0.998862	0.997628	0.695785	0.939198	0.671651	0.876172
Prefoldin4	Nontoxin	0.999278	0.999816	0.840795	0.834368	0.998862	0.997628	0.759482	0.945989	0.939872	0.976887
Prefoldin5	Nontoxin	0.999278	0.999816	0.390666	0.477783	0.998862	0.999578	0.840971	0.952342	0.478336	0.770679
Prefoldin6	Nontoxin	0.999278	0.999816	0.297664	0.328275	0.998862	0.997628	0.890328	0.99589	0.823004	0.937291
Prelamin-AC	Nontoxin	0.999278	0.999816	0.980437	0.978719	0.998862	0.997628	0.469757	0.783956	0.602432	0.796479
PRELI	Nontoxin	0.999278	0.999816	0.817914	0.819351	0.998862	0.997628	0.444384	0.828849	0.401101	0.75935
pre-mRNAp14	Nontoxin	0.999278	0.999816	0.596279	0.571739	0.998862	0.997628	0.846345	0.973983	0.619013	0.814433
Pre-mRNASplicingReg-WTAP	Nontoxin	0.999278	0.999816	0.899503	0.901179	0.998862	0.997628	0.962627	0.999214	0.872105	0.9605
PrenRab1	Nontoxin	0.999278	0.999816	0.983072	0.982725	0.998862	0.997628	0.822412	0.947807	0.832691	0.925472
Presenilin2	Nontoxin	0.999278	0.999816	0.872415	0.875795	0.998862	0.997628	0.714228	0.945989	0.6574	0.866406
Profilin1	Nontoxin	0.999278	0.999816	0.641217	0.716324	0.998862	0.997628	0.600642	0.850643	0.424157	0.728864
Profilin2	Nontoxin	0.999278	0.999816	0.121468	0.172715	0.998862	0.997628	NA	0.408546	0.0350489	0.112235
Prohibitin	Nontoxin	0.999278	0.999816	0.851168	0.869712	0.998862	0.997628	0.406589	0.828849	0.742984	0.918501
Prohibitin2	Nontoxin	0.999278	0.999816	0.918881	0.929568	0.998862	0.997628	0.988232	0.999214	0.970748	0.976887
Prolactin	Nontoxin	0.999278	0.999816	0.38722	0.419193	0.998862	0.997628	0.679419	0.926048	0.425568	0.706043
Proliferation2G4	Nontoxin	0.999278	0.999816	0.662745	0.755646	0.998862	0.997628	0.440744	0.789204	0.340926	0.679763
ProlylEndopep	Nontoxin	0.999278	0.999816	0.76563	0.785613	0.998862	0.997628	0.859096	0.958658	0.688945	0.864905
Prominin-3	Nontoxin	0.999278	0.999816	0.837192	0.837007	0.998862	0.997628	0.519131	0.850643	0.468966	0.777871
ProphobilinogenDeaminase	Nontoxin	0.832079	0.999816	0.45998	0.522107	0.998862	0.997628	0.990173	0.999852	0.784836	0.917943
ProRich15	Nontoxin	0.999278	0.999816	0.986102	0.982725	0.998862	0.997628	0.670509	0.839472	0.758196	0.864905
ProRichNRC2	Nontoxin	0.999278	0.999816	0.712233	0.69095	0.998862	0.997628	0.864936	0.946702	0.656599	0.796479
ProstaglandinESyn3	Nontoxin	0.999278	0.999816	0.938811	0.941943	0.998862	0.997628	0.690484	0.932616	0.847694	0.951664
ProSynthCoTr	Nontoxin	0.999278	0.999816	0.983072	0.982649	0.998862	0.997628	0.614496	0.810302	0.696035	0.811679
Protease6B	Nontoxin	0.999278	0.999816	0.999638	0.999835	0.998862	0.997628	0.695785	0.878855	0.782407	0.89044
Proteasome13	Nontoxin	0.999278	0.999816	0.92489	0.92098	0.998862	0.997628	0.970141	0.999214	0.891444	0.962278
Proteasome14	Nontoxin	0.999278	0.999816	0.652695	0.652985	0.998862	0.997628	0.968731	0.999214	0.793209	0.912544
Proteasome-6A	Nontoxin	0.999278	0.999816	0.983072	0.982649	0.998862	0.997628	0.585526	0.889178	0.656599	0.876172
Proteasome7-2	Nontoxin	0.999278	0.999816	0.847258	0.872177	0.998862	0.997628	0.809418	0.983402	0.707064	0.905718
Proteasome-a1	Nontoxin	0.999278	0.999816	0.983072	0.985602	0.998862	0.997628	0.883018	0.996446	0.898398	0.966216
Proteasome-a2	Nontoxin	0.999278	0.999816	0.4348	0.531205	0.998862	0.997628	0.370673	0.810302	0.17729	0.552703
Proteasome-a3	Nontoxin	0.999278	0.999816	0.547463	0.60489	0.998862	0.997628	0.121392	0.63396	0.0794304	0.407774
Proteasome-a4	Nontoxin	0.999278	0.999816	0.847258	0.862044	0.998862	0.997628	0.690484	0.939198	0.619013	0.864905
Proteasome-a5	Nontoxin	0.999278	0.999816	0.483591	0.509578	0.998862	0.997628	0.244972	0.721026	0.108946	0.453114
Proteasome-a6	Nontoxin	0.999278	0.999816	0.967558	0.964894	0.998862	0.997628	0.606974	0.904126	0.655285	0.873202
ProteasomeAct1	Nontoxin	0.999278	0.999816	0.652695	0.699159	0.998862	0.997628	0.985555	0.999214	0.768394	0.913743
ProteasomeAct2	Nontoxin	0.999278	0.999816	0.896435	0.890145	0.998862	0.997628	0.72203	0.932616	0.891444	0.9605
ProteasomeActivator-3	Nontoxin	0.999278	0.999816	0.896435	0.885361	0.998862	0.997628	0.980146	0.999214	0.893274	0.9605
Proteasome-b1	Nontoxin	0.999278	0.999816	0.899503	0.896019	0.998862	0.997628	0.420083	0.828849	0.454941	0.783782
Proteasome-b2	Nontoxin	0.999278	0.999816	0.939201	0.934748	0.998862	0.997628	0.310207	0.810302	0.42662	0.782513
Proteasome-b3	Nontoxin	0.999278	0.999816	0.980437	0.977234	0.998862	0.997628	0.322533	0.803992	0.464506	0.796479
Proteasome-b5	Nontoxin	0.999278	0.999816	0.591946	0.697321	0.998862	0.997628	0.576285	0.889178	0.401101	0.760479
Proteasome-b7	Nontoxin	0.999278	0.999816	0.839439	0.858488	0.998862	0.997628	0.483113	0.850643	0.452156	0.790725
ProteasomeChap1	Nontoxin	0.999278	0.999816	0.983072	0.982725	0.998862	0.997628	0.883018	0.973983	0.875074	0.938355
ProteasomeChap3	Nontoxin	0.930642	0.999816	0.288695	0.25402	0.998862	0.997628	0.946203	0.994354	0.535943	0.782513
ProteasomeDSS1	Nontoxin	0.999278	0.999816	0.980437	0.982649	0.998862	0.997628	0.726918	0.947807	0.832691	0.947491
ProteasomeInh-PI31	Nontoxin	0.999278	0.999816	0.94293	0.941943	0.998862	0.997628	0.946811	0.999214	0.98096	0.996941
ProteasomeMat	Nontoxin	0.999278	0.999816	0.373483	0.44202	0.998862	0.997628	0.251005	0.750035	0.0994589	0.453114
ProteasomeRed9	Nontoxin	0.999278	0.999816	0.990029	0.99196	0.998862	0.997628	0.864936	0.994354	0.872105	0.958777
ProteasomeReg4	Nontoxin	0.999278	0.999816	0.989075	0.993602	0.998862	0.997628	0.972945	0.999214	0.970748	0.996941
ProteasomeReg6	Nontoxin	0.999278	0.999816	0.633653	0.678628	0.998862	0.997628	0.606974	0.908124	0.408651	0.760479
ProteasomeY	Nontoxin	0.999278	0.999816	0.956347	0.964261	0.998862	0.997628	0.690484	0.943986	0.695379	0.900753
Proteolipid2	Nontoxin	0.999278	0.999816	0.852249	0.844154	0.998862	0.997628	0.855126	0.945989	0.737141	0.864185
Proteosome12	Nontoxin	0.999278	0.999816	0.905206	0.916295	0.998862	0.997628	0.96415	0.999214	0.997983	0.996941
ProtRed	Nontoxin	0.999278	0.999816	0.872415	0.893961	0.998862	0.997628	0.819402	0.949775	0.719727	0.886429
Prp31	Nontoxin	0.999278	0.999816	0.781056	0.785613	0.675706	0.997628	0.487603	0.828849	0.42662	0.744013
PRPPSyn2	Nontoxin	0.999278	0.999816	0.899503	0.885472	0.998862	0.997628	0.864936	0.949775	0.782424	0.87647
PRPS1	Nontoxin	0.999278	0.999816	0.847258	0.867892	0.998862	0.997628	0.991286	0.999852	0.921277	0.963816
PSerSyn1	Nontoxin	0.999278	0.999816	0.782695	0.77965	0.998862	0.997628	0.083438	0.162074	0.180619	0.301676
PSIP1	Nontoxin	0.999278	0.999816	0.936676	0.941943	0.998862	0.997628	0.407792	0.828849	0.683892	0.893907
PTEN	Nontoxin	0.999278	0.999816	0.945964	0.947037	0.998862	0.997628	0.745015	0.882662	0.750825	0.864905
PTP-b	Nontoxin	0.7237	0.999816	0.872415	0.872177	0.998862	0.997628	0.703531	0.871563	0.66662	0.815172
Pumilio1	Nontoxin	0.999278	0.999816	0.588358	0.670975	0.998862	0.997628	0.944007	0.999214	0.725087	0.904494
PYGB	Nontoxin	0.999278	0.999816	0.175405	0.21919	0.998862	0.997628	0.520994	0.85614	0.258464	0.565894
PyrDehE1a	Nontoxin	0.999278	0.999816	0.728118	0.759755	0.998862	0.997628	0.933759	0.999214	0.948489	0.976887
PyrrolineCR2	Nontoxin	0.999278	0.999816	0.464397	0.55634	0.998862	0.997628	0.988412	0.999214	0.937449	0.9605
PyruvateDehydroKin	Nontoxin	0.999278	0.999816	0.842055	0.802237	0.998862	0.997628	0.761225	0.932616	0.6574	0.834355
PyruvateDH	Nontoxin	0.999278	0.999816	0.983072	0.982649	0.998862	0.997628	0.588803	0.899634	0.656599	0.879299
PyruvateKinase	Nontoxin	0.999278	0.999816	0.591946	0.592086	0.998862	0.997628	0.956064	0.999214	0.87427	0.947939
Qil1	Nontoxin	0.738986	0.999816	0.307543	0.317008	0.998862	0.997628	0.920068	0.99741	0.796175	0.928031
Quaking	Nontoxin	0.999278	0.999816	0.847258	0.834368	0.998862	0.997628	0.518623	0.828849	0.481423	0.74275
QuinoneOxidoreductase1	Nontoxin	0.999278	0.999816	0.726542	0.700966	0.998862	0.997628	0.980077	0.999214	0.920126	0.963816
Rab-10	Nontoxin	0.999278	0.999816	0.847258	0.844154	0.998862	0.997628	0.946106	0.994354	0.98816	0.999273
Rab11A-1	Nontoxin	0.832079	0.999816	0.800237	0.805331	0.998862	0.997628	0.999075	0.999214	0.886478	0.952536
RAB11a-2	Nontoxin	0.999278	0.999816	0.719789	0.683282	0.998862	0.997628	NA	0.34837	0.217669	0.31471
Rab11B	Nontoxin	0.999278	0.999816	0.75976	0.760357	0.998862	0.997628	0.801461	0.925575	0.949402	0.966216
Rab13	Nontoxin	0.999278	0.999816	0.219964	0.232478	0.998862	0.997628	0.588803	0.828849	0.199781	0.453114
Rab14	Nontoxin	0.999278	0.999816	0.988148	0.985602	0.998862	0.997628	0.849575	0.949775	0.846933	0.928866
Rab-18	Nontoxin	0.938579	0.999816	0.884858	0.884239	0.998862	0.997628	0.991482	0.999214	0.920446	0.972918
Rab-1A-1	Nontoxin	0.999278	0.999816	0.859026	0.872177	0.998862	0.997628	0.925243	0.992313	0.98631	0.981235
Rab-1A-2	Nontoxin	0.999278	0.999816	0.817914	0.839753	0.998862	0.997628	0.84115	0.949775	0.949402	0.970684
Rab-1b	Nontoxin	0.999278	0.999816	0.966602	0.960552	0.998862	0.997628	0.991482	0.999214	0.98261	0.999744
Rab20B	Nontoxin	0.999278	0.999816	0.767729	0.760357	0.998862	0.997628	0.521611	0.694317	0.44353	0.575647
Rab-21	Nontoxin	0.999278	0.999816	0.871393	0.875795	0.998862	0.997628	0.480122	0.783956	0.477284	0.727395
Rab24	Nontoxin	0.999278	0.999816	0.653494	0.706225	0.998862	0.997628	0.821644	0.945989	0.567204	0.806426
Rab27B	Nontoxin	0.999278	0.999816	0.415768	0.364573	0.998862	0.997628	0.673324	0.871563	0.413926	0.637333
Rab-28	Nontoxin	0.999278	0.999816	0.990029	0.989068	0.998862	0.997628	NA	0.999214	0.972911	0.99441
Rab-2A	Nontoxin	0.999278	0.999816	0.780272	0.802237	0.998862	0.997628	0.938525	0.999214	0.795337	0.927934
Rab3	Nontoxin	0.999278	0.999816	0.588358	0.602257	0.998862	0.997628	0.660567	0.828849	0.454941	0.671329
RAB35	Nontoxin	0.999278	0.999816	0.92132	0.916295	0.998862	0.997628	0.980146	0.999214	0.911071	0.952536
Rab3a	Nontoxin	0.999278	0.999816	0.783539	0.764361	0.998862	0.997628	NA	0.980769	0.737141	0.864905
Rab-3D	Nontoxin	0.999278	0.999816	0.657798	0.699013	0.998862	0.997628	0.0958912	0.31907	0.106291	0.31471
Rab4A	Nontoxin	0.999278	0.999816	0.633226	0.613805	0.998862	0.997628	0.541806	0.728398	0.384515	0.491804
Rab-4b	Nontoxin	0.999278	0.999816	0.938811	0.937588	0.998862	0.997628	0.930586	0.996446	0.952232	0.981235
Rab5A	Nontoxin	0.930642	0.999816	0.414774	0.396528	0.998862	0.997628	0.547745	0.828849	0.329292	0.517777
Rab5B	Nontoxin	0.999278	0.999816	0.400577	0.443921	0.998862	0.997628	0.991482	0.999332	0.801445	0.917943
Rab7a	Nontoxin	0.999278	0.999816	0.753189	0.786618	0.998862	0.997628	0.969338	0.999214	0.819868	0.946748
RAB8	Nontoxin	0.999278	0.999816	0.45046	0.457119	0.998862	0.997628	0.725066	0.939198	0.454941	0.744013
Rab8B	Nontoxin	0.999278	0.999816	0.808571	0.77965	0.998862	0.997628	0.972945	0.999214	0.948489	0.976887
Rab9A-1	Nontoxin	0.999278	0.999816	0.899503	0.889046	0.998862	0.997628	0.515075	0.691576	0.538964	0.695293
rabInh-b	Nontoxin	0.999278	0.999816	0.91061	0.93041	0.998862	0.997628	0.690484	0.898068	0.67523	0.864905
RABRAS5	Nontoxin	0.999278	0.999816	0.569757	0.549958	0.998862	0.997628	0.988232	0.999214	0.811281	0.917943
RAC-a	Nontoxin	0.999278	0.999816	0.953439	0.947385	0.998862	0.997628	0.946106	0.99173	0.885705	0.933011
RacBstKin	Nontoxin	0.999278	0.999816	0.76563	0.773214	0.998862	0.997628	0.894872	0.994354	0.737141	0.893907
RAD51C	Nontoxin	0.999278	0.999816	0.256529	0.276225	0.998862	0.997628	0.957609	0.999214	0.746081	0.908385
RadicalFringe	Nontoxin	0.999278	0.999816	0.76563	0.74088	0.998862	0.997628	0.600642	0.828849	0.472585	0.702674
ralABinding1	Nontoxin	0.999278	0.999816	0.936995	0.94955	0.998862	0.997628	0.980146	0.999214	0.911071	0.962076
Ral-B	Nontoxin	0.999278	0.999816	0.182386	0.117108	0.998862	0.997628	0.894872	0.993375	0.566943	0.760479
RANBinding	Nontoxin	0.999278	0.999816	0.789838	0.786618	0.998862	0.997628	0.885374	0.994354	0.726971	0.893907
Rap-1A	Nontoxin	0.931044	0.999816	0.918881	0.928714	0.998862	0.997628	0.809418	0.975263	0.904627	0.963816
Rap2c	Nontoxin	0.999278	0.999816	0.591946	0.613805	0.998862	0.997628	0.703531	0.865463	0.473729	0.695293
Ras-5	Nontoxin	0.999278	0.999816	0.338461	0.268807	0.998862	0.997628	NA	0.758584	0.241016	0.340958
Ras8	Nontoxin	0.999278	0.999816	0.895242	0.876358	0.998862	0.997628	0.725097	0.932616	0.673343	0.86355
rasEF	Nontoxin	0.999278	0.999816	0.0406698	0.0806562	0.998862	0.997628	0.547745	0.860739	0.226397	0.511699
RasGTPase1	Nontoxin	0.999278	0.999816	0.970767	0.958878	0.998862	0.997628	0.518623	0.828849	0.575764	0.826729
RasGTPBindingA	Nontoxin	0.999278	0.999816	0.75976	0.786618	0.998862	0.997628	0.726757	0.922686	0.548816	0.815172
RASK	Nontoxin	0.999278	0.999816	0.990029	0.988666	0.998862	0.997628	0.997421	0.999214	0.990003	0.999273
RasRab35	Nontoxin	0.999278	0.999816	0.882828	0.869712	0.998862	0.997628	0.708084	0.847878	0.880556	0.927934
RasSuppressor-1	Nontoxin	0.999278	0.999816	0.400577	0.386858	0.806041	0.832373	0.119399	0.34084	0.0503553	0.154449
RCJMB04	Nontoxin	0.999278	0.999816	0.547463	0.468538	0.998862	0.997628	0.952576	0.999214	0.719727	0.864905
RecBindingCancer	Nontoxin	0.999278	0.999816	0.307732	0.417708	0.998862	0.997628	0.745015	0.947807	0.498549	0.760479
ReceptorExpEnh5	Nontoxin	0.999278	0.999816	0.395501	0.521691	0.998862	0.999578	0.864936	0.970779	0.519022	0.796479
RecExpEnh3	Nontoxin	0.930642	0.999816	0.936676	0.928714	0.998862	0.997628	0.204915	0.33727	0.445708	0.562957
RecExpEnh4	Nontoxin	0.999278	0.999816	0.797789	0.785831	0.998862	0.997628	NA	0.828849	0.548562	0.706043
RecIntSerThrKin4	Nontoxin	0.999278	0.999816	0.134058	0.188741	0.998862	0.997628	0.845805	0.869117	0.47926	0.511699
Reductase3	Nontoxin	0.999278	0.999816	0.634357	0.693867	0.998862	0.997628	0.933759	0.994354	0.683892	0.864905
RegG2	Nontoxin	0.999278	0.999816	0.990029	0.992647	0.998862	0.997628	0.87521	0.971504	0.898398	0.952536
RegNucPre-mRNA-1B	Nontoxin	0.999278	0.999816	0.615777	0.660576	0.998862	0.997628	0.750016	0.923095	0.499851	0.75935
REGQ	Nontoxin	0.653149	0.999816	0.00102497	0.000351077	0.998862	0.997628	0.588803	0.810302	0.949402	0.702674
ReninReceptor	Nontoxin	0.999278	0.999816	0.978534	0.981381	0.998862	0.997628	0.915918	0.996446	0.928836	0.975578
RepA32	Nontoxin	0.999278	0.999816	0.168361	0.112443	0.998862	0.997628	0.979519	0.999214	0.656599	0.864185
Replication-C4	Nontoxin	0.999278	0.999816	0.887342	0.86265	0.998862	0.997628	0.518623	0.812238	0.499321	0.74275
REQU	Nontoxin	0.999278	0.999816	0.962812	0.957084	0.998862	0.997628	0.988232	0.999214	0.991022	0.999273
RER1	Nontoxin	0.999278	0.999816	0.783408	0.809443	0.998862	0.997628	0.972945	0.999214	0.854728	0.94976
Reticulocalbin1	Nontoxin	0.999278	0.999816	0.000195454	0.00446355	0.998862	0.997628	0.00488918	0.291871	0.000115134	0.00964777
[truncated: 772 more rows]
